# Supplementary material for: The wood decay fungus Cerrena unicolor adjusts its metabolism to grow on various types of wood and light conditions
Source: PLoS One. 2019 Feb 5;14(2):e0211744. doi: 10.1371/journal.pone.0211744 (PMC6363171; doi:10.1371/journal.pone.0211744)
Supplement: S1 Dataset — Comparative analysis of the fungal metabolic profile using BIOLOG FF MPs. (XLSX) [file pone.0211744.s001.xlsx]

## Sheet: FCL3
G1-0h	OD												G1-0h	OD												G1-0h	OD												G1-0h	OD
0	0.093	-0.003	0.005	0.04	0.036	0.024	0.096	0.113	0.054	0.004	0.026		0	0.093	-0.003	0.005	0.04	0.036	0.025	0.096	0.113	0.054	0.004	0.025		0	0.093	-0.003	0.005	0.041	0.037	0.025	0.097	0.113	0.055	0.005	0.025		0	0.061	-0.002	0.003	0.035	0.035	0.019	0.006	0	0.05	-0.001
0.09	0.017	0.176	0.004	0.026	0.002	0.041	0.067	0.033	0.008	0.022	0.035		0.091	0.017	0.176	0.004	0.026	0.002	0.042	0.068	0.034	0.008	0.023	0.035		0.091	0.017	0.176	0.005	0.027	0.002	0.043	0.069	0.034	0.009	0.023	0.035		0.055	0.009	0.093	-0.008	0.018	-0.01	0.029	0.04	0.023	0.002	0.014
-0.011	0.027	0.024	-0.008	0.014	-0.003	0.05	0.002	0.01	-0.013	0.006	0.009		-0.011	0.027	0.024	-0.008	0.014	-0.003	0.051	0.002	0.01	-0.013	0.006	0.009		-0.012	0.027	0.024	-0.009	0.014	-0.003	0.051	0.002	0.01	-0.013	0.006	0.009		-0.022	0.007	0.001	-0.024	-0.019	-0.017	0.026	-0.013	-0.005	-0.025	-0.006
0.001	0.03	-0.018	0.013	-0.009	0.018	-0.009	-0.017	-0.001	0.014	-0.018	-0.012		0	0.03	-0.018	0.013	-0.009	0.019	-0.009	-0.017	-0.001	0.014	-0.018	-0.012		0	0.031	-0.018	0.014	-0.009	0.019	-0.009	-0.016	-0.001	0.015	-0.018	-0.013		-0.014	0.02	-0.028	0.002	-0.019	0.007	-0.019	-0.022	-0.015	-0.001	-0.025
0.197	0.009	0.044	0.057	0.027	0.016	0.023	0.026	0.011	0.023	-0.006	0.109		0.197	0.008	0.044	0.057	0.027	0.016	0.023	0.026	0.011	0.023	-0.006	0.109		0.197	0.009	0.044	0.057	0.027	0.016	0.023	0.026	0.01	0.023	-0.006	0.109		0.003	-0.006	0.025	0.039	0.008	0.005	0.008	0.011	-0.001	0.01	-0.013
0.001	0.017	0.008	0.022	-0.001	0.016	0.03	0.013	0.04	0.018	0.006	0.043		0	0.017	0.009	0.022	-0.002	0.016	0.03	0.013	0.04	0.018	0.006	0.043		0	0.017	0.008	0.022	-0.003	0.016	0.031	0.013	0.042	0.018	0.006	0.043		-0.023	0	-0.007	0.001	-0.016	-0.009	0	-0.005	0.025	0.004	-0.003
-0.025	0.007	-0.017	-0.007	0.007	0.017	0.017	0.013	0.014	0.006	-0.006	0.009		-0.025	0.007	-0.017	-0.006	0.007	0.017	0.017	0.013	0.014	0.006	-0.006	0.009		-0.025	0.007	-0.017	-0.006	0.007	0.017	0.017	0.013	0.014	0.008	-0.006	0.009		-0.027	-0.001	-0.025	-0.016	-0.006	0.002	0.003	0.007	0.007	-0.006	-0.017
-0.011	-0.009	-0.014	0.021	0.023	0.003	-0.008	0.047	0.059	0.531	0.002	0.004		-0.011	-0.01	-0.014	0.02	0.023	0.003	-0.008	0.046	0.06	0.517	0.002	0.004		-0.012	-0.01	-0.013	0.02	0.023	0.003	-0.007	0.046	0.06	0.486	0.002	0.004		-0.026	-0.019	-0.026	-0.002	-0.001	-0.006	-0.013	0.019	0.035	0.36	-0.009
G1-24h	OD												G1-24h	OD												G1-24h	OD												G1-24h	OD
0	0.218	0.066	0.113	0.216	0.149	0.157	0.197	0.181	0.173	0.082	0.048		0	0.222	0.073	0.122	0.224	0.156	0.163	0.202	0.188	0.18	0.089	0.046		0	0.226	0.08	0.13	0.231	0.163	0.169	0.208	0.194	0.186	0.095	0.046		0	0.177	0.069	0.111	0.198	0.147	0.145	0.108	0.072	0.171	0.038
0.166	0.136	0.281	0.154	0.335	0.184	0.262	0.265	0.251	0.127	0.161	0.095		0.171	0.148	0.311	0.163	0.343	0.192	0.271	0.272	0.258	0.134	0.167	0.095		0.176	0.157	0.318	0.171	0.35	0.199	0.279	0.279	0.264	0.14	0.174	0.096		0.115	0.139	0.177	0.145	0.321	0.17	0.257	0.241	0.237	0.127	0.15
0.041	0.255	0.181	0.126	0.301	0.123	0.145	0.134	0.212	0.106	0.18	0		0.048	0.265	0.19	0.136	0.308	0.132	0.154	0.142	0.22	0.113	0.185	-0.001		0.054	0.273	0.198	0.144	0.316	0.14	0.162	0.15	0.227	0.12	0.192	0		0.036	0.236	0.162	0.117	0.267	0.114	0.133	0.123	0.2	0.101	0.167
-0.005	0.253	0.175	0.195	0.135	0.258	0.212	0.125	0.155	0.199	0.099	-0.022		0	0.263	0.186	0.203	0.145	0.267	0.205	0.134	0.164	0.207	0.105	-0.021		0.003	0.271	0.195	0.213	0.154	0.274	0.207	0.143	0.173	0.215	0.113	-0.02		-0.023	0.243	0.171	0.19	0.134	0.247	0.204	0.127	0.148	0.19	0.099
0.202	0.121	0.238	0.27	0.164	0.187	0.173	0.277	0.153	0.164	0.098	0.1		0.208	0.132	0.248	0.275	0.174	0.195	0.183	0.286	0.161	0.173	0.105	0.1		0.211	0.141	0.257	0.284	0.182	0.204	0.191	0.294	0.17	0.182	0.114	0.103		0.019	0.119	0.224	0.255	0.152	0.179	0.168	0.259	0.149	0.159	0.1
0.017	0.162	0.159	0.208	0.127	0.201	0.19	0.161	0.278	0.197	0.136	0.097		0.024	0.172	0.169	0.219	0.137	0.202	0.198	0.17	0.286	0.206	0.142	0.096		0.028	0.181	0.179	0.228	0.146	0.21	0.206	0.179	0.294	0.213	0.149	0.096		-0.005	0.152	0.149	0.191	0.12	0.172	0.168	0.148	0.258	0.189	0.136
0.044	0.168	0.125	0.137	0.171	0.187	0.209	0.201	0.207	0.15	0.136	0.016		0.05	0.173	0.136	0.147	0.181	0.196	0.217	0.209	0.215	0.159	0.144	0.014		0.053	0.175	0.145	0.157	0.191	0.204	0.226	0.217	0.224	0.168	0.152	0.014		0.04	0.155	0.123	0.135	0.162	0.179	0.195	0.194	0.201	0.144	0.117
-0.029	0.021	0.058	0.075	0.076	0.074	0.052	0.09	0.105	0.094	0.07	-0.013		-0.032	0.031	0.068	0.086	0.086	0.082	0.057	0.096	0.108	0.098	0.076	-0.014		-0.034	0.037	0.075	0.094	0.094	0.088	0.061	0.102	0.113	0.103	0.081	-0.014		-0.042	0.012	0.054	0.06	0.057	0.067	0.046	0.069	0.083	0.079	0.059
G1-48h	OD												G1-48h	OD												G1-48h	OD												G1-48h	OD
0	0.341	0.061	-0.26	0.199	0.145	0.146	0.202	0.177	0.177	0.125	0.065		0	0.344	0.068	-0.26	0.208	0.154	0.152	0.208	0.184	0.185	0.131	0.065		0	0.345	0.074	0.113	0.215	0.159	0.157	0.213	0.19	0.192	0.136	0.065		0	0.145	0.058	-0.188	0.171	0.14	0.133	0.098	0.059	0.169	0.015
0.164	0.068	0.236	0.11	0.277	0.154	0.205	0.206	0.182	0.079	0.119	0.105		0.167	0.079	0.245	0.122	0.289	0.166	0.216	0.215	0.192	0.089	0.129	0.106		0.169	0.088	0.252	0.132	0.298	0.175	0.225	0.224	0.201	0.098	0.137	0.106		0.115	0.062	0.124	0.091	0.258	0.121	0.188	0.174	0.162	0.074	0.1
0.024	0.212	0.135	0.059	0.22	0.063	0.09	0.108	0.158	0.049	0.198	0.012		0.028	0.223	0.146	0.071	0.231	0.075	0.102	0.119	0.168	0.059	0.207	0.012		0.031	0.232	0.155	0.082	0.241	0.085	0.112	0.129	0.178	0.068	0.215	0.013		0.018	0.185	0.102	0.046	0.178	0.048	0.066	0.066	0.14	0.038	0.17
0.003	0.201	0.115	0.128	0.073	0.19	0.084	0.074	0.095	0.133	0.051	-0.004		0.005	0.213	0.128	0.139	0.083	0.198	0.095	0.087	0.107	0.143	0.061	-0.004		0.006	0.223	0.139	0.15	0.093	0.207	0.105	0.097	0.118	0.154	0.069	-0.004		-0.028	0.186	0.107	0.118	0.065	0.17	0.075	0.067	0.08	0.109	0.047
0.2	0.058	0.203	0.164	0.084	0.109	0.118	0.216	0.084	0.095	0.034	0.124		0.203	0.07	0.215	0.175	0.089	0.112	0.128	0.227	0.095	0.104	0.041	0.125		0.203	0.081	0.226	0.186	0.099	0.121	0.138	0.237	0.105	0.115	0.052	0.126		0.006	0.054	0.181	0.148	0.067	0.1	0.093	0.191	0.074	0.086	0.033
-0.003	0.122	0.094	0.214	0.053	0.151	0.114	0.094	0.221	0.136	0.07	0.101		0.001	0.134	0.106	0.228	0.062	0.163	0.123	0.105	0.232	0.146	0.076	0.101		0.003	0.144	0.117	0.239	0.071	0.173	0.133	0.116	0.243	0.156	0.085	0.101		-0.027	0.104	0.074	0.154	0.043	0.085	0.083	0.075	0.188	0.12	0.065
0.023	-0.014	0.062	0.061	0.105	0.105	0.144	0.129	0.131	0.089	0.106	0.062		0.024	-0.014	0.075	0.074	0.119	0.118	0.156	0.14	0.143	0.101	0.116	0.062		0.023	-0.014	0.086	0.085	0.13	0.129	0.166	0.15	0.153	0.111	0.125	0.062		0.015	-0.027	0.054	0.049	0.09	0.092	0.12	0.116	0.114	0.078	0.063
-0.028	-0.002	0.005	0.043	0.056	0.053	0.045	0.043	0.087	0.059	0.056	-0.012		-0.029	0.003	0.011	0.051	0.063	0.059	0.048	0.049	0.09	0.065	0.058	-0.012		-0.028	0.005	0.014	0.057	0.068	0.062	0.049	0.054	0.094	0.069	0.061	-0.012		-0.049	-0.021	0	0.017	0.039	0.044	0.032	0.017	0.059	0.045	0.04
G1-72h	OD												G1-72h	OD												G1-72h	OD												G1-72h	OD
0	0.335	0.093	0.141	0.213	0.175	0.178	0.287	0.249	0.23	0.244	0.157		0	0.331	0.096	0.147	0.219	0.179	0.182	0.291	0.254	0.235	0.247	0.156		0	0.329	0.098	0.152	0.223	0.182	0.185	0.295	0.257	0.239	0.249	0.156		0	0.115	0.079	0.116	0.173	0.168	0.169	0.158	0.124	0.225	0.076
0.246	0.097	0.289	0.155	0.279	0.215	0.197	0.272	0.188	0.134	0.164	0.175		0.242	0.105	0.295	0.164	0.287	0.224	0.207	0.28	0.196	0.144	0.173	0.175		0.238	0.11	0.3	0.172	0.294	0.231	0.214	0.286	0.203	0.151	0.181	0.174		0.209	0.09	0.169	0.137	0.259	0.17	0.179	0.239	0.174	0.133	0.149
0.054	0.274	0.174	0.107	0.3	0.117	0.176	0.203	0.191	0.103	0.238	0.087		0.051	0.282	0.183	0.118	0.31	0.128	0.186	0.212	0.2	0.113	0.247	0.087		0.048	0.288	0.19	0.126	0.318	0.136	0.194	0.219	0.208	0.121	0.254	0.086		0.05	0.246	0.133	0.1	0.235	0.1	0.144	0.132	0.166	0.094	0.212
0.097	0.233	0.16	0.171	0.133	0.235	0.144	0.142	0.158	0.176	0.1	0.077		0.096	0.243	0.17	0.182	0.144	0.245	0.154	0.152	0.169	0.186	0.11	0.076		0.094	0.25	0.178	0.19	0.152	0.254	0.163	0.161	0.178	0.195	0.118	0.075		0.064	0.219	0.153	0.159	0.122	0.208	0.126	0.13	0.131	0.134	0.098
0.225	0.102	0.258	0.216	0.151	0.146	0.193	0.275	0.147	0.152	0.109	0.207		0.224	0.112	0.269	0.226	0.162	0.157	0.203	0.286	0.159	0.163	0.119	0.207		0.222	0.12	0.277	0.235	0.17	0.165	0.212	0.294	0.167	0.172	0.127	0.205		0.027	0.104	0.237	0.204	0.137	0.142	0.153	0.242	0.136	0.149	0.108
0.046	0.172	0.146	0.439	0.104	0.28	0.177	0.161	0.277	0.185	0.125	0.105		0.044	0.181	0.157	0.449	0.112	0.291	0.187	0.172	0.288	0.195	0.135	0.104		0.041	0.188	0.165	0.458	0.119	0.3	0.195	0.182	0.296	0.203	0.143	0.104		0.015	0.152	0.118	0.315	0.099	0.166	0.146	0.14	0.23	0.173	0.125
0.067	0.008	0.107	0.121	0.159	0.134	0.184	0.173	0.174	0.127	0.25	0.188		0.064	0.008	0.118	0.133	0.17	0.145	0.195	0.184	0.185	0.138	0.26	0.188		0.06	0.007	0.126	0.142	0.18	0.154	0.204	0.193	0.194	0.147	0.267	0.188		0.058	-0.004	0.098	0.103	0.148	0.116	0.164	0.166	0.156	0.121	0.158
0.034	0.055	0.057	0.145	0.128	0.112	0.123	0.082	0.115	0.092	0.114	0.055		0.033	0.058	0.061	0.151	0.132	0.116	0.124	0.086	0.12	0.097	0.117	0.055		0.033	0.058	0.062	0.153	0.133	0.117	0.123	0.087	0.122	0.099	0.128	0.054		0.009	0.03	0.059	0.076	0.116	0.112	0.106	0.055	0.089	0.081	0.1
G1-96h	OD												G1-96h	OD												G1-96h	OD												G1-96h	OD
0	0.167	-0.14	0.04	0.076	-0.061	-0.143	0.447	0.227	-0.108	0.063	0.108		0	0.167	-0.134	0.05	0.084	-0.054	-0.137	0.454	0.233	-0.101	0.068	0.105		0	0.167	-0.13	0.057	0.09	-0.048	-0.133	0.457	0.236	-0.096	0.071	0.104		0	0.016	-0.123	0.057	0.074	-0.016	-0.102	0.223	0.085	-0.069	-0.149
0.09	-0.014	0.232	-0.107	-0.051	0.025	-0.055	-0.116	-0.144	-0.123	-0.125	-0.006		0.09	-0.004	0.24	-0.095	-0.04	0.036	-0.045	-0.108	-0.136	-0.113	-0.116	-0.009		0.089	0.004	0.246	-0.086	-0.031	0.045	-0.036	-0.101	-0.128	-0.105	-0.108	-0.011		0.083	-0.012	0.085	-0.071	-0.035	0.007	-0.039	-0.097	-0.102	-0.079	-0.09
-0.215	0.01	-0.028	-0.145	0.229	-0.033	0.177	0.154	-0.045	-0.131	-0.098	-0.065		-0.214	0.02	-0.016	-0.132	0.24	-0.022	0.187	0.165	-0.036	-0.121	-0.089	-0.066		-0.214	0.028	-0.007	-0.121	0.249	-0.012	0.198	0.174	-0.027	-0.113	-0.081	-0.067		-0.164	0.032	-0.041	-0.105	0.132	-0.03	0.093	0.075	-0.048	-0.099	-0.067
-0.062	-0.115	-0.124	-0.097	-0.125	-0.086	-0.017	-0.068	-0.01	0.112	-0.14	-0.02		-0.065	-0.103	-0.111	-0.084	-0.112	-0.076	-0.006	-0.057	0.002	0.122	-0.131	-0.023		-0.068	-0.094	-0.101	-0.074	-0.102	-0.065	0.004	-0.047	0.013	0.13	-0.123	-0.025		-0.076	-0.074	-0.083	-0.073	-0.094	-0.072	-0.015	-0.054	-0.02	0.064	-0.107
0.017	-0.187	-0.037	-0.088	-0.101	-0.102	0.064	-0.057	-0.049	-0.147	-0.156	0.247		0.015	-0.175	-0.023	-0.074	-0.088	-0.09	0.075	-0.045	-0.038	-0.137	-0.146	0.246		0.013	-0.165	-0.013	-0.063	-0.077	-0.079	0.086	-0.034	-0.027	-0.126	-0.137	0.245		-0.146	-0.13	-0.003	-0.043	-0.069	-0.064	0.032	-0.041	-0.031	-0.107	-0.116
0.206	0.086	0.201	0.577	-0.164	0.185	-0.1	-0.067	0.069	-0.117	-0.166	0.007		0.203	0.096	0.214	0.589	-0.154	0.197	-0.087	-0.056	0.079	-0.11	-0.157	0.006		0.201	0.105	0.224	0.599	-0.145	0.209	-0.076	-0.044	0.087	-0.1	-0.148	0.005		0.144	0.057	0.126	0.288	-0.116	0.023	-0.085	-0.053	0.033	-0.073	-0.114
-0.11	-0.248	-0.055	-0.018	-0.138	-0.032	-0.154	-0.129	-0.11	-0.165	0.214	0.042		-0.112	-0.25	-0.043	-0.005	-0.134	-0.025	-0.148	-0.118	-0.101	-0.154	0.224	0.041		-0.115	-0.252	-0.033	0.006	-0.123	-0.014	-0.138	-0.107	-0.09	-0.144	0.234	0.04		-0.07	-0.209	-0.052	-0.015	-0.093	-0.03	-0.117	-0.084	-0.084	-0.117	0.125
-0.041	-0.093	-0.117	0.204	0.074	-0.093	-0.042	-0.207	-0.186	-0.039	-0.092	0.285		-0.041	-0.092	-0.114	0.211	0.076	-0.094	-0.044	-0.205	-0.181	-0.035	-0.091	0.283		-0.042	-0.092	-0.112	0.216	0.079	-0.094	-0.045	-0.205	-0.177	-0.033	-0.091	0.281		-0.028	-0.08	-0.057	0.118	0.078	-0.038	-0.03	-0.184	-0.159	0.012	-0.044
G1-120h	OD												G1-120h	OD												G1-120h	OD												G1-120h	OD
0	0.087	-0.252	-0.035	-0.039	-0.217	-0.318	0.567	0.185	-0.269	-0.076	0.106		0	0.089	-0.256	-0.04	-0.042	-0.22	-0.321	0.564	0.183	-0.272	-0.083	0.107		0	0.088	-0.264	-0.044	-0.046	-0.226	-0.325	0.56	0.179	-0.277	-0.096	0.106		0	-0.07	-0.238	-0.036	-0.048	-0.162	-0.273	0.206	0.006	-0.239	-0.308
-0.034	-0.061	0.155	-0.25	-0.119	-0.062	-0.148	-0.254	-0.257	-0.212	-0.264	-0.125		-0.041	-0.063	0.152	-0.247	-0.118	-0.061	-0.146	-0.252	-0.255	-0.209	-0.263	-0.125		-0.041	-0.066	0.151	-0.248	-0.118	-0.061	-0.146	-0.252	-0.255	-0.208	-0.265	-0.126		-0.049	-0.074	-0.002	-0.197	-0.11	-0.083	-0.133	-0.223	-0.21	-0.167	-0.216
-0.393	-0.139	-0.099	-0.227	0.173	-0.137	0.089	0.077	-0.102	-0.208	-0.217	-0.158		-0.401	-0.14	-0.098	-0.225	0.176	-0.135	0.093	0.079	-0.099	-0.205	-0.215	-0.158		-0.402	-0.143	-0.098	-0.225	0.176	-0.135	0.094	0.079	-0.099	-0.204	-0.215	-0.159		-0.333	-0.107	-0.117	-0.182	0.061	-0.13	0.001	-0.009	-0.114	-0.177	-0.182
-0.154	-0.29	-0.275	-0.178	-0.202	-0.117	-0.066	-0.141	-0.051	0.106	-0.2	-0.09		-0.154	-0.289	-0.272	-0.174	-0.2	-0.114	-0.063	-0.138	-0.048	0.11	-0.197	-0.094		-0.154	-0.291	-0.272	-0.174	-0.2	-0.114	-0.063	-0.137	-0.047	0.112	-0.197	-0.095		-0.163	-0.237	-0.223	-0.157	-0.17	-0.113	-0.072	-0.131	-0.074	0.04	-0.173
-0.068	-0.313	-0.173	-0.234	-0.21	-0.156	0.017	-0.126	-0.075	-0.227	-0.233	0.219		-0.068	-0.312	-0.17	-0.231	-0.208	-0.153	0.019	-0.123	-0.071	-0.223	-0.231	0.214		-0.069	-0.314	-0.171	-0.231	-0.208	-0.152	0.02	-0.122	-0.069	-0.222	-0.231	0.213		-0.238	-0.244	-0.128	-0.176	-0.167	-0.121	-0.024	-0.113	-0.066	-0.182	-0.193
0.413	0.044	0.21	0.56	-0.267	0.171	-0.183	-0.099	0.04	-0.239	-0.283	-0.01		0.409	0.044	0.214	0.564	-0.265	0.173	-0.18	-0.096	0.041	-0.236	-0.281	-0.015		0.409	0.042	0.213	0.565	-0.266	0.174	-0.18	-0.095	0.043	-0.235	-0.282	-0.018		0.316	-0.004	0.087	0.234	-0.211	-0.027	-0.169	-0.09	-0.015	-0.181	-0.227
-0.236	-0.408	-0.115	-0.087	-0.241	-0.092	-0.218	-0.241	-0.172	-0.252	0.197	-0.094		-0.236	-0.409	-0.113	-0.085	-0.239	-0.089	-0.216	-0.238	-0.169	-0.249	0.198	-0.095		-0.237	-0.41	-0.114	-0.086	-0.239	-0.089	-0.216	-0.238	-0.168	-0.248	0.196	-0.096		-0.188	-0.359	-0.12	-0.088	-0.181	-0.091	-0.176	-0.186	-0.141	-0.196	0.087
-0.04	-0.164	-0.2	0.208	0.035	-0.173	-0.077	-0.347	-0.333	-0.181	-0.186	0.438		-0.041	-0.171	-0.207	0.203	0.029	-0.18	-0.085	-0.354	-0.336	-0.186	-0.194	0.438		-0.042	-0.184	-0.217	0.196	0.018	-0.191	-0.098	-0.364	-0.343	-0.193	-0.207	0.437		-0.062	-0.153	-0.137	0.098	0.028	-0.117	-0.067	-0.316	-0.298	-0.118	-0.132
G1-144h	OD												G1-144h	OD												G1-144h	OD												G1-144h	OD
0	0.685	0.332	0.535	0.446	0.388	0.199	1.545	1.119	0.434	0.46	0.625		0	0.686	0.338	0.544	0.455	0.395	0.205	1.55	1.124	0.439	0.465	0.623		0	0.686	0.341	0.549	0.46	0.4	0.209	1.553	1.128	0.442	0.466	0.622		0	0.379	0.193	0.352	0.283	0.277	0.095	0.849	0.557	0.26	0.04
0.759	0.444	0.666	0.21	0.41	0.452	0.359	0.256	0.263	0.393	0.309	0.635		0.762	0.454	0.676	0.222	0.423	0.465	0.371	0.267	0.275	0.405	0.322	0.634		0.763	0.463	0.683	0.234	0.433	0.475	0.382	0.277	0.286	0.414	0.332	0.632		0.548	0.279	0.374	0.12	0.252	0.284	0.219	0.137	0.154	0.267	0.195
0.107	0.339	0.391	0.301	0.666	0.345	0.63	0.562	0.424	0.31	0.378	0.418		0.107	0.351	0.403	0.315	0.678	0.358	0.643	0.575	0.436	0.322	0.39	0.416		0.107	0.361	0.414	0.327	0.689	0.37	0.654	0.586	0.447	0.333	0.4	0.413		0.032	0.231	0.206	0.189	0.39	0.211	0.386	0.325	0.245	0.185	0.236
0.469	0.244	0.266	0.463	0.397	0.513	0.458	0.342	0.483	0.654	0.365	0.742		0.466	0.257	0.281	0.476	0.412	0.527	0.472	0.355	0.496	0.665	0.377	0.74		0.464	0.268	0.293	0.488	0.424	0.539	0.485	0.368	0.509	0.675	0.388	0.738		0.282	0.137	0.158	0.293	0.253	0.327	0.295	0.195	0.293	0.412	0.224
0.639	0.167	0.318	0.344	0.332	0.4	0.493	0.476	0.486	0.276	0.37	1.05		0.637	0.179	0.333	0.357	0.347	0.413	0.506	0.491	0.498	0.288	0.382	1.05		0.636	0.189	0.346	0.37	0.361	0.426	0.518	0.504	0.51	0.3	0.393	1.05		0.253	0.088	0.195	0.235	0.21	0.264	0.296	0.305	0.319	0.164	0.226
0.301	0.759	0.958	1.218	0.278	0.845	0.41	0.52	0.613	0.188	0.226	1.039		0.301	0.769	0.971	1.23	0.292	0.858	0.418	0.534	0.627	0.2	0.237	1.039		0.303	0.778	0.983	1.242	0.305	0.87	0.43	0.548	0.638	0.212	0.247	1.039		0.264	0.456	0.511	0.655	0.174	0.412	0.23	0.337	0.386	0.088	0.127
0.513	0.108	0.382	0.378	0.186	0.403	0.381	0.289	0.4	0.256	0.699	0.594		0.512	0.107	0.394	0.391	0.201	0.418	0.39	0.301	0.412	0.269	0.71	0.595		0.511	0.106	0.405	0.404	0.215	0.43	0.402	0.312	0.423	0.28	0.719	0.595		0.421	0.029	0.22	0.224	0.11	0.247	0.231	0.181	0.262	0.16	0.429
0.151	0.45	0.519	0.831	0.74	0.557	0.731	0.108	0.201	0.223	0.53	0.216		0.151	0.449	0.52	0.837	0.744	0.559	0.734	0.11	0.204	0.224	0.531	0.217		0.151	0.448	0.519	0.841	0.746	0.559	0.735	0.111	0.206	0.225	0.531	0.218		0.033	0.324	0.396	0.582	0.568	0.466	0.57	0.005	0.074	0.141	0.449
G1-168h	OD												G1-168h	OD												G1-168h	OD												G1-168h	OD
0	0.763	0.489	0.584	0.474	0.471	0.249	1.663	1.302	0.579	0.523	0.252		0	0.762	0.489	0.581	0.473	0.471	0.249	1.664	1.301	0.579	0.522	0.251		0	0.762	0.489	0.58	0.473	0.471	0.249	1.663	1.301	0.579	0.522	0.251		0	0.455	0.335	0.386	0.307	0.338	0.138	0.935	0.654	0.36	0.089
1.02	0.47	0.705	0.26	0.462	0.49	0.402	0.299	0.319	0.468	0.407	0.779		1.022	0.471	0.709	0.267	0.469	0.497	0.408	0.302	0.325	0.471	0.408	0.778		1.023	0.471	0.712	0.272	0.474	0.502	0.413	0.306	0.331	0.476	0.408	0.777		0.739	0.3	0.424	0.167	0.3	0.327	0.262	0.177	0.201	0.335	0.271
0.179	0.323	0.442	0.354	0.708	0.378	0.693	0.582	0.474	0.356	0.432	0.525		0.178	0.325	0.449	0.362	0.715	0.385	0.699	0.588	0.48	0.361	0.434	0.525		0.178	0.327	0.454	0.368	0.72	0.39	0.705	0.593	0.485	0.366	0.437	0.525		0.105	0.22	0.247	0.237	0.433	0.247	0.447	0.346	0.291	0.23	0.281
0.535	0.327	0.346	0.543	0.476	0.614	0.503	0.384	0.539	0.712	0.417	0.955		0.531	0.332	0.354	0.551	0.482	0.619	0.511	0.39	0.546	0.713	0.418	0.954		0.529	0.335	0.36	0.557	0.488	0.624	0.516	0.396	0.552	0.718	0.421	0.953		0.336	0.206	0.226	0.361	0.314	0.412	0.336	0.236	0.344	0.47	0.271
0.761	0.231	0.417	0.461	0.412	0.431	0.55	0.557	0.542	0.324	0.456	1.421		0.758	0.235	0.425	0.468	0.419	0.432	0.557	0.566	0.547	0.328	0.459	1.42		0.756	0.238	0.431	0.474	0.425	0.438	0.563	0.571	0.553	0.333	0.463	1.42		0.323	0.147	0.276	0.328	0.278	0.294	0.352	0.369	0.369	0.211	0.291
0.14	0.928	1.133	1.301	0.365	0.979	0.528	0.6	0.68	0.276	0.287	1.474		0.142	0.928	1.139	1.307	0.373	0.985	0.535	0.609	0.685	0.282	0.289	1.473		0.142	0.928	1.144	1.311	0.378	0.991	0.541	0.615	0.69	0.288	0.291	1.474		0.125	0.548	0.589	0.701	0.248	0.502	0.325	0.399	0.444	0.164	0.183
0.202	0.172	0.414	0.445	0.192	0.422	0.525	0.336	0.43	0.302	0.782	0.744		0.201	0.171	0.418	0.45	0.194	0.423	0.53	0.341	0.434	0.304	0.782	0.745		0.201	0.17	0.421	0.453	0.198	0.426	0.534	0.346	0.438	0.308	0.782	0.744		0.176	0.096	0.251	0.288	0.118	0.266	0.344	0.197	0.285	0.202	0.505
0.231	0.633	0.693	0.99	0.994	0.76	0.905	0.158	0.299	0.299	0.764	0.078		0.23	0.632	0.693	0.99	0.995	0.761	0.905	0.158	0.298	0.298	0.766	0.078		0.23	0.632	0.692	0.99	0.995	0.761	0.906	0.158	0.298	0.297	0.767	0.079		0.094	0.51	0.54	0.74	0.804	0.664	0.724	0.06	0.162	0.21	0.686
[truncated: 25 more columns]

## Sheet: FCL7
G2-0h	OD												G2-0h	OD												G2-0h	OD												G2-0h	OD
0	0.004	-0.023	-0.012	-0.026	-0.006	-0.04	0.079	0.102	-0.012	-0.032	-0.033		0	0.003	-0.023	-0.003	-0.027	-0.006	-0.04	0.077	0.099	-0.013	-0.032	-0.034		0	0.003	-0.023	-0.008	-0.026	-0.006	-0.04	0.078	0.101	-0.012	-0.032	-0.033		0	0.004	-0.024	-0.013	-0.023	-0.004	-0.033	-0.031	-0.018	-0.009	-0.034
0.043	0.023	0.143	0.061	0.005	0.01	-0.035	-0.017	-0.04	-0.042	0.004	-0.035		0.04	0.041	0.145	0.069	0.012	0.019	-0.029	-0.011	-0.033	-0.044	0.003	-0.035		0.041	0.032	0.144	0.066	0.009	0.015	-0.033	-0.013	-0.036	-0.042	0.005	-0.035		0.011	0.008	0.055	0.051	0.001	-0.001	-0.044	-0.025	-0.045	-0.042	0
0.101	0.105	0.063	0.046	-0.011	-0.038	-0.025	-0.053	-0.068	-0.055	-0.049	-0.128		0.108	0.107	0.066	0.053	0.002	-0.027	-0.013	-0.053	-0.069	-0.063	-0.051	-0.129		0.103	0.105	0.065	0.05	-0.002	-0.033	-0.018	-0.053	-0.068	-0.062	-0.05	-0.128		0.067	0.083	0.035	0.029	-0.038	-0.045	-0.041	-0.055	-0.067	-0.057	-0.046
0.254	0.109	0.114	0.12	0.042	-0.026	-0.041	-0.062	-0.073	-0.123	-0.129	-0.125		0.256	0.109	0.115	0.122	0.051	-0.016	-0.042	-0.063	-0.073	-0.123	-0.129	-0.125		0.255	0.109	0.115	0.121	0.049	-0.022	-0.041	-0.063	-0.073	-0.123	-0.129	-0.125		0.232	0.084	0.096	0.094	0.027	-0.034	-0.048	-0.062	-0.075	-0.101	-0.105
0.249	-0.022	0.007	0.05	0.051	0.013	-0.002	0.012	-0.017	0.019	0.021	0.117		0.245	-0.014	0.017	0.056	0.057	0.028	0.016	0.013	-0.016	0.019	0.022	0.118		0.246	-0.022	0.013	0.052	0.055	0.02	0.005	0.012	-0.017	0.019	0.021	0.118		-0.021	-0.031	-0.007	0.035	0.032	-0.003	-0.014	-0.01	-0.026	-0.006	-0.003
-0.034	-0.039	-0.028	-0.006	-0.038	0	0.005	-0.015	-0.015	-0.019	-0.034	-0.025		-0.035	-0.037	-0.015	-0.002	-0.028	0.012	0.004	-0.016	-0.016	-0.02	-0.036	-0.026		-0.035	-0.038	-0.018	-0.003	-0.03	0.003	0.005	-0.015	-0.015	-0.019	-0.035	-0.025		-0.05	-0.044	-0.035	-0.014	-0.041	-0.019	-0.022	-0.027	-0.026	-0.026	-0.04
-0.057	0.177	-0.006	-0.017	-0.024	-0.029	-0.029	-0.042	-0.037	-0.043	-0.038	-0.049		-0.057	0.178	0.004	-0.009	-0.011	-0.023	-0.024	-0.041	-0.038	-0.044	-0.039	-0.05		-0.057	0.177	-0.001	-0.011	-0.014	-0.027	-0.028	-0.042	-0.037	-0.043	-0.039	-0.05		-0.056	0.166	-0.017	-0.018	-0.03	-0.039	-0.035	-0.045	-0.04	-0.046	-0.039
-0.005	-0.022	0.008	0.08	-0.019	-0.025	-0.02	-0.02	-0.013	1.03	-0.026	-0.054		-0.004	-0.022	0.008	0.059	-0.015	-0.022	-0.02	-0.02	-0.014	1.065	-0.028	-0.055		-0.005	-0.023	0.008	0.077	-0.017	-0.024	-0.02	-0.02	-0.013	1.048	-0.025	-0.054		-0.025	-0.033	-0.001	0.068	-0.038	-0.032	-0.03	-0.042	-0.026	0.918	-0.035
G2-24h	OD												G2-24h	OD												G2-24h	OD												G2-24h	OD
0	0.102	0.001	0.188	-0.004	0.155	0.011	0.126	0.229	0.12	0.949	0.109		0	0.103	0.002	0.189	-0.004	0.156	0.011	0.127	0.23	0.12	0.949	0.11		0	0.103	0.002	0.189	-0.004	0.156	0.012	0.127	0.23	0.121	0.95	0.11		0	0.043	0.003	0.117	0.001	0.109	0.018	0.008	0.062	0.09	0.096
0.196	0.107	0.303	0.184	0.173	0.057	0.159	-0.043	0.16	0.035	0.165	0.162		0.196	0.108	0.303	0.185	0.173	0.057	0.16	-0.042	0.161	0.035	0.165	0.162		0.196	0.108	0.304	0.185	0.174	0.058	0.16	-0.042	0.161	0.035	0.166	0.163		0.155	0.086	0.195	0.123	0.124	0.036	0.121	-0.001	0.129	0.016	0.116
0.637	0.029	0.134	0.3	0.15	0.062	0.187	0.019	-0.017	-0.035	0.091	-0.26		0.637	0.029	0.134	0.301	0.15	0.062	0.187	0.019	-0.017	-0.035	0.091	-0.26		0.637	0.029	0.134	0.301	0.15	0.063	0.188	0.019	-0.016	-0.034	0.091	-0.26		0.278	0.038	0.065	0.182	0.087	0.035	0.075	0.001	-0.022	-0.028	0.069
0.46	0.302	0.237	0.277	0.108	0.099	0.051	0.089	0.075	-0.157	-0.246	-0.25		0.463	0.302	0.237	0.277	0.108	0.099	0.051	0.089	0.075	-0.157	-0.246	-0.25		0.465	0.302	0.237	0.277	0.108	0.099	0.051	0.089	0.075	-0.158	-0.246	-0.25		0.381	0.233	0.169	0.184	0.061	0.044	0.02	0.058	0.02	-0.062	-0.15
0.421	0.135	0.075	0.205	0.205	0.186	0.218	0.122	0.215	0.279	0.131	0.197		0.421	0.135	0.075	0.206	0.205	0.186	0.217	0.122	0.215	0.279	0.131	0.196		0.421	0.135	0.075	0.206	0.206	0.187	0.218	0.122	0.215	0.279	0.131	0.196		0.071	0.083	0.041	0.117	0.119	0.119	0.17	0.048	0.159	0.188	0.077
0.105	0.046	0.065	0.025	0.148	0.042	0.297	0.06	0.059	0.093	0.101	0.081		0.105	0.046	0.065	0.024	0.146	0.042	0.297	0.059	0.059	0.093	0.101	0.081		0.105	0.046	0.065	0.024	0.146	0.042	0.298	0.059	0.059	0.093	0.101	0.081		0.062	0.042	0.042	0.004	0.002	-0.01	0.073	0.021	0.029	0.034	0.033
-0.036	0.094	0.069	0.072	0.031	0.136	0.046	0.35	0.461	0.236	0.241	0.322		-0.036	0.094	0.069	0.072	0.03	0.135	0.046	0.35	0.461	0.236	0.242	0.323		-0.036	0.094	0.069	0.073	0.031	0.136	0.046	0.351	0.462	0.237	0.242	0.323		-0.04	0.111	0.046	0.04	0.022	0.078	0.008	0.081	0.11	0.048	0.057
0.347	0.064	0.175	0.089	0.006	0.27	0.063	0.021	0.08	0.028	0.022	-0.022		0.348	0.066	0.176	0.089	0.007	0.27	0.063	0.021	0.08	0.028	0.022	-0.022		0.348	0.066	0.176	0.09	0.007	0.271	0.063	0.022	0.081	0.028	0.023	-0.022		0.097	0.013	0.046	0.052	-0.006	0.073	-0.006	0.006	0.042	0.008	0.002
G2-48h	OD												G1-48h	OD												G2-48h	OD												G2-48h	OD
0	0.333	-0.078	1.834	-0.059	0.808	0.12	0.238	0.644	0.855	1.228	0.547		0	0.333	-0.071	1.839	-0.05	0.813	0.124	0.244	0.65	0.859	1.23	0.547		0	0.334	-0.066	1.844	-0.044	0.815	0.127	0.247	0.653	0.862	1.231	0.548		0	0.197	-0.073	1.3	-0.057	0.688	0.053	0.038	0.366	0.744	0.301
0.086	0.114	0.831	0.692	0.665	0.246	0.761	-0.091	0.702	0.042	0.462	0.923		0.088	0.132	0.846	0.706	0.679	0.263	0.775	-0.075	0.715	0.059	0.473	0.924		0.09	0.143	0.856	0.717	0.689	0.274	0.784	-0.064	0.724	0.071	0.48	0.925		0.051	0.073	0.625	0.552	0.53	0.153	0.651	-0.059	0.583	-0.009	0.314
1.219	-0.053	0.209	1.03	0.644	0.516	1.593	0.151	0.084	0.188	0.755	-0.323		1.241	-0.038	0.231	1.046	0.664	0.533	1.612	0.168	0.1	0.204	0.757	-0.322		1.256	-0.027	0.246	1.056	0.677	0.545	1.625	0.18	0.111	0.216	0.76	-0.321		0.546	-0.038	0.058	0.82	0.438	0.478	0.723	0.062	0.017	0.103	0.58
1.274	1.191	0.968	0.592	0.209	0.303	0.264	0.572	0.802	-0.208	-0.253	-0.311		1.277	1.206	0.985	0.611	0.232	0.321	0.284	0.588	0.818	-0.207	-0.252	-0.31		1.277	1.215	0.996	0.623	0.247	0.334	0.297	0.6	0.829	-0.206	-0.251	-0.309		1.089	1.046	0.838	0.397	0.1	0.156	0.142	0.433	0.635	-0.105	-0.145
0.861	0.592	0.042	0.776	0.833	0.699	1.1	0.358	1.102	1.188	0.915	1.067		0.862	0.612	0.064	0.796	0.852	0.717	1.118	0.378	1.119	1.209	0.926	1.069		0.863	0.626	0.079	0.809	0.865	0.73	1.13	0.391	1.131	1.223	0.937	1.07		0.358	0.416	-0.011	0.621	0.628	0.537	0.928	0.137	0.936	1.017	0.802
2.066	1.263	1.468	0.57	0.139	0.259	0.745	0.053	1.031	1.334	1.282	1.443		2.069	1.284	1.485	0.592	0.156	0.28	0.766	0.076	1.053	1.361	1.305	1.443		2.07	1.296	1.496	0.606	0.167	0.294	0.779	0.091	1.067	1.376	1.322	1.445		1.214	0.455	0.482	0.131	-0.041	0.026	0.158	-0.009	0.258	0.325	0.36
-0.051	0.287	0.331	1.51	0.597	1.529	0.088	1.634	1.571	1.497	1.35	1.386		-0.051	0.305	0.353	1.529	0.616	1.547	0.114	1.654	1.593	1.52	1.376	1.386		-0.05	0.318	0.367	1.541	0.629	1.56	0.129	1.668	1.606	1.534	1.39	1.387		-0.077	0.291	0.144	0.531	0.163	0.558	-0.014	0.613	0.558	0.355	0.327
1.42	0.054	0.487	1.345	-0.061	1.416	0.056	0.283	0.683	0.026	0.049	0.088		1.418	0.054	0.488	1.346	-0.061	1.418	0.057	0.288	0.685	0.031	0.051	0.089		1.418	0.055	0.489	1.346	-0.061	1.419	0.059	0.291	0.687	0.035	0.052	0.09		0.647	-0.041	0.073	0.414	-0.077	0.417	-0.06	0.123	0.609	-0.039	-0.03
G2-72h	OD												G2-72h	OD												G2-72h	OD												G2-72h	OD
0	0.343	-0.165	1.801	-0.159	0.994	0.321	0.213	0.948	0.952	1.396	0.471		0	0.345	-0.159	1.815	-0.151	0.998	0.326	0.219	0.954	0.958	1.402	0.473		0	0.345	-0.154	1.819	-0.144	1.002	0.332	0.224	0.958	0.961	1.404	0.474		0	0.169	-0.162	1.328	-0.158	0.774	0.22	-0.01	0.635	0.745	0.444
0.009	-0.035	0.86	1.08	0.835	0.288	0.987	-0.197	0.784	-0.035	0.657	1.024		0.012	-0.018	0.871	1.093	0.847	0.303	0.999	-0.18	0.797	-0.018	0.667	1.026		0.015	-0.005	0.881	1.103	0.858	0.316	1.008	-0.168	0.807	-0.005	0.676	1.027		-0.019	-0.057	0.606	0.92	0.657	0.172	0.815	-0.158	0.605	-0.098	0.43
0.962	-0.146	0.143	1.246	0.621	0.864	1.701	0.197	0.108	0.358	0.675	-0.409		0.978	-0.127	0.162	1.258	0.638	0.879	1.718	0.214	0.125	0.374	0.681	-0.408		1.001	-0.112	0.178	1.267	0.652	0.891	1.731	0.227	0.138	0.387	0.685	-0.408		0.31	-0.128	-0.027	0.912	0.363	0.816	0.821	0.064	0.008	0.245	0.424
1.254	1.383	1.318	0.723	0.283	0.343	0.262	0.617	0.988	-0.311	-0.334	-0.406		1.253	1.394	1.33	0.739	0.303	0.361	0.281	0.633	1.004	-0.308	-0.332	-0.403		1.252	1.403	1.34	0.751	0.32	0.375	0.296	0.645	1.016	-0.307	-0.332	-0.403		0.982	1.118	1.053	0.497	0.119	0.171	0.113	0.44	0.721	-0.2	-0.217
1.165	0.885	-0.052	1.349	1.211	0.766	1.282	0.61	1.287	1.531	1.439	1.272		1.168	0.904	-0.03	1.364	1.228	0.784	1.3	0.632	1.303	1.548	1.454	1.274		1.168	0.917	-0.014	1.377	1.242	0.797	1.313	0.648	1.316	1.56	1.464	1.275		0.631	0.508	-0.122	1.19	0.847	0.564	0.979	0.174	0.988	1.228	1.175
2.391	1.138	1.487	0.84	0.055	0.617	0.738	-0.022	1.24	1.293	1.21	1.788		2.396	1.161	1.504	0.861	0.073	0.639	0.761	0.003	1.264	1.315	1.233	1.791		2.397	1.176	1.516	0.876	0.085	0.655	0.777	0.02	1.28	1.331	1.25	1.792		1.832	0.372	0.574	0.183	-0.135	0.037	0.086	-0.112	0.346	0.322	0.328
-0.028	0.754	0.65	1.388	0.633	1.485	0.06	1.698	1.552	1.428	1.289	1.339		-0.026	0.771	0.673	1.408	0.651	1.505	0.088	1.719	1.576	1.453	1.312	1.345		-0.025	0.783	0.689	1.422	0.665	1.518	0.108	1.734	1.59	1.47	1.327	1.347		-0.066	0.794	0.173	0.481	0.122	0.557	-0.092	0.727	0.566	0.333	0.305
0.509	0.095	0.948	1.474	-0.126	1.876	0.112	0.84	1.097	0.096	0.14	0.144		0.519	0.098	0.952	1.477	-0.124	1.883	0.118	0.848	1.101	0.104	0.145	0.148		0.518	0.099	0.953	1.477	-0.124	1.886	0.12	0.852	1.103	0.108	0.148	0.15		0.501	-0.034	0.288	0.589	-0.164	0.84	-0.043	0.347	0.923	-0.019	-0.015
G2-96h	OD												G1-96h	OD												G2-96h	OD												G2-96h	OD
0	0.423	-0.263	1.735	-0.197	0.782	0.471	0.323	0.938	0.734	1.573	0.485		0	0.424	-0.263	1.736	-0.195	0.783	0.472	0.325	0.939	0.735	1.574	0.486		0	0.424	-0.263	1.736	-0.195	0.783	0.471	0.325	0.939	0.735	1.575	0.486		0	0.17	-0.221	1.23	-0.181	0.515	0.397	0.092	0.523	0.499	0.726
0.005	-0.137	0.764	1.106	0.995	0.619	1.015	-0.281	0.792	-0.061	1.074	0.839		0.005	-0.117	0.782	1.122	1.012	0.639	1.03	-0.26	0.809	-0.04	1.078	0.838		0.005	-0.112	0.787	1.126	1.016	0.644	1.035	-0.254	0.813	-0.034	1.079	0.838		0.01	-0.119	0.538	0.834	0.737	0.503	0.721	-0.209	0.573	-0.119	0.763
0.987	-0.201	0.167	0.927	0.591	0.813	1.51	0.383	0.27	0.831	0.596	-0.48		1.008	-0.176	0.194	0.946	0.615	0.832	1.531	0.404	0.291	0.851	0.597	-0.479		1.01	-0.168	0.202	0.952	0.622	0.838	1.538	0.41	0.298	0.857	0.596	-0.479		0.783	-0.158	-0.014	0.563	0.363	0.707	0.734	0.202	0.145	0.693	0.341
0.941	1.226	1.263	1.147	0.521	0.527	0.505	0.937	0.962	-0.391	-0.391	-0.477		0.941	1.242	1.28	1.165	0.547	0.549	0.53	0.957	0.982	-0.391	-0.391	-0.476		0.941	1.247	1.285	1.17	0.555	0.556	0.537	0.963	0.988	-0.391	-0.391	-0.475		0.631	0.886	0.892	0.874	0.303	0.376	0.305	0.782	0.684	-0.249	-0.243
1.219	0.952	-0.103	1.802	1.053	1.201	1.18	1.054	1.625	2.023	1.597	1.229		1.22	0.976	-0.075	1.82	1.075	1.221	1.201	1.078	1.645	2.039	1.608	1.229		1.22	0.982	-0.067	1.827	1.082	1.227	1.209	1.085	1.651	2.046	1.611	1.23		0.633	0.338	-0.157	1.441	0.632	0.94	0.747	0.37	0.927	1.224	1.006
1.718	0.92	1.305	0.753	0.013	1.102	0.855	-0.056	0.997	1.242	0.959	2.231		1.716	0.943	1.325	0.777	0.033	1.127	0.882	-0.027	1.025	1.266	0.981	2.243		1.716	0.949	1.331	0.784	0.039	1.134	0.889	-0.019	1.033	1.273	0.987	2.247		1.098	0.278	0.536	0.189	-0.168	0.162	0.13	-0.141	0.25	0.359	0.209
0.003	0.92	0.678	1.166	0.649	1.421	0.085	1.528	1.274	1.307	1.082	0.45		0.003	0.934	0.704	1.187	0.668	1.441	0.116	1.553	1.301	1.334	1.1	0.445		0.003	0.937	0.711	1.193	0.673	1.446	0.124	1.559	1.307	1.34	1.104	0.441		-0.06	0.955	0.185	0.388	0.142	0.577	-0.086	0.648	0.346	0.279	0.194
0.04	0.355	2.165	2.133	-0.102	2.355	0.308	1.751	1.4	0.223	0.432	0.371		0.038	0.353	2.166	2.137	-0.101	2.357	0.308	1.754	1.401	0.224	0.429	0.371		0.038	0.352	2.166	2.135	-0.101	2.354	0.308	1.754	1.401	0.224	0.428	0.371		0.134	0.153	0.921	1.634	-0.145	1.468	0.089	1.181	0.94	0.065	0.248
G2-120h	OD												G2-120h	OD												G2-120h	OD												G2-120h	OD
0	0.317	-0.375	1.61	-0.281	0.651	0.045	0.372	0.778	0.588	1.159	0.336		0	0.317	-0.375	1.608	-0.281	0.65	0.045	0.371	0.778	0.588	1.158	0.336		0	0.318	-0.374	1.61	-0.28	0.651	0.046	0.372	0.779	0.589	1.158	0.337		0	0.068	-0.315	1.111	-0.248	0.384	0.138	0.132	0.36	0.357	0.754
0.194	-0.263	0.65	0.882	0.891	0.78	0.834	-0.399	0.761	-0.163	0.989	0.706		0.192	-0.267	0.645	0.875	0.885	0.774	0.829	-0.406	0.758	-0.163	0.989	0.706		0.192	-0.265	0.645	0.876	0.886	0.775	0.83	-0.405	0.76	-0.162	0.99	0.707		0.222	-0.231	0.435	0.619	0.613	0.65	0.543	-0.312	0.528	-0.217	0.641
0.619	-0.311	0.097	0.797	0.529	0.66	1.352	0.429	0.327	0.844	0.687	-0.591		0.612	-0.322	0.083	0.788	0.517	0.65	1.342	0.419	0.319	0.844	0.687	-0.591		0.614	-0.322	0.084	0.788	0.517	0.651	1.341	0.419	0.32	0.845	0.688	-0.59		0.442	-0.256	-0.084	0.44	0.305	0.569	0.607	0.233	0.197	0.696	0.366
0.806	1.049	1.081	1.201	0.571	0.594	0.697	0.993	0.916	-0.502	-0.51	-0.595		0.807	1.041	1.072	1.194	0.558	0.584	0.683	0.981	0.907	-0.502	-0.51	-0.595		0.808	1.042	1.073	1.193	0.559	0.58	0.683	0.981	0.907	-0.501	-0.509	-0.594		0.494	0.697	0.725	0.913	0.339	0.465	0.385	0.836	0.613	-0.346	-0.346
0.896	0.717	-0.214	1.763	0.958	1.283	1.221	1.011	1.513	1.841	1.333	1.487		0.895	0.713	-0.231	1.752	0.945	1.274	1.21	0.995	1.503	1.838	1.333	1.487		0.896	0.714	-0.231	1.753	0.945	1.267	1.208	0.995	1.502	1.84	1.334	1.489		0.336	0.144	-0.256	1.311	0.481	0.953	0.683	0.321	0.813	1.079	0.807
1.412	0.721	1.124	0.576	-0.104	1.034	0.76	-0.176	0.816	1.044	0.762	2.248		1.411	0.719	1.111	0.56	-0.115	1.018	0.742	-0.194	0.802	1.036	0.762	2.251		1.413	0.72	1.111	0.56	-0.116	1.017	0.742	-0.194	0.802	1.036	0.762	2.248		0.894	0.122	0.397	0.063	-0.274	0.083	0.042	-0.249	0.119	0.214	0.072
-0.025	0.658	0.573	0.973	0.493	1.254	-0.027	1.345	1.1	1.089	0.899	0.146		-0.026	0.656	0.562	0.962	0.485	1.246	-0.037	1.334	1.089	1.086	0.898	0.147		-0.025	0.657	0.563	0.962	0.483	1.246	-0.038	1.334	1.09	1.087	0.899	0.144		-0.092	0.716	0.093	0.236	0.024	0.44	-0.192	0.494	0.208	0.101	0.091
-0.404	0.279	2.423	1.493	-0.18	0.318	0.314	1.748	1.436	0.194	0.404	0.254		-0.403	0.277	2.43	1.491	-0.18	0.311	0.313	1.745	1.436	0.193	0.403	0.253		-0.4	0.278	2.43	1.491	-0.179	0.309	0.313	1.746	1.437	0.194	0.403	0.254		-0.276	0.04	1.277	1.141	-0.219	0.415	0.065	1.29	0.854	0.012	0.206
G2-144h	OD												G2-144h	OD												G2-144h	OD												G2-144h	OD
0	0.477	-0.176	1.829	-0.027	0.838	0.137	0.806	0.938	0.758	0.773	0.439		0	0.48	-0.173	1.834	-0.021	0.841	0.146	0.81	0.942	0.762	0.776	0.442		0	0.482	-0.171	1.837	-0.014	0.844	0.153	0.814	0.945	0.764	0.78	0.443		0	0.12	-0.206	1.224	-0.098	0.456	0.174	0.448	0.409	0.418	0.644
0.885	-0.039	0.844	0.948	1.032	1.145	0.966	-0.2	1.06	0.052	1.118	0.9		0.895	-0.022	0.86	0.963	1.046	1.161	0.98	-0.183	1.074	0.07	1.126	0.903		0.9	-0.001	0.879	0.981	1.064	1.18	0.997	-0.162	1.091	0.092	1.136	0.904		0.886	-0.105	0.525	0.598	0.629	0.807	0.582	-0.204	0.693	-0.106	0.642
1.802	-0.102	0.35	0.947	0.763	0.811	1.493	0.836	0.808	1.194	0.945	-0.397		1.808	-0.079	0.372	0.964	0.783	0.828	1.512	0.854	0.824	1.211	0.95	-0.394		1.823	-0.052	0.4	0.985	0.808	0.849	1.538	0.875	0.845	1.232	0.955	-0.392		1.639	-0.141	0.061	0.489	0.429	0.629	0.664	0.524	0.579	0.934	0.475
0.964	1.078	1.197	1.542	0.998	1.081	1.337	1.33	1.2	-0.333	-0.327	-0.398		0.967	1.095	1.214	1.557	1.018	1.099	1.357	1.347	1.217	-0.315	-0.325	-0.395		0.969	1.115	1.234	1.575	1.044	1.122	1.383	1.369	1.238	-0.31	-0.323	-0.393		0.527	0.625	0.723	1.129	0.648	0.877	0.804	1.046	0.725	-0.272	-0.256
1.245	0.819	-0.024	2.044	1.217	1.647	1.513	1.251	1.677	1.959	1.285	0.929		1.247	0.841	-0.001	2.059	1.238	1.665	1.532	1.272	1.695	1.973	1.3	0.919		1.249	0.867	0.03	2.08	1.264	1.686	1.556	1.298	1.717	1.994	1.319	0.917		0.4	0.196	-0.155	1.38	0.586	1.04	0.805	0.485	0.888	1.133	0.738
0.327	0.984	1.257	0.72	0.103	1.306	1	0.041	0.981	1.206	1.082	1.376		0.321	1.005	1.277	0.744	0.123	1.328	1.024	0.067	1.006	1.227	1.103	1.373		0.316	1.03	1.301	0.774	0.146	1.356	1.053	0.099	1.036	1.255	1.129	1.368		0.304	0.288	0.456	0.151	-0.164	0.243	0.186	-0.121	0.223	0.322	0.336
0.32	1.449	0.789	1.102	0.652	1.412	0.204	1.487	1.269	1.251	1.321	0.15		0.321	1.458	0.812	1.124	0.671	1.434	0.233	1.512	1.294	1.274	1.33	0.15		0.321	1.475	0.839	1.15	0.693	1.458	0.267	1.54	1.323	1.302	1.35	0.151		0.19	1.393	0.221	0.289	0.115	0.523	-0.056	0.542	0.302	0.196	0.553
-0.371	0.557	2.431	1.374	0.039	0.094	0.788	1.689	1.918	0.514	0.815	-0.139		-0.368	0.557	2.438	1.375	0.041	0.093	0.789	1.689	1.921	0.516	0.816	-0.136		-0.366	0.555	2.436	1.375	0.042	0.092	0.789	1.686	1.923	0.517	0.816	-0.134		-0.314	0.175	1.408	0.983	-0.108	0.118	0.385	1.133	1.125	0.199	0.495
G2-168h	OD												G2-168h	OD												G2-168h	OD												G2-168h	OD
0	0.677	0.066	2.039	0.279	1.073	0.34	1.17	1.162	0.985	0.316	0.523		0	0.678	0.068	2.042	0.28	1.074	0.342	1.172	1.163	0.986	0.319	0.525		0	0.679	0.069	2.043	0.281	1.075	0.344	1.173	1.164	0.987	0.321	0.526		0	0.3	0.019	1.469	0.183	0.663	0.383	0.78	0.61	0.619	0.352
0.978	0.204	1.091	1.138	1.225	1.23	1.157	0.03	1.281	0.295	1.315	1.114		0.982	0.212	1.099	1.148	1.235	1.24	1.165	0.04	1.289	0.305	1.317	1.115		0.984	0.219	1.106	1.156	1.242	1.247	1.172	0.049	1.296	0.313	1.318	1.115		1.016	0.114	0.743	0.767	0.798	0.871	0.758	0.009	0.878	0.11	0.812
2.102	0.128	0.605	1.129	0.987	1.008	1.68	1.175	1.212	1.5	1.2	-0.16		2.1	0.142	0.619	1.14	1	1.019	1.693	1.186	1.223	1.509	1.201	-0.158		2.103	0.153	0.63	1.15	1.01	1.028	1.702	1.195	1.232	1.517	1.202	-0.157		1.798	0.069	0.291	0.656	0.623	0.811	0.834	0.835	0.958	1.213	0.701
1.202	1.255	1.384	1.8	1.362	1.491	1.786	1.596	1.449	-0.1	-0.107	-0.162		1.203	1.266	1.395	1.81	1.375	1.502	1.799	1.607	1.46	-0.098	-0.105	-0.16		1.204	1.274	1.404	1.818	1.386	1.51	1.808	1.616	1.469	-0.097	-0.104	-0.159		0.729	0.753	0.879	1.353	0.973	1.263	1.2	1.238	0.932	-0.054	-0.053
1.648	0.854	0.197	2.282	1.443	1.912	1.749	1.481	1.858	2.105	1.15	0.84		1.651	0.868	0.213	2.292	1.456	1.923	1.761	1.496	1.87	2.115	1.152	0.837		1.652	0.88	0.225	2.299	1.466	1.931	1.771	1.506	1.88	2.125	1.158	0.836		0.737	0.713	0.05	1.57	0.779	1.228	1.003	0.709	1.059	1.284	1.006
0.202	1.24	1.442	0.927	0.329	1.55	1.228	0.259	1.172	1.383	1.34	1.155		0.201	1.252	1.457	0.943	0.342	1.565	1.244	0.277	1.191	1.398	1.35	1.153		0.201	1.26	1.466	0.953	0.351	1.575	1.256	0.29	1.203	1.41	1.356	1.152		0.208	0.521	0.632	0.356	0.044	0.466	0.393	0.079	0.409	0.496	0.579
0.344	1.707	1.01	1.271	0.864	1.582	0.422	1.642	1.439	1.468	1.302	0.177		0.343	1.712	1.024	1.286	0.874	1.596	0.439	1.659	1.457	1.484	1.294	0.177		0.343	1.717	1.034	1.296	0.882	1.606	0.452	1.671	1.469	1.495	1.301	0.178		0.283	1.627	0.425	0.452	0.322	0.692	0.14	0.682	0.463	0.428	0.82
-0.128	0.877	2.426	1.539	0.286	0.192	1.179	1.744	2.213	0.839	1.163	0.021		-0.126	0.879	2.428	1.539	0.287	0.192	1.178	1.744	2.215	0.84	1.162	0.023		-0.125	0.879	2.43	1.539	0.287	0.191	1.177	1.743	2.216	0.84	1.162	0.024		-0.09	0.454	1.539	1.165	0.114	0.207	0.727	1.169	1.457	0.482	0.827
[truncated: 25 more columns]

## Sheet: FCL99
G3-0h	OD												G3-0h	OD												G3-0h	OD												G3-0h	OD
0	0.025	-0.01	-0.009	0.003	0	0	0.084	0.146	0.008	-0.014	0.005		0	0.022	-0.013	-0.01	0.001	-0.002	-0.001	0.079	0.14	0.005	-0.016	0.002		0	0.024	-0.01	-0.009	0.003	0.001	0.001	0.083	0.144	0.007	-0.014	0.004		0	0.004	-0.01	-0.011	0.002	0.003	-0.003	-0.016	0.008	0.006	-0.014
0.196	0.073	0.101	0.104	0.06	0.066	0.042	0.042	0.036	0.06	0.022	0.003		0.192	0.077	0.104	0.108	0.06	0.066	0.048	0.045	0.038	0.061	0.027	0		0.195	0.077	0.102	0.108	0.062	0.068	0.047	0.045	0.038	0.062	0.025	0.003		0.156	0.067	0.049	0.097	0.058	0.057	0.033	0.03	0.035	0.06	0.016
-0.025	0.057	0.073	0.057	0.059	0.037	0.019	-0.016	0.007	0.005	-0.018	0.004		-0.027	0.061	0.075	0.061	0.062	0.037	0.021	-0.011	0.008	0.008	-0.012	0		-0.025	0.06	0.075	0.06	0.062	0.038	0.022	-0.012	0.009	0.007	-0.014	0.003		-0.036	0.038	0.047	0.038	0.029	0.023	0.003	-0.024	-0.003	-0.005	-0.03
-0.027	0.062	0.079	0.054	0.033	0.035	0.038	-0.011	-0.025	-0.015	-0.027	0.003		-0.029	0.066	0.084	0.062	0.042	0.04	0.043	-0.002	-0.017	-0.005	-0.03	0		-0.027	0.066	0.083	0.058	0.039	0.038	0.042	-0.008	-0.02	-0.01	-0.027	0.003		-0.04	0.047	0.066	0.045	0.025	0.026	0.028	-0.024	-0.037	-0.029	-0.037
0.207	0.06	0.081	0.079	0.073	0.039	0.079	0.035	0.011	0.008	0.011	0.114		0.199	0.073	0.087	0.095	0.087	0.054	0.081	0.045	0.007	0.003	0.006	0.111		0.204	0.068	0.085	0.086	0.081	0.046	0.082	0.041	0.01	0.006	0.01	0.113		-0.011	0.045	0.069	0.062	0.051	0.025	0.068	0.012	-0.009	-0.011	-0.003
0.014	0.007	0.079	0.055	0.004	0.024	0.036	-0.013	-0.008	0.011	-0.015	-0.011		0.009	0.019	0.078	0.057	0.018	0.02	0.044	-0.01	-0.013	0.006	-0.02	-0.016		0.013	0.016	0.08	0.058	0.013	0.023	0.042	-0.011	-0.01	0.01	-0.016	-0.012		-0.005	-0.005	0.074	0.044	-0.006	-0.002	0.005	-0.029	-0.025	-0.007	-0.029
-0.011	0.132	0.061	0.045	-0.004	0.001	0.015	-0.02	-0.009	-0.021	-0.014	-0.021		-0.015	0.141	0.063	0.044	0.008	-0.006	0.026	-0.025	-0.015	-0.027	-0.02	-0.025		-0.012	0.138	0.064	0.047	0.004	0	0.02	-0.021	-0.011	-0.023	-0.015	-0.022		-0.022	0.128	0.048	0.039	-0.013	-0.015	0	-0.03	-0.021	-0.03	-0.022
0.027	-0.011	0.033	0.009	0.002	-0.019	0.015	0.023	0.011	1.74	-0.03	-0.024		0.025	-0.015	0.028	0.004	-0.003	-0.024	0.009	0.016	0.006	1.738	-0.034	-0.029		0.03	-0.012	0.032	0.008	0.001	-0.02	0.014	0.021	0.01	1.741	-0.031	-0.025		0	-0.026	0.02	-0.012	-0.018	-0.03	-0.001	-0.005	-0.008	1.492	-0.042
G3-24h	OD												G3-24h	OD												G3-24h	OD												G3-24h	OD
0	0.17	0.005	0.011	0.009	0.017	0.018	0.122	0.181	0.025	0.265	0.031		0	0.167	0.006	0.011	0.01	0.017	0.018	0.122	0.181	0.025	0.265	0.031		0	0.166	0.006	0.011	0.009	0.017	0.017	0.122	0.181	0.025	0.265	0.031		0	0.046	0.007	0.015	0.014	0.018	0.018	0.028	0.047	0.01	0.011
0.411	0.005	0.107	0.093	0.023	0.021	0.048	0.038	0.008	0.046	0.031	0.038		0.411	0.006	0.106	0.094	0.023	0.021	0.048	0.039	0.009	0.046	0.031	0.038		0.41	0.005	0.105	0.094	0.022	0.02	0.048	0.038	0.008	0.046	0.031	0.037		0.313	0.003	0.044	0.071	0.018	0.009	0.039	0.052	0.004	0.047	0.023
0.034	-0.016	0.016	0.056	0.048	0.025	-0.009	-0.02	-0.003	-0.019	-0.012	0.024		0.034	-0.015	0.015	0.055	0.048	0.025	-0.01	-0.02	-0.003	-0.019	-0.011	0.025		0.032	-0.016	0.014	0.055	0.047	0.024	-0.01	-0.021	-0.003	-0.02	-0.012	0.024		-0.013	-0.017	-0.016	-0.01	0.016	0.007	-0.029	-0.024	-0.012	-0.03	-0.02
-0.027	0.008	0.02	0.026	-0.007	-0.004	0.014	-0.008	-0.019	-0.003	0.061	0.025		-0.027	0.008	0.019	0.025	-0.007	-0.004	0.015	-0.008	-0.019	-0.003	0.061	0.025		-0.028	0.007	0.019	0.024	-0.009	-0.005	0.014	-0.009	-0.02	-0.004	0.06	0.024		-0.04	-0.01	0.001	0.013	-0.019	-0.015	0	-0.018	-0.034	-0.019	0.042
0.21	0.009	0.025	0.053	0.041	0.012	0.074	0.05	0.021	0.027	0.067	0.147		0.21	0.01	0.025	0.053	0.04	0.011	0.073	0.051	0.021	0.027	0.068	0.147		0.209	0.009	0.024	0.052	0.04	0.01	0.073	0.051	0.02	0.027	0.067	0.147		-0.013	-0.01	0.009	0.024	0.009	-0.006	0.053	0.021	-0.001	0.005	0.052
0.05	0.037	0.001	0.035	0.064	0.014	0.052	-0.004	0.028	0.038	-0.001	0.015		0.051	0.037	0	0.035	0.063	0.014	0.052	-0.004	0.029	0.038	-0.001	0.016		0.05	0.036	0	0.035	0.061	0.013	0.051	-0.005	0.028	0.037	-0.001	0.015		0.031	0.023	-0.007	0.029	-0.015	0.009	-0.001	-0.02	0.012	0.019	-0.017
0.008	0.054	0.008	-0.006	-0.023	0.015	0.045	0.005	0.045	0.031	0.024	0.006		0.008	0.054	0.008	-0.006	-0.022	0.016	0.045	0.006	0.045	0.032	0.024	0.006		0.007	0.054	0.007	-0.007	-0.023	0.015	0.044	0.005	0.044	0.031	0.024	0.005		0	0.068	-0.003	-0.013	-0.026	-0.002	0.022	-0.016	0.023	-0.003	0.007
-0.015	0.025	0.08	0.073	0.005	0.018	0.152	0.05	0.048	0.169	-0.016	0.007		-0.014	0.026	0.081	0.073	0.006	0.018	0.152	0.05	0.048	0.169	-0.016	0.007		-0.015	0.025	0.079	0.073	0.005	0.017	0.151	0.05	0.048	0.169	-0.017	0.006		-0.027	-0.012	0.006	0.056	-0.004	-0.011	0.091	0.027	0.022	0.152	-0.03
G3-48h	OD												G3-48h	OD												G3-48h	OD												G3-48h	OD
0	0.302	-0.005	0.251	0.025	0.199	0.045	0.104	0.238	0.211	0.858	0.137		0	0.302	-0.007	0.249	0.023	0.197	0.043	0.103	0.236	0.206	0.856	0.135		0	0.303	-0.006	0.25	0.024	0.198	0.044	0.104	0.237	0.207	0.857	0.136		0	0.08	0	0.106	0.019	0.112	0.05	0.009	0.083	0.1	0.16
0.222	0.035	0.276	0.214	0.165	0.112	0.242	-0.031	0.177	0.107	0.223	0.165		0.22	0.034	0.274	0.213	0.164	0.113	0.245	-0.026	0.179	0.109	0.223	0.164		0.221	0.035	0.275	0.215	0.166	0.117	0.251	-0.019	0.184	0.114	0.226	0.165		0.239	0.07	0.18	0.132	0.106	0.084	0.181	0.071	0.138	0.091	0.145
0.261	-0.099	0.173	0.35	0.285	0.134	0.193	0.084	0.088	0.113	0.167	0.117		0.26	-0.102	0.177	0.355	0.29	0.134	0.192	0.087	0.092	0.117	0.17	0.116		0.262	-0.101	0.184	0.362	0.297	0.138	0.197	0.094	0.1	0.125	0.176	0.117		0.058	-0.01	0.109	0.171	0.19	0.096	0.121	0.071	0.068	0.103	0.128
0.17	0.266	0.24	0.177	0.117	0.156	0.136	0.161	0.152	0.176	0.17	0.046		0.168	0.268	0.245	0.183	0.124	0.155	0.135	0.159	0.15	0.18	0.173	0.044		0.17	0.274	0.255	0.192	0.134	0.162	0.138	0.166	0.159	0.189	0.18	0.045		0.073	0.17	0.169	0.127	0.102	0.122	0.112	0.124	0.107	0.122	0.13
0.267	0.142	0.158	0.285	0.325	0.173	0.271	0.137	0.182	0.274	0.158	0.215		0.265	0.141	0.164	0.291	0.332	0.178	0.27	0.138	0.181	0.275	0.157	0.213		0.266	0.145	0.174	0.3	0.342	0.188	0.278	0.157	0.201	0.285	0.172	0.214		0.036	0.1	0.123	0.196	0.209	0.137	0.198	0.055	0.119	0.189	0.094
0.148	0.021	0.11	0.086	0.24	0.038	0.245	0.115	0.118	0.115	0.049	0.101		0.146	0.02	0.115	0.085	0.246	0.038	0.246	0.115	0.125	0.109	0.047	0.099		0.147	0.022	0.124	0.095	0.257	0.047	0.254	0.123	0.144	0.122	0.052	0.1		0.061	0.044	0.124	0.097	0.1	0.062	0.111	0.093	0.082	0.08	0.028
0.006	0.028	0.084	0.113	0.075	0.141	0.061	0.267	0.414	0.201	0.103	0.2		0.004	0.03	0.089	0.113	0.081	0.14	0.062	0.264	0.417	0.201	0.101	0.198		0.005	0.036	0.097	0.119	0.092	0.144	0.076	0.27	0.427	0.208	0.112	0.199		-0.014	0.1	0.104	0.091	0.096	0.072	0.015	0.106	0.129	0.117	0.045
0.124	0.1	0.186	0.069	-0.025	0.173	0.055	0.052	0.078	-0.015	0.004	-0.027		0.122	0.098	0.184	0.067	-0.026	0.172	0.053	0.05	0.076	-0.017	0.002	-0.029		0.123	0.099	0.184	0.068	-0.024	0.174	0.054	0.051	0.077	-0.016	0.003	-0.028		0.013	0.03	0.034	0.037	-0.003	0.038	0.005	0.003	0.038	-0.009	0.008
G3-72h	OD												G3-72h	OD												G3-72h	OD												G3-72h	OD
0	0.443	-0.002	0.736	0.033	0.458	0.124	0.192	0.415	0.435	1.032	0.407		0	0.441	-0.002	0.737	0.034	0.459	0.126	0.193	0.417	0.436	1.034	0.409		0	0.438	-0.002	0.736	0.033	0.458	0.125	0.193	0.417	0.436	1.034	0.408		0	0.227	0	0.327	0.022	0.3	0.098	0.064	0.227	0.266	0.328
0.175	0.17	0.514	0.461	0.39	0.205	0.437	-0.113	0.382	0.114	0.374	0.468		0.176	0.17	0.514	0.464	0.393	0.21	0.445	-0.099	0.389	0.123	0.376	0.47		0.175	0.168	0.513	0.464	0.394	0.213	0.451	-0.09	0.394	0.129	0.378	0.469		0.208	0.189	0.369	0.263	0.286	0.128	0.335	-0.024	0.295	0.081	0.27
0.561	-0.107	0.211	0.527	0.519	0.212	0.468	0.06	0.061	0.217	0.334	0.43		0.561	-0.108	0.222	0.54	0.534	0.227	0.483	0.075	0.076	0.229	0.344	0.431		0.561	-0.109	0.23	0.55	0.544	0.237	0.494	0.086	0.086	0.239	0.352	0.429		0.217	-0.027	0.116	0.264	0.312	0.123	0.209	0.037	0.03	0.15	0.245
0.515	0.472	0.392	0.168	0.067	0.202	0.187	0.329	0.302	0.247	0.312	0.193		0.516	0.482	0.406	0.184	0.084	0.219	0.205	0.346	0.32	0.262	0.324	0.195		0.516	0.489	0.417	0.195	0.096	0.232	0.218	0.358	0.333	0.274	0.334	0.195		0.352	0.312	0.258	0.097	0.043	0.141	0.139	0.213	0.188	0.15	0.235
0.441	0.331	0.099	0.43	0.4	0.225	0.459	0.255	0.421	0.475	0.38	0.557		0.442	0.336	0.115	0.446	0.417	0.242	0.476	0.274	0.44	0.492	0.396	0.56		0.442	0.34	0.126	0.458	0.428	0.256	0.489	0.288	0.454	0.505	0.407	0.561		0.173	0.214	0.051	0.253	0.235	0.161	0.334	0.137	0.31	0.335	0.256
0.446	0.155	0.46	0.135	0.229	0.073	0.543	0.068	0.402	0.324	0.35	0.421		0.447	0.158	0.476	0.153	0.246	0.091	0.562	0.089	0.422	0.342	0.367	0.424		0.445	0.158	0.487	0.165	0.258	0.105	0.574	0.103	0.437	0.356	0.379	0.426		0.251	0.125	0.185	0.1	0.07	0.026	0.213	0.041	0.172	0.146	0.152
-0.002	0.012	0.123	0.317	0.111	0.572	0.076	0.827	0.915	0.261	0.212	0.61		-0.001	0.024	0.136	0.329	0.126	0.578	0.096	0.846	0.936	0.279	0.228	0.613		-0.002	0.032	0.145	0.339	0.138	0.582	0.111	0.858	0.95	0.293	0.24	0.614		-0.027	0.073	0.113	0.139	0.084	0.199	0.028	0.242	0.242	0.139	0.122
0.228	0.105	0.298	0.196	-0.038	0.807	0.093	0.181	0.263	0.003	0.005	-0.004		0.23	0.107	0.3	0.199	-0.035	0.81	0.095	0.185	0.27	0.006	0.008	-0.002		0.23	0.107	0.299	0.199	-0.036	0.811	0.095	0.186	0.273	0.006	0.009	-0.001		0.064	0.03	0.059	0.129	-0.013	0.178	0.025	0.071	0.177	0.006	0.008
G3-96h	OD												G3-96h	OD												G3-96h	OD												G3-96h	OD
0	0.691	-0.08	1.55	-0.008	1.144	0.211	0.328	0.937	1.242	1.443	0.92		0	0.689	-0.083	1.549	-0.009	1.143	0.209	0.327	0.936	1.241	1.442	0.918		0	0.689	-0.083	1.551	-0.008	1.145	0.21	0.328	0.938	1.242	1.443	0.919		0	0.471	-0.07	0.981	-0.011	0.964	0.156	0.174	0.725	1.036	0.821
0.119	0.168	0.781	0.995	0.882	0.362	0.932	-0.159	0.983	0.118	0.592	1.326		0.117	0.167	0.78	0.996	0.883	0.365	0.937	-0.151	0.986	0.122	0.59	1.324		0.117	0.168	0.781	1	0.886	0.37	0.944	-0.143	0.99	0.128	0.591	1.325		0.17	0.189	0.621	0.745	0.757	0.263	0.8	-0.061	0.84	0.077	0.466
1.015	-0.147	0.254	1.12	0.864	0.381	1.28	0.125	0.091	0.523	1.164	1.378		1.015	-0.149	0.26	1.128	0.873	0.39	1.289	0.133	0.099	0.531	1.166	1.377		1.016	-0.149	0.268	1.136	0.882	0.399	1.298	0.143	0.109	0.54	1.171	1.378		0.526	-0.066	0.133	0.788	0.613	0.268	0.559	0.091	0.052	0.409	0.955
1.601	1.459	0.877	0.31	0.088	0.292	0.295	0.745	0.787	0.255	0.709	0.836		1.6	1.462	0.886	0.319	0.099	0.302	0.306	0.755	0.797	0.264	0.713	0.835		1.601	1.467	0.895	0.328	0.11	0.313	0.317	0.765	0.808	0.274	0.718	0.836		1.229	1.112	0.708	0.21	0.059	0.202	0.213	0.583	0.633	0.141	0.584
0.919	0.633	0.036	0.912	0.688	0.502	1.321	0.35	1.293	1.52	1.055	1.387		0.918	0.636	0.046	0.922	0.698	0.513	1.329	0.362	1.302	1.529	1.062	1.385		0.919	0.642	0.056	0.931	0.708	0.523	1.338	0.373	1.313	1.538	1.069	1.387		0.61	0.461	-0.005	0.669	0.497	0.304	1.103	0.183	1.081	1.274	0.879
1.806	0.994	1.328	0.78	0.203	0.273	0.777	0.044	1.286	1.206	1.015	1.296		1.804	0.993	1.336	0.791	0.213	0.284	0.788	0.057	1.298	1.218	1.023	1.295		1.805	0.995	1.344	0.801	0.223	0.295	0.798	0.069	1.31	1.229	1.032	1.296		1.056	0.397	0.474	0.328	0.042	0.075	0.32	0.004	0.458	0.41	0.35
-0.006	0.27	0.531	1.215	0.216	1.209	0.047	1.389	1.281	0.845	0.887	0.999		-0.008	0.272	0.536	1.219	0.222	1.208	0.059	1.398	1.294	0.856	0.892	0.997		-0.007	0.276	0.543	1.223	0.23	1.209	0.07	1.406	1.305	0.866	0.898	0.998		-0.044	0.368	0.29	0.491	0.159	0.479	-0.011	0.71	0.423	0.306	0.32
1.081	0.143	0.872	0.443	0.022	1.9	0.281	0.613	0.888	0.161	0.1	0.248		1.079	0.141	0.871	0.442	0.021	1.899	0.28	0.612	0.888	0.16	0.099	0.246		1.08	0.142	0.872	0.443	0.022	1.9	0.281	0.613	0.889	0.162	0.1	0.247		0.568	0.037	0.297	0.279	0.045	1.099	0.154	0.359	0.652	0.132	0.08
G3-120h	OD												G3-120h	OD												G3-120h	OD												G3-120h	OD
0	0.696	-0.145	1.598	-0.049	1.321	0.252	0.325	1.154	1.315	1.454	0.841		0	0.696	-0.147	1.6	-0.05	1.321	0.252	0.326	1.154	1.316	1.456	0.842		0	0.696	-0.147	1.601	-0.049	1.322	0.253	0.326	1.155	1.317	1.456	0.843		0	0.472	-0.131	1.102	-0.05	1.108	0.173	0.166	0.914	1.037	0.849
0.07	0.088	0.705	1.231	0.982	0.381	1.02	-0.226	1.091	0.077	0.624	1.223		0.07	0.087	0.705	1.23	0.981	0.381	1.019	-0.228	1.091	0.077	0.624	1.223		0.071	0.088	0.706	1.231	0.982	0.382	1.02	-0.227	1.092	0.078	0.625	1.224		0.14	0.109	0.545	0.939	0.827	0.276	0.853	-0.127	0.911	0.028	0.48
1.021	-0.209	0.232	1.399	0.88	0.406	1.361	0.151	0.085	0.638	1.142	1.252		1.02	-0.21	0.231	1.398	0.878	0.404	1.358	0.141	0.076	0.637	1.142	1.252		1.021	-0.209	0.232	1.399	0.879	0.405	1.359	0.142	0.077	0.638	1.143	1.252		0.491	-0.127	0.094	0.983	0.619	0.288	0.652	0.098	0.033	0.502	0.877
1.601	1.387	0.946	0.379	0.077	0.293	0.305	0.853	0.956	0.231	0.813	1.186		1.601	1.386	0.944	0.377	0.073	0.288	0.301	0.846	0.945	0.221	0.799	1.186		1.601	1.387	0.945	0.378	0.074	0.289	0.302	0.846	0.946	0.22	0.801	1.187		1.171	0.979	0.748	0.246	0.037	0.184	0.202	0.675	0.79	0.106	0.665
1.217	0.698	-0.026	1.19	0.831	0.637	1.358	0.33	1.261	1.633	1.5	1.248		1.216	0.697	-0.028	1.187	0.827	0.632	1.352	0.326	1.254	1.627	1.498	1.247		1.217	0.698	-0.027	1.188	0.827	0.633	1.353	0.327	1.254	1.627	1.499	1.248		0.873	0.465	-0.073	0.908	0.621	0.369	1.091	0.138	1.006	1.313	1.215
2.171	0.924	1.266	0.894	0.143	0.35	0.749	-0.012	1.174	1.193	0.946	1.528		2.174	0.924	1.265	0.886	0.14	0.346	0.748	-0.017	1.172	1.193	0.946	1.528		2.175	0.925	1.265	0.886	0.14	0.346	0.748	-0.016	1.173	1.194	0.947	1.529		1.388	0.329	0.437	0.376	-0.026	0.078	0.275	-0.07	0.388	0.395	0.297
-0.012	0.486	0.54	1.166	0.217	1.166	0	1.368	1.262	1.134	0.999	1.325		-0.013	0.486	0.54	1.165	0.216	1.165	-0.003	1.367	1.261	1.134	0.999	1.326		-0.012	0.487	0.541	1.166	0.217	1.167	-0.003	1.368	1.262	1.135	1	1.327		-0.077	0.608	0.273	0.467	0.131	0.441	-0.072	0.713	0.414	0.397	0.365
0.539	0.13	1.182	0.578	0.031	1.234	0.424	0.983	1.17	0.258	0.177	0.294		0.539	0.13	1.183	0.577	0.029	1.235	0.425	0.985	1.171	0.259	0.178	0.293		0.538	0.13	1.183	0.578	0.03	1.235	0.426	0.986	1.172	0.26	0.179	0.294		0.538	-0.001	0.418	0.333	0.024	0.904	0.25	0.788	0.856	0.201	0.121
G3-144h	OD												G3-144h	OD												G3-144h	OD												G3-144h	OD
0	0.689	-0.22	1.629	-0.085	1.416	0.317	0.322	1.25	1.167	1.384	0.689		0	0.688	-0.22	1.627	-0.086	1.415	0.315	0.321	1.248	1.166	1.384	0.689		0	0.688	-0.221	1.628	-0.086	1.415	0.316	0.321	1.249	1.166	1.384	0.689		0	0.466	-0.182	1.188	-0.067	1.126	0.216	0.169	0.935	0.854	0.756
0.137	0.009	0.634	1.518	1.064	0.445	1.139	-0.241	1.123	0.057	0.644	1.118		0.136	0.008	0.619	1.501	1.047	0.423	1.116	-0.271	1.106	0.036	0.641	1.118		0.136	0.008	0.624	1.507	1.052	0.43	1.124	-0.261	1.112	0.044	0.642	1.117		0.208	0.051	0.487	1.139	0.874	0.344	0.932	-0.121	0.915	0.024	0.486
1.109	-0.278	0.259	1.346	0.891	0.509	1.348	0.284	0.161	0.826	1.053	1.114		1.107	-0.286	0.225	1.316	0.856	0.474	1.314	0.248	0.127	0.797	1.035	1.113		1.108	-0.284	0.237	1.326	0.868	0.486	1.326	0.26	0.139	0.807	1.041	1.113		0.5	-0.177	0.119	0.913	0.645	0.401	0.664	0.205	0.103	0.674	0.773
1.507	1.267	1.011	0.522	0.164	0.382	0.424	0.95	1.093	0.257	1.022	1.176		1.507	1.247	0.978	0.486	0.124	0.342	0.382	0.914	1.055	0.222	0.999	1.176		1.506	1.254	0.989	0.498	0.137	0.355	0.396	0.926	1.068	0.233	1.006	1.175		1.075	0.872	0.801	0.329	0.125	0.269	0.305	0.774	0.915	0.134	0.834
1.518	0.641	-0.027	1.641	0.962	0.92	1.37	0.403	1.268	1.712	1.821	0.957		1.52	0.619	-0.067	1.61	0.925	0.879	1.337	0.358	1.23	1.681	1.799	0.956		1.518	0.626	-0.053	1.621	0.937	0.893	1.348	0.372	1.243	1.692	1.806	0.956		1.051	0.402	-0.059	1.266	0.741	0.585	1.083	0.201	0.988	1.313	1.382
1.981	0.802	1.272	0.913	0.152	0.489	0.817	0.024	1.134	1.249	0.965	1.946		1.977	0.801	1.24	0.875	0.113	0.446	0.777	-0.026	1.088	1.21	0.933	1.945		1.979	0.801	1.251	0.888	0.126	0.46	0.79	-0.009	1.103	1.222	0.944	1.944		1.171	0.235	0.487	0.43	-0.003	0.174	0.34	-0.024	0.407	0.486	0.337
0.019	0.518	0.554	1.086	0.272	1.103	0.018	1.265	1.347	1.19	1.125	1.565		0.021	0.499	0.525	1.058	0.237	1.098	-0.025	1.23	1.305	1.152	1.098	1.563		0.019	0.506	0.534	1.067	0.249	1.1	-0.011	1.242	1.319	1.165	1.108	1.563		-0.082	0.664	0.287	0.431	0.173	0.399	-0.043	0.634	0.532	0.503	0.485
-0.283	0.158	1.676	0.891	0.012	0.843	0.618	1.257	1.61	0.322	0.345	-0.107		-0.281	0.16	1.673	0.89	0.014	0.841	0.618	1.26	1.606	0.322	0.348	-0.107		-0.282	0.158	1.674	0.89	0.012	0.841	0.617	1.259	1.607	0.322	0.346	-0.107		-0.134	-0.007	0.699	0.517	-0.019	0.607	0.381	1.15	1.176	0.239	0.276
G3-168h	OD												G3-168h	OD												G3-168h	OD												G3-168h	OD
0	0.749	-0.166	1.58	-0.004	1.438	0.425	0.404	1.265	1.179	1.418	0.579		0	0.751	-0.165	1.591	-0.002	1.446	0.427	0.406	1.272	1.184	1.425	0.582		0	0.752	-0.165	1.596	-0.003	1.45	0.427	0.406	1.274	1.186	1.428	0.582		0	0.544	-0.105	1.274	0.034	1.145	0.327	0.265	0.952	0.888	0.807
0.125	0.07	0.689	1.716	1.19	0.575	1.281	-0.18	1.197	0.117	0.735	1.15		0.128	0.071	0.69	1.717	1.192	0.577	1.283	-0.174	1.2	0.12	0.736	1.152		0.129	0.07	0.689	1.718	1.192	0.577	1.284	-0.171	1.2	0.121	0.736	1.153		0.257	0.131	0.562	1.292	0.991	0.481	1.056	-0.038	0.99	0.095	0.579
1.32	-0.216	0.352	1.389	0.957	0.65	1.383	0.419	0.283	0.992	1.117	1.158		1.323	-0.215	0.357	1.392	0.962	0.655	1.388	0.426	0.29	0.996	1.119	1.16		1.324	-0.216	0.36	1.394	0.964	0.657	1.391	0.43	0.294	0.999	1.118	1.159		0.647	-0.093	0.223	0.972	0.732	0.555	0.724	0.344	0.229	0.837	0.842
1.544	1.284	1.102	0.689	0.29	0.507	0.56	1.047	1.2	0.334	1.188	1.194		1.547	1.286	1.109	0.696	0.298	0.515	0.569	1.055	1.207	0.342	1.192	1.196		1.546	1.287	1.112	0.7	0.303	0.52	0.574	1.059	1.211	0.347	1.194	1.196		1.13	0.911	0.9	0.506	0.258	0.399	0.438	0.88	1.026	0.222	0.983
1.532	0.676	0.042	1.899	1.046	1.204	1.412	0.493	1.347	1.806	1.899	1.003		1.533	0.679	0.051	1.906	1.053	1.212	1.418	0.503	1.354	1.812	1.903	1.006		1.534	0.68	0.055	1.909	1.058	1.217	1.422	0.508	1.36	1.816	1.905	1.007		1.045	0.452	0.03	1.472	0.833	0.816	1.128	0.294	1.071	1.392	1.42
1.891	0.83	1.313	0.97	0.217	0.593	0.897	0.09	1.159	1.321	0.997	1.819		1.895	0.831	1.321	0.978	0.225	0.602	0.905	0.1	1.169	1.329	1.003	1.821		1.896	0.83	1.324	0.983	0.23	0.607	0.911	0.106	1.175	1.334	1.006	1.821		1.099	0.295	0.559	0.517	0.076	0.277	0.43	0.058	0.473	0.593	0.403
0.093	0.845	0.621	1.109	0.352	1.154	0.078	1.267	1.443	1.258	1.238	1.791		0.093	0.848	0.627	1.115	0.358	1.156	0.086	1.274	1.451	1.266	1.24	1.794		0.092	0.848	0.63	1.118	0.361	1.156	0.091	1.278	1.456	1.27	1.239	1.794		0.001	1.028	0.37	0.489	0.26	0.473	0.034	0.664	0.656	0.618	0.629
-0.338	0.256	1.998	1.257	0.096	0.803	0.807	0.828	1.795	0.419	0.534	-0.158		-0.337	0.257	2	1.258	0.096	0.81	0.81	0.821	1.801	0.423	0.539	-0.157		-0.338	0.257	1.998	1.258	0.095	0.813	0.811	0.82	1.802	0.424	0.541	-0.158		-0.133	0.083	1.036	0.799	0.071	0.62	0.538	1.057	1.385	0.348	0.467
[truncated: 25 more columns]

## Sheet: FCL139
G4-0h	OD												G4-0h	OD												G4-0h	OD												G4-0h	OD
0	0.065	0.016	-0.004	-0.002	0.048	-0.015	0.042	0.06	0.021	-0.004	0.005		0	0.07	0.018	-0.003	-0.002	0.049	-0.013	0.043	0.06	0.019	-0.004	0.007		0	0.071	0.019	-0.003	-0.001	0.05	-0.012	0.044	0.06	0.019	-0.004	0.007		0	0.056	0.012	-0.009	0	0.046	-0.012	-0.006	-0.002	0.024	-0.019
0.132	-0.022	0.101	-0.006	-0.019	0	-0.014	-0.013	0.007	0.016	0.047	-0.011		0.133	-0.021	0.102	-0.006	-0.016	-0.001	-0.012	-0.015	0.006	0.018	0.051	-0.01		0.134	-0.02	0.103	-0.006	-0.016	0	-0.012	-0.015	0.006	0.018	0.052	-0.009		0.073	-0.029	0.044	-0.01	-0.012	-0.005	-0.012	-0.016	0.003	0.012	0.039
0.011	-0.02	-0.003	-0.011	-0.004	-0.029	0.002	-0.035	-0.036	0	-0.03	0.027		0.01	-0.019	0	-0.011	-0.004	-0.027	0.005	-0.035	-0.036	0	-0.03	0.029		0.01	-0.018	0	-0.011	-0.003	-0.026	0.005	-0.035	-0.035	0.001	-0.03	0.029		-0.007	-0.036	-0.02	-0.027	-0.032	-0.035	-0.011	-0.042	-0.041	-0.009	-0.038
-0.034	-0.014	-0.024	0	-0.023	-0.028	0.001	-0.012	0.004	-0.023	-0.03	-0.013		-0.034	-0.016	-0.021	-0.001	-0.024	-0.028	0	-0.016	0.009	-0.023	-0.029	-0.012		-0.034	-0.016	-0.02	-0.001	-0.024	-0.028	0.001	-0.016	0.01	-0.023	-0.029	-0.012		-0.04	-0.022	-0.028	-0.011	-0.03	-0.034	-0.007	-0.019	-0.009	-0.031	-0.033
0.13	-0.006	0.01	0.04	0.04	-0.013	-0.013	0.038	0.029	0.011	0.039	0.043		0.133	-0.005	0.008	0.043	0.038	-0.012	-0.01	0.036	0.029	0.011	0.04	0.043		0.133	-0.005	0.008	0.044	0.039	-0.012	-0.01	0.036	0.03	0.012	0.04	0.043		-0.006	-0.025	-0.001	0.033	0.018	-0.02	-0.014	0.021	0.02	0.001	0.03
-0.015	-0.021	-0.019	0.011	0.011	0	0.04	0.022	0.033	0.011	0.008	-0.007		-0.014	-0.024	-0.022	0.005	0.009	-0.003	0.038	0.013	0.026	0.007	0.003	-0.012		-0.013	-0.024	-0.022	0.004	0.008	-0.003	0.038	0.014	0.026	0.007	0.003	-0.012		-0.023	-0.023	-0.023	0.002	-0.014	-0.022	0	0.006	0.016	0.002	0.004
-0.012	0.39	-0.02	-0.017	-0.037	-0.02	0.052	-0.026	-0.009	0.036	-0.033	-0.022		-0.014	0.396	-0.023	-0.021	-0.037	-0.022	0.049	-0.027	-0.012	0.03	-0.036	-0.024		-0.014	0.396	-0.024	-0.021	-0.037	-0.022	0.049	-0.027	-0.012	0.03	-0.036	-0.024		-0.012	0.362	-0.025	-0.02	-0.032	-0.034	0.036	-0.031	-0.017	0.022	-0.034
-0.021	0.033	0.043	0.029	-0.018	0.005	-0.008	0.038	0.024	0.41	-0.005	-0.024		-0.023	0.035	0.039	0.027	-0.018	0.005	-0.007	0.034	0.023	0.398	-0.011	-0.027		-0.023	0.035	0.038	0.027	-0.017	0.005	-0.007	0.033	0.023	0.395	-0.011	-0.027		-0.03	0.016	0.014	0.006	-0.033	0	-0.016	0.031	-0.002	0.358	-0.015
G4-24h	OD												G4-24h	OD												G4-24h	OD												G4-24h	OD
0	0.154	0.095	0.08	0.059	0.201	0.052	0.099	0.14	0.15	0.546	0.105		0	0.165	0.113	0.101	0.08	0.219	0.071	0.114	0.154	0.168	0.563	0.105		0	0.173	0.126	0.116	0.094	0.232	0.084	0.125	0.164	0.181	0.576	0.108		0	0.163	0.093	0.074	0.061	0.191	0.059	0.053	0.079	0.115	-0.013
0.326	0.145	0.113	0.136	0.053	0.085	0.099	0.065	0.102	0.123	0.227	0.095		0.335	0.169	0.129	0.16	0.074	0.104	0.118	0.153	0.12	0.141	0.246	0.106		0.342	0.185	0.14	0.176	0.09	0.119	0.132	0.167	0.133	0.154	0.259	0.114		0.174	0.056	0.072	0.13	0.063	0.083	0.106	0.085	0.092	0.087	0.172
0.042	0.063	0.072	0.065	0.059	0.054	0.096	0.034	0.021	0.131	0.049	0.122		0.058	0.088	0.093	0.086	0.081	0.075	0.119	0.054	0.039	0.149	0.068	0.134		0.069	0.105	0.108	0.101	0.097	0.09	0.135	0.068	0.053	0.162	0.081	0.144		0.038	0.052	0.059	0.057	0.043	0.055	0.083	0.026	0.015	0.109	0.032
-0.017	0.075	0.103	0.128	0.046	0.059	0.111	0.088	0.123	0.064	0.051	0.005		0.002	0.1	0.127	0.15	0.067	0.082	0.133	0.11	0.145	0.085	0.07	0.018		0.015	0.118	0.146	0.167	0.083	0.099	0.149	0.126	0.162	0.1	0.084	0.028		-0.018	0.073	0.098	0.12	0.041	0.061	0.108	0.089	0.111	0.063	0.048
0.119	0.653	0.151	0.222	0.188	0.049	0.079	0.183	0.107	0.164	0.214	0.033		0.136	0.68	0.173	0.244	0.21	0.07	0.103	0.206	0.13	0.187	0.236	0.047		0.149	0.7	0.191	0.261	0.226	0.086	0.12	0.223	0.147	0.203	0.252	0.057		0.006	0.158	0.136	0.222	0.169	0.049	0.081	0.166	0.103	0.154	0.207
0.088	0.111	0.079	0.078	0.055	0.571	0.172	0.129	0.145	0.103	0.094	0.013		0.102	0.131	0.101	0.098	0.069	0.593	0.195	0.153	0.168	0.124	0.112	0.023		0.113	0.145	0.118	0.113	0.079	0.609	0.212	0.17	0.184	0.14	0.125	0.031		0.076	0.089	0.059	0.072	0.047	0.216	0.116	0.125	0.127	0.094	0.092
0.06	0.359	0.08	0.08	0.041	0.063	0.217	0.075	0.087	0.188	0.069	0.083		0.078	0.384	0.105	0.105	0.065	0.087	0.244	0.101	0.112	0.211	0.088	0.094		0.09	0.403	0.122	0.123	0.083	0.105	0.262	0.12	0.13	0.228	0.103	0.101		0.065	0.35	0.067	0.081	0.052	0.04	0.212	0.078	0.088	0.175	0.07
0.001	0.119	0.125	0.079	0.06	0.087	0.038	0.076	0.104	0.261	0.007	0.044		0.01	0.144	0.153	0.107	0.086	0.11	0.06	0.1	0.125	0.292	0.025	0.041		0.018	0.161	0.172	0.126	0.104	0.126	0.075	0.116	0.139	0.31	0.039	0.04		-0.008	0.109	0.111	0.072	0.014	0.089	0.038	0.088	0.078	0.264	0.005
G4-48h	OD												G4-48h	OD												G4-48h	OD												G4-48h	OD
0	0.074	0.042	0.026	0.008	0.158	0.013	0.064	0.107	0.142	1.02	0.154		0	0.081	0.059	0.048	0.03	0.177	0.034	0.082	0.124	0.161	1.036	0.155		0	0.087	0.074	0.066	0.048	0.193	0.05	0.097	0.139	0.177	1.049	0.155		0	0.081	0.037	0.017	0.005	0.144	0.015	0.011	0.034	0.077	-0.022
0.354	0.111	0.073	0.092	0.008	0.037	0.064	0.177	0.063	0.108	0.214	0.111		0.356	0.135	0.093	0.116	0.031	0.059	0.086	0.198	0.084	0.13	0.235	0.116		0.36	0.154	0.109	0.136	0.05	0.078	0.104	0.216	0.102	0.147	0.254	0.122		0.169	0.004	0.033	0.082	0.017	0.033	0.07	0.179	0.046	0.052	0.123
0.017	0.011	0.03	0.016	0.041	0.009	0.051	0	-0.017	0.126	0.014	0.101		0.026	0.036	0.052	0.038	0.065	0.033	0.075	0.022	0.005	0.148	0.036	0.109		0.034	0.057	0.071	0.056	0.085	0.052	0.095	0.041	0.023	0.165	0.054	0.116		0.008	0.004	0.022	0.006	0.023	0.011	0.033	-0.018	-0.026	0.1	-0.016
-0.053	0.072	0.057	0.102	0.016	0.03	0.068	0.036	0.083	0.14	0.015	-0.024		-0.044	0.098	0.083	0.126	0.039	0.054	0.09	0.058	0.107	0.162	0.038	-0.019		-0.036	0.118	0.103	0.145	0.058	0.074	0.11	0.078	0.127	0.181	0.056	-0.014		-0.056	0.066	0.05	0.089	0.012	0.033	0.067	0.032	0.066	0.141	0.002
0.093	1.31	0.106	0.217	0.193	0.013	0.032	0.129	0.064	0.138	0.192	0.005		0.101	1.336	0.131	0.243	0.216	0.036	0.057	0.154	0.089	0.162	0.216	0.013		0.108	1.357	0.151	0.262	0.235	0.055	0.078	0.174	0.109	0.182	0.235	0.019		-0.022	0.247	0.09	0.21	0.163	0.011	0.026	0.11	0.055	0.122	0.183
0.051	0.062	0.064	0.018	0.027	0.639	0.125	0.092	0.075	0.045	0.015	-0.015		0.061	0.083	0.087	0.041	0.041	0.661	0.149	0.116	0.098	0.068	0.038	-0.01		0.07	0.101	0.113	0.059	0.053	0.68	0.169	0.137	0.118	0.087	0.057	-0.006		0.04	0.042	0.044	0.015	0.018	0.161	0.055	0.086	0.057	0.034	0.016
0.084	0.317	0.078	0.022	0.002	0.006	0.143	0.01	0.006	0.141	0.048	0.074		0.09	0.342	0.102	0.047	0.025	0.03	0.169	0.036	0.031	0.165	0.071	0.078		0.096	0.363	0.122	0.068	0.045	0.051	0.19	0.058	0.051	0.184	0.089	0.082		0.074	0.303	0.064	0.021	0.008	-0.017	0.133	0.012	0.001	0.126	0.043
-0.009	0.06	0.067	0.017	0.013	0.019	-0.02	0.034	0.033	0.086	-0.021	0.04		-0.01	0.079	0.089	0.038	0.034	0.035	-0.005	0.055	0.051	0.111	-0.006	0.041		-0.01	0.095	0.107	0.056	0.051	0.05	0.007	0.071	0.066	0.13	0.006	0.041		-0.02	0.045	0.044	0.005	-0.033	0.014	-0.027	0.033	0.007	0.083	-0.024
G4-72h	OD												G4-72h	OD												G4-72h	OD												G4-72h	OD
0	0.105	0.012	0.025	0.026	0.091	0.018	0.093	0.106	0.156	1.207	0.188		0	0.105	0.025	0.044	0.045	0.107	0.037	0.111	0.121	0.173	1.22	0.188		0	0.106	0.036	0.058	0.06	0.12	0.051	0.124	0.134	0.188	1.23	0.187		0	0.062	0.009	0.016	0.011	0.082	0.017	0.017	0.019	0.076	-0.005
0.408	0.106	0.11	0.195	0.026	0.028	0.021	0.174	0.04	0.11	0.222	0.139		0.407	0.129	0.13	0.221	0.05	0.052	0.045	0.196	0.063	0.135	0.247	0.144		0.407	0.146	0.144	0.239	0.067	0.069	0.062	0.212	0.08	0.152	0.264	0.148		0.202	-0.007	0.065	0.179	0.023	0.023	0.025	0.177	0.022	0.048	0.112
0.016	0.023	0.037	0.051	0.136	0.009	0.086	0.041	0.032	0.035	0.054	0.033		0.018	0.047	0.061	0.073	0.161	0.032	0.11	0.065	0.056	0.059	0.079	0.04		0.022	0.066	0.078	0.09	0.178	0.05	0.128	0.082	0.073	0.076	0.097	0.045		0.005	0.016	0.023	0.025	0.084	0.007	0.051	0.019	0.019	0.005	0.019
-0.038	0.068	0.014	0.108	0.058	0.022	0.036	0.009	0.072	0.091	0.115	-0.014		-0.036	0.093	0.039	0.132	0.081	0.047	0.06	0.033	0.097	0.117	0.14	-0.011		-0.034	0.111	0.058	0.15	0.099	0.065	0.078	0.051	0.116	0.135	0.157	-0.008		-0.045	0.06	0.006	0.085	0.04	0.023	0.03	0.001	0.035	0.061	0.071
0.102	1.264	0.077	0.067	0.241	0.077	0.124	0.032	0.088	0.169	0.081	0.032		0.103	1.289	0.102	0.09	0.263	0.1	0.149	0.057	0.114	0.195	0.107	0.036		0.106	1.307	0.121	0.109	0.28	0.118	0.167	0.075	0.133	0.215	0.126	0.039		-0.027	0.294	0.061	0.064	0.206	0.055	0.082	0.016	0.074	0.142	0.074
-0.014	0.036	0.056	0.055	0.032	0.701	0.137	0.049	0.039	0.021	0.011	0.001		-0.014	0.058	0.078	0.076	0.046	0.724	0.161	0.074	0.064	0.046	0.035	0.003		-0.01	0.074	0.095	0.093	0.057	0.741	0.179	0.093	0.082	0.065	0.052	0.006		-0.037	0.01	0.026	0.039	0.019	0.148	0.034	0.034	0.023	0.006	0.001
-0.036	0.321	0.131	0.033	0.01	0.067	0.053	0.17	0.014	0.071	0.065	0.039		-0.035	0.346	0.154	0.058	0.036	0.092	0.079	0.196	0.04	0.096	0.088	0.042		-0.033	0.364	0.172	0.077	0.055	0.111	0.099	0.215	0.06	0.115	0.105	0.045		-0.039	0.307	0.086	0.012	0.015	0.024	0.031	0.16	0.003	0.049	0.026
-0.017	0.033	0.067	0.031	0.043	0.02	-0.014	0.035	0.022	0.096	-0.027	0.01		-0.018	0.045	0.084	0.05	0.061	0.036	-0.002	0.054	0.038	0.116	-0.014	0.009		-0.018	0.057	0.099	0.064	0.075	0.047	0.007	0.068	0.051	0.132	-0.004	0.009		-0.034	0.011	0.04	-0.002	-0.013	0.014	-0.028	0.032	-0.005	0.08	-0.036
G4-96h	OD												G4-96h	OD												G4-96h	OD												G4-96h	OD
0	0.316	0.056	0.107	0.125	0.304	0.064	0.303	0.331	0.216	1.381	0.189		0	0.315	0.064	0.117	0.135	0.312	0.073	0.311	0.339	0.225	1.388	0.189		0	0.314	0.068	0.124	0.141	0.317	0.079	0.317	0.345	0.232	1.392	0.189		0	0.208	0.072	0.106	0.116	0.232	0.097	0.178	0.191	0.164	0.075
0.441	0.214	0.787	0.132	1.352	0.101	0.141	0.253	0.721	0.196	0.276	0.14		0.441	0.227	0.797	0.144	1.363	0.112	0.153	0.265	0.732	0.209	0.287	0.142		0.441	0.235	0.805	0.153	1.369	0.121	0.162	0.274	0.74	0.218	0.296	0.143		0.24	0.117	0.557	0.133	0.945	0.115	0.132	0.285	0.576	0.162	0.191
0.186	0.141	0.242	0.322	0.683	0.166	0.268	0.648	0.496	0.14	1.138	0.87		0.19	0.153	0.255	0.335	0.695	0.179	0.281	0.659	0.508	0.153	1.15	0.873		0.192	0.162	0.264	0.344	0.704	0.189	0.291	0.667	0.517	0.162	1.159	0.874		0.096	0.14	0.18	0.225	0.489	0.14	0.187	0.541	0.397	0.122	0.825
0.253	0.168	0.11	0.726	0.199	0.256	0.136	0.574	0.284	0.208	1.016	0.004		0.255	0.181	0.124	0.74	0.214	0.269	0.149	0.586	0.297	0.222	1.029	0.008		0.254	0.191	0.135	0.75	0.224	0.28	0.16	0.595	0.307	0.232	1.038	0.009		0.167	0.161	0.119	0.567	0.164	0.198	0.131	0.473	0.2	0.165	0.744
0.187	1.386	0.127	0.337	0.335	0.69	1.488	0.182	1.072	0.322	0.158	0.393		0.189	1.397	0.142	0.35	0.349	0.702	1.5	0.195	1.083	0.337	0.172	0.396		0.189	1.406	0.153	0.361	0.36	0.712	1.507	0.205	1.092	0.347	0.182	0.397		0.024	0.713	0.133	0.285	0.259	0.549	1.065	0.168	0.82	0.223	0.135
0.067	0.264	1.108	0.146	0.102	0.743	0.654	0.16	0.179	0.194	0.633	0.009		0.069	0.277	1.121	0.16	0.112	0.758	0.668	0.174	0.193	0.208	0.646	0.011		0.069	0.287	1.132	0.17	0.119	0.769	0.678	0.185	0.204	0.219	0.657	0.011		0.023	0.187	0.39	0.131	0.098	0.218	0.254	0.148	0.16	0.168	0.251
-0.041	0.378	0.375	0.922	0.146	0.182	0.31	0.258	0.238	0.278	0.468	0.684		-0.04	0.39	0.389	0.936	0.161	0.197	0.325	0.273	0.252	0.292	0.481	0.685		-0.042	0.401	0.4	0.946	0.173	0.208	0.336	0.284	0.263	0.303	0.49	0.685		-0.033	0.4	0.246	0.426	0.143	0.145	0.187	0.196	0.2	0.187	0.244
0.301	0.395	0.07	0.091	0.098	0.061	0.033	0.016	0.071	0.176	0.001	-0.039		0.302	0.404	0.082	0.104	0.11	0.07	0.041	0.025	0.08	0.186	0.007	-0.038		0.302	0.41	0.089	0.112	0.117	0.075	0.044	0.03	0.086	0.193	0.011	-0.038		0.14	0.219	0.078	0.058	0.06	0.055	0.03	0.03	0.059	0.166	0.004
G4-120h	OD												G4-120h	OD												G4-120h	OD												G4-120h	OD
0	0.321	0.01	0.065	0.071	0.379	0.003	0.313	0.365	0.166	1.362	0.186		0	0.319	0.005	0.066	0.072	0.38	0.004	0.314	0.367	0.162	1.361	0.189		0	0.319	-0.008	0.062	0.071	0.375	0	0.313	0.366	0.159	1.361	0.188		0	0.191	0.029	0.059	0.064	0.274	0.04	0.173	0.206	0.116	0.026
0.444	0.164	0.674	0.064	1.29	0.037	0.12	0.193	0.843	0.187	0.203	0.095		0.442	0.165	0.679	0.071	1.304	0.043	0.125	0.184	0.842	0.191	0.211	0.094		0.442	0.164	0.68	0.074	1.307	0.046	0.128	0.187	0.844	0.195	0.213	0.094		0.244	0.063	0.439	0.064	0.825	0.052	0.09	0.221	0.645	0.136	0.12
0.317	0.088	0.242	0.297	0.541	0.134	0.25	0.706	0.631	0.083	1.14	0.809		0.314	0.096	0.253	0.305	0.554	0.144	0.256	0.716	0.649	0.093	1.148	0.817		0.314	0.097	0.255	0.307	0.557	0.147	0.259	0.72	0.653	0.097	1.151	0.817		0.152	0.066	0.143	0.181	0.326	0.096	0.146	0.565	0.492	0.062	0.765
0.395	0.197	0.036	0.757	0.15	0.261	0.073	0.714	0.255	0.143	1.045	-0.006		0.399	0.208	0.043	0.762	0.158	0.268	0.08	0.72	0.261	0.154	1.053	-0.008		0.399	0.211	0.046	0.765	0.161	0.271	0.084	0.724	0.265	0.159	1.057	-0.008		0.263	0.148	0.044	0.551	0.108	0.168	0.061	0.561	0.153	0.096	0.74
0.22	1.649	0.052	0.401	0.317	0.677	1.54	0.143	1.173	0.287	0.115	0.59		0.223	1.654	0.062	0.411	0.326	0.685	1.546	0.147	1.186	0.292	0.121	0.593		0.223	1.656	0.065	0.414	0.33	0.689	1.549	0.152	1.19	0.297	0.125	0.594		0.041	0.682	0.057	0.304	0.2	0.503	1.027	0.118	0.87	0.165	0.08
0.06	0.33	1.362	0.087	0.064	0.657	0.662	0.093	0.121	0.2	1.057	0.005		0.056	0.342	1.364	0.091	0.064	0.662	0.67	0.097	0.125	0.209	1.088	0.001		0.056	0.344	1.366	0.094	0.065	0.665	0.673	0.101	0.13	0.214	1.092	0.001		0.011	0.193	0.461	0.066	0.056	0.132	0.2	0.078	0.094	0.134	0.353
-0.043	0.277	0.429	0.921	0.173	0.117	0.275	0.316	0.288	0.286	0.527	0.966		-0.048	0.298	0.432	0.922	0.177	0.124	0.283	0.321	0.296	0.292	0.531	0.958		-0.048	0.3	0.435	0.925	0.18	0.127	0.287	0.326	0.3	0.297	0.533	0.959		-0.039	0.303	0.238	0.371	0.115	0.077	0.122	0.188	0.181	0.154	0.242
0.433	0.64	0.044	0.062	0.057	0.05	0.014	-0.011	0.037	0.123	-0.02	-0.037		0.43	0.632	0.039	0.06	0.058	0.043	0.007	-0.014	0.034	0.118	-0.027	-0.04		0.43	0.621	0.034	0.055	0.054	0.037	-0.001	-0.02	0.03	0.111	-0.035	-0.04		0.189	0.298	0.049	0.032	0.019	0.03	0.009	-0.003	0.02	0.111	-0.018
G4-144h	OD												G4-144h	OD												G4-144h	OD												G4-144h	OD
0	0.258	-0.073	0.001	-0.025	0.553	0.218	0.422	0.483	0.075	1.342	0.13		0	0.257	-0.058	0.025	0.001	0.57	0.241	0.445	0.503	0.097	1.352	0.129		0	0.257	-0.049	0.038	0.015	0.58	0.253	0.457	0.513	0.109	1.358	0.129		0	0.17	-0.014	0.022	0.013	0.394	0.21	0.286	0.322	0.072	0.012
0.396	0.081	0.573	-0.028	1.064	-0.061	0.132	0.076	0.992	0.167	0.093	0.24		0.393	0.112	0.601	0.006	1.093	-0.029	0.163	0.108	1	0.197	0.124	0.241		0.393	0.128	0.616	0.025	1.109	-0.012	0.179	0.124	1.006	0.213	0.139	0.242		0.228	0.015	0.35	0.012	0.605	-0.005	0.105	0.141	0.747	0.118	0.054
0.575	0.028	0.352	0.286	0.349	0.103	0.222	0.698	0.65	-0.003	1	0.737		0.575	0.06	0.386	0.321	0.383	0.136	0.257	0.727	0.68	0.028	1.029	0.739		0.576	0.078	0.404	0.34	0.4	0.154	0.275	0.742	0.696	0.044	1.045	0.74		0.296	0.011	0.215	0.188	0.175	0.087	0.132	0.572	0.487	0.014	0.633
0.653	0.465	-0.061	0.845	0.063	0.282	-0.009	0.935	0.235	0.055	0.993	-0.075		0.653	0.499	-0.024	0.878	0.099	0.317	0.027	0.963	0.268	0.089	1.022	-0.074		0.653	0.517	-0.004	0.896	0.118	0.335	0.046	0.977	0.286	0.107	1.037	-0.074		0.438	0.327	-0.013	0.601	0.057	0.185	0.016	0.715	0.147	0.046	0.715
0.294	1.987	-0.05	0.732	0.429	0.784	1.263	0.068	1.185	0.221	0.028	1.027		0.294	2.017	-0.011	0.77	0.466	0.817	1.294	0.104	1.214	0.256	0.063	1.031		0.295	2.033	0.009	0.789	0.487	0.835	1.31	0.123	1.229	0.275	0.081	1.032		0.11	0.723	-0.002	0.535	0.252	0.587	0.762	0.074	0.823	0.125	0.031
0.024	0.394	1.288	-0.003	-0.022	0.542	0.654	-0.019	0.03	0.233	1.226	-0.062		0.022	0.429	1.318	0.03	0.001	0.577	0.691	0.019	0.066	0.269	1.259	-0.061		0.022	0.447	1.335	0.049	0.015	0.596	0.712	0.041	0.086	0.289	1.277	-0.061		0.009	0.2	0.437	0.011	0.013	0.057	0.18	0.012	0.041	0.119	0.409
-0.091	0.02	0.541	0.741	0.218	0.027	0.199	0.489	0.416	0.394	0.594	1.436		-0.091	0.055	0.576	0.778	0.255	0.063	0.237	0.529	0.452	0.431	0.628	1.437		-0.091	0.073	0.595	0.798	0.275	0.082	0.258	0.55	0.471	0.451	0.646	1.437		-0.054	0.102	0.315	0.264	0.083	0.023	0.057	0.246	0.187	0.183	0.274
0.621	1.415	-0.052	-0.04	-0.036	-0.002	-0.053	-0.084	-0.048	0.004	-0.085	-0.099		0.621	1.432	-0.03	-0.012	-0.009	0.017	-0.04	-0.064	-0.029	0.041	-0.074	-0.1		0.621	1.442	-0.017	0.004	0.006	0.029	-0.033	-0.053	-0.018	0.059	-0.067	-0.1		0.231	0.525	-0.012	-0.025	-0.035	-0.004	-0.025	-0.048	-0.029	0.028	-0.049
G4-168h	OD												G4-168h	OD												G4-168h	OD												G4-168h	OD
0	0.187	-0.096	-0.018	-0.056	0.66	0.376	0.47	0.521	0.021	1.336	0.129		0	0.187	-0.097	-0.017	-0.054	0.661	0.378	0.473	0.522	0.021	1.337	0.13		0	0.185	-0.098	-0.018	-0.054	0.66	0.377	0.473	0.521	0.02	1.336	0.128		0	0.129	-0.018	0.018	0.001	0.487	0.333	0.342	0.361	0.032	0.015
0.388	0.058	0.562	-0.055	0.988	-0.09	0.155	0.04	1.064	0.152	0.05	0.748		0.387	0.061	0.569	-0.044	0.999	-0.078	0.166	0.052	1.064	0.163	0.057	0.75		0.386	0.062	0.575	-0.034	1.007	-0.069	0.175	0.061	1.064	0.171	0.062	0.749		0.234	0.006	0.349	0.003	0.545	-0.014	0.133	0.121	0.793	0.117	0.03
0.589	0.025	0.481	0.323	0.303	0.114	0.222	0.661	0.615	-0.033	0.989	0.75		0.59	0.034	0.493	0.333	0.316	0.127	0.234	0.673	0.626	-0.02	0.997	0.751		0.589	0.04	0.502	0.341	0.325	0.136	0.243	0.681	0.635	-0.012	1.003	0.75		0.308	0.01	0.312	0.232	0.155	0.109	0.137	0.552	0.463	0.005	0.621
0.747	0.859	-0.089	0.932	0.042	0.315	-0.04	1.024	0.247	0.035	1.133	-0.093		0.748	0.871	-0.076	0.944	0.054	0.327	-0.028	1.031	0.259	0.048	1.141	-0.092		0.747	0.879	-0.066	0.953	0.064	0.336	-0.019	1.037	0.268	0.057	1.148	-0.093		0.508	0.606	-0.021	0.659	0.052	0.223	0.004	0.767	0.166	0.04	0.865
0.357	1.989	-0.076	0.881	0.478	0.867	1.141	0.036	0.999	0.198	-0.011	1.226		0.358	1.997	-0.064	0.893	0.491	0.878	1.152	0.047	1.008	0.21	-0.001	1.227		0.357	2.004	-0.054	0.902	0.5	0.887	1.161	0.057	1.014	0.22	0.007	1.226		0.164	0.721	-0.01	0.619	0.288	0.648	0.666	0.059	0.656	0.114	0.009
0.017	0.353	1.178	-0.031	-0.047	0.511	0.631	-0.049	0.006	0.248	1.138	-0.079		0.017	0.362	1.187	-0.02	-0.042	0.523	0.641	-0.037	0.018	0.262	1.145	-0.078		0.015	0.369	1.195	-0.011	-0.038	0.532	0.649	-0.026	0.028	0.271	1.151	-0.08		0.017	0.178	0.375	0.001	0.008	0.045	0.17	0.001	0.036	0.12	0.36
-0.107	-0.017	0.601	0.682	0.242	0.008	0.174	0.644	0.487	0.52	0.625	1.383		-0.106	-0.01	0.61	0.692	0.253	0.019	0.185	0.656	0.498	0.53	0.627	1.383		-0.107	-0.006	0.618	0.701	0.262	0.027	0.193	0.665	0.507	0.539	0.63	1.382		-0.052	0.084	0.356	0.238	0.099	0.018	0.041	0.325	0.214	0.229	0.286
0.687	1.845	-0.075	-0.066	-0.061	-0.008	-0.07	-0.103	-0.07	-0.022	-0.101	-0.123		0.688	1.846	-0.074	-0.064	-0.059	-0.007	-0.069	-0.102	-0.069	-0.02	-0.1	-0.122		0.687	1.845	-0.075	-0.065	-0.06	-0.008	-0.07	-0.103	-0.07	-0.019	-0.101	-0.123		0.19	0.695	-0.018	-0.034	-0.04	0.001	-0.025	-0.051	-0.035	0.022	-0.047
[truncated: 25 more columns]

## Sheet: FCL236
G5-0h	OD												G5-0h	OD												G5-0h	OD												G5-0h	OD
0	0.161	-0.033	-0.026	-0.013	-0.012	-0.019	0.073	0.065	0.017	-0.019	0.012		0	0.162	-0.033	-0.026	-0.012	-0.012	-0.019	0.073	0.065	0.017	-0.02	0.012		0	0.163	-0.033	-0.026	-0.012	-0.012	-0.019	0.073	0.065	0.017	-0.02	0.012		0	0.14	-0.027	-0.02	-0.01	-0.003	-0.016	0.007	-0.009	0.023	-0.018
0.115	-0.027	0.094	0.02	-0.002	-0.029	-0.015	-0.015	-0.004	0.02	0.004	-0.016		0.115	-0.026	0.094	0.02	-0.002	-0.029	-0.015	-0.015	-0.004	0.02	0.004	-0.016		0.115	-0.026	0.094	0.02	-0.001	-0.029	-0.014	-0.015	-0.004	0.021	0.004	-0.016		0.063	-0.027	0.038	0.016	-0.002	-0.029	-0.012	-0.025	-0.007	0.024	0.004
-0.043	-0.025	-0.023	-0.045	-0.027	-0.018	-0.024	-0.032	-0.032	-0.023	-0.042	-0.012		-0.043	-0.025	-0.023	-0.045	-0.028	-0.018	-0.023	-0.032	-0.032	-0.023	-0.042	-0.012		-0.043	-0.026	-0.023	-0.045	-0.028	-0.018	-0.023	-0.032	-0.032	-0.023	-0.042	-0.012		-0.042	-0.038	-0.034	-0.05	-0.044	-0.023	-0.034	-0.036	-0.035	-0.025	-0.044
-0.019	-0.045	-0.018	-0.022	-0.021	-0.021	-0.033	-0.048	-0.035	-0.02	-0.046	-0.023		-0.019	-0.045	-0.018	-0.023	-0.021	-0.021	-0.033	-0.049	-0.036	-0.02	-0.046	-0.023		-0.019	-0.045	-0.018	-0.023	-0.021	-0.021	-0.033	-0.048	-0.036	-0.02	-0.046	-0.023		-0.021	-0.048	-0.023	-0.022	-0.023	-0.023	-0.033	-0.047	-0.039	-0.024	-0.048
0.2	0.001	-0.001	-0.012	0.002	-0.001	-0.014	0.023	-0.01	-0.007	0.016	0.098		0.2	0.001	-0.002	-0.016	-0.003	-0.003	-0.014	0.023	-0.01	-0.007	0.015	0.099		0.2	0	-0.003	-0.016	-0.004	-0.003	-0.014	0.023	-0.01	-0.007	0.015	0.099		0.006	-0.019	-0.006	-0.013	-0.007	-0.006	-0.019	0.01	-0.015	-0.017	0.01
-0.001	0.03	-0.017	0.057	-0.019	-0.003	0.032	-0.011	-0.006	-0.005	-0.004	-0.02		-0.001	0.03	-0.018	0.054	-0.023	-0.004	0.03	-0.012	-0.006	-0.006	-0.004	-0.02		-0.001	0.03	-0.018	0.054	-0.024	-0.005	0.03	-0.012	-0.006	-0.006	-0.004	-0.02		-0.018	0.015	-0.023	0.021	-0.026	-0.017	-0.014	-0.018	-0.017	-0.009	-0.008
-0.009	0.39	-0.025	-0.029	-0.006	-0.016	0.003	-0.034	-0.027	-0.011	0.001	-0.03		-0.009	0.389	-0.025	-0.033	-0.009	-0.017	0.002	-0.034	-0.027	-0.011	0.001	-0.03		-0.009	0.388	-0.025	-0.034	-0.01	-0.018	0.002	-0.034	-0.027	-0.011	0.001	-0.03		-0.012	0.372	-0.034	-0.032	-0.015	-0.028	-0.002	-0.032	-0.024	-0.011	-0.002
0.013	0.039	0.014	0.016	-0.008	-0.022	-0.023	0.059	-0.02	1.214	-0.018	-0.016		0.012	0.038	0.013	0.016	-0.008	-0.022	-0.023	0.059	-0.02	1.205	-0.018	-0.016		0.011	0.037	0.012	0.015	-0.009	-0.023	-0.023	0.059	-0.021	1.194	-0.018	-0.016		-0.004	0.026	-0.001	-0.001	-0.027	-0.023	-0.024	0.04	-0.03	0.907	-0.021
G5-24h	OD												G5-24h	OD												G5-24h	OD												G5-24h	OD
0	0.174	0.099	0.075	0.11	0.072	0.075	0.166	0.164	0.112	0.05	-0.04		0	0.168	0.093	0.066	0.103	0.065	0.068	0.16	0.157	0.106	0.044	-0.038		0	0.161	0.086	0.057	0.095	0.057	0.061	0.153	0.153	0.099	0.037	-0.037		0	0.172	0.109	0.085	0.114	0.091	0.079	0.089	0.073	0.118	0.04
0.327	0.08	0.211	0.193	0.159	0.097	0.104	0.134	0.213	0.176	0.126	-0.026		0.319	0.07	0.204	0.184	0.152	0.089	0.096	0.126	0.205	0.169	0.118	-0.03		0.313	0.06	0.197	0.173	0.15	0.081	0.088	0.118	0.197	0.161	0.11	-0.033		0.237	0.094	0.158	0.195	0.167	0.111	0.113	0.129	0.202	0.187	0.128
0.021	0.116	0.088	0.051	0.169	0.094	0.09	0.139	0.069	0.092	0.042	-0.023		0.017	0.107	0.08	0.043	0.161	0.086	0.081	0.132	0.062	0.084	0.034	-0.029		0.016	0.098	0.071	0.035	0.153	0.078	0.073	0.125	0.054	0.076	0.028	-0.033		0.023	0.111	0.092	0.059	0.161	0.101	0.086	0.137	0.075	0.099	0.048
0.059	0.05	0.084	0.118	0.122	0.097	0.146	0.057	0.08	0.156	0.047	-0.041		0.054	0.042	0.075	0.109	0.113	0.089	0.138	0.049	0.071	0.148	0.04	-0.042		0.053	0.033	0.066	0.098	0.104	0.082	0.13	0.041	0.063	0.139	0.032	-0.044		0.056	0.06	0.085	0.126	0.128	0.105	0.146	0.069	0.086	0.163	0.054
0.24	0.175	0.106	0.107	0.139	0.229	0.082	0.17	0.093	0.105	0.121	0.09		0.236	0.166	0.097	0.098	0.13	0.223	0.073	0.161	0.084	0.096	0.113	0.088		0.235	0.158	0.088	0.09	0.121	0.236	0.064	0.153	0.075	0.088	0.106	0.085		0.044	0.158	0.113	0.116	0.139	0.23	0.09	0.169	0.1	0.109	0.131
0.039	0.195	0.112	0.161	0.029	0.095	0.13	0.167	0.114	0.08	0.084	-0.03		0.035	0.188	0.104	0.153	0.023	0.086	0.122	0.156	0.105	0.071	0.076	-0.032		0.032	0.18	0.097	0.145	0.017	0.079	0.114	0.145	0.097	0.063	0.069	-0.032		0.026	0.178	0.108	0.138	0.034	0.088	0.083	0.171	0.111	0.089	0.09
-0.004	0.352	0.121	0.056	0.116	0.093	0.15	0.076	0.076	0.134	0.111	-0.056		-0.006	0.349	0.113	0.046	0.107	0.084	0.14	0.067	0.067	0.126	0.104	-0.058		-0.007	0.344	0.105	0.039	0.098	0.075	0.13	0.058	0.06	0.118	0.097	-0.058		0.004	0.334	0.108	0.068	0.106	0.095	0.158	0.089	0.088	0.142	0.116
-0.076	-0.055	-0.091	0.001	0.075	0.011	-0.015	0.082	0.021	0.087	0.034	-0.062		-0.073	-0.056	-0.087	-0.002	0.066	0.007	-0.021	0.074	0.015	0.082	0.03	-0.059		-0.07	-0.055	-0.083	-0.003	0.057	0.006	-0.026	0.066	0.009	0.078	0.028	-0.056		-0.073	-0.05	-0.092	-0.011	0.07	0.024	-0.008	0.081	0.023	0.099	0.035
G5-48h	OD												G5-48h	OD												G5-48h	OD												G5-48h	OD
0	0.134	-0.017	0.075	0.069	-0.007	0.043	0.149	0.154	0.033	-0.01	-0.006		0	0.143	-0.008	0.086	0.079	0.003	0.053	0.159	0.164	0.043	-0.001	-0.007		0	0.15	-0.002	0.094	0.087	0.01	0.059	0.166	0.171	0.05	0.004	-0.007		0	0.114	0.003	0.079	0.075	0.012	0.046	0.077	0.074	0.043	-0.022
0.345	0.071	0.185	0.094	0.051	0.059	0.07	0.071	0.112	-0.002	0.019	-0.027		0.354	0.087	0.198	0.109	0.065	0.074	0.083	0.085	0.126	0.011	0.032	-0.027		0.359	0.098	0.206	0.119	0.074	0.083	0.091	0.095	0.135	0.019	0.04	-0.027		0.269	0.087	0.139	0.115	0.066	0.078	0.083	0.078	0.123	0.025	0.038
-0.046	0.009	0.052	0.043	0.025	0.022	0.138	0.055	0.027	0.043	0.041	-0.085		-0.043	0.024	0.067	0.055	0.04	0.037	0.151	0.068	0.04	0.056	0.053	-0.086		-0.04	0.034	0.077	0.064	0.05	0.046	0.161	0.077	0.049	0.065	0.062	-0.085		-0.022	0.023	0.053	0.071	0.032	0.043	0.148	0.059	0.047	0.056	0.052
-0.048	0.029	0.09	0.036	0.078	0.072	0.104	0.064	0.047	0.105	0.054	-0.052		-0.043	0.043	0.105	0.052	0.092	0.084	0.118	0.078	0.06	0.119	0.067	-0.052		-0.041	0.053	0.115	0.062	0.102	0.094	0.128	0.088	0.07	0.129	0.076	-0.051		-0.037	0.043	0.09	0.055	0.089	0.083	0.11	0.074	0.059	0.106	0.065
0.236	0.081	0.029	0.083	0.008	0.148	0.051	0.014	0.078	0.072	0.066	0.089		0.239	0.096	0.045	0.099	0.021	0.16	0.065	0.028	0.093	0.086	0.079	0.089		0.24	0.106	0.055	0.109	0.032	0.17	0.076	0.038	0.103	0.096	0.088	0.089		0.038	0.072	0.047	0.094	0.035	0.154	0.066	0.031	0.09	0.081	0.077
0.05	0.114	0.153	0.099	-0.044	0.047	0.121	0.056	0.112	-0.01	-0.013	0.012		0.054	0.127	0.167	0.112	-0.035	0.059	0.135	0.071	0.127	0.003	-0.001	0.012		0.056	0.136	0.176	0.122	-0.029	0.069	0.146	0.082	0.137	0.013	0.008	0.012		0.043	0.105	0.147	0.094	-0.015	0.044	0.085	0.075	0.111	0.02	0.014
-0.089	0.251	0.139	-0.026	-0.003	0.07	0.045	-0.007	-0.009	0.042	0.077	-0.022		-0.087	0.259	0.154	-0.01	0.012	0.085	0.06	0.008	0.007	0.056	0.089	-0.022		-0.087	0.263	0.164	0.001	0.022	0.095	0.072	0.019	0.017	0.066	0.098	-0.022		-0.06	0.257	0.13	0.002	0.005	0.074	0.07	0.02	0.025	0.07	0.082
-0.121	-0.087	-0.132	0.003	0.006	-0.056	-0.113	-0.031	-0.013	-0.038	-0.047	-0.093		-0.121	-0.085	-0.133	0.007	0.017	-0.053	-0.108	-0.021	-0.005	-0.032	-0.042	-0.094		-0.121	-0.084	-0.133	0.009	0.023	-0.051	-0.106	-0.016	-0.001	-0.028	-0.039	-0.094		-0.094	-0.074	-0.11	0.003	0.013	-0.046	-0.084	-0.012	-0.003	-0.018	-0.036
G5-72h	OD												G5-72h	OD												G5-72h	OD												G5-72h	OD
0	0.216	-0.038	0.094	0.09	0.008	-0.007	0.069	0.081	0.014	-0.057	-0.003		0	0.222	-0.031	0.103	0.1	0.015	0.001	0.078	0.09	0.022	-0.05	-0.003		0	0.227	-0.025	0.111	0.109	0.021	0.008	0.086	0.098	0.03	-0.045	-0.003		0	0.181	-0.013	0.101	0.101	0.028	-0.008	0.008	0.005	0.022	-0.109
0.308	0.111	0.193	-0.041	0.035	0.057	0.069	-0.005	0.068	-0.056	-0.019	-0.037		0.313	0.124	0.204	-0.029	0.047	0.068	0.08	0.008	0.079	-0.045	-0.007	-0.037		0.317	0.135	0.215	-0.018	0.057	0.08	0.091	0.02	0.09	-0.035	0.003	-0.038		0.242	0.115	0.164	-0.017	0.058	0.07	0.086	0.001	0.084	-0.023	0.004
-0.138	-0.03	0.14	-0.053	-0.001	0.02	0.112	0.021	-0.001	0.032	0.046	-0.089		-0.135	-0.018	0.153	-0.042	0.011	0.033	0.123	0.033	0.011	0.043	0.058	-0.087		-0.134	-0.007	0.165	-0.031	0.022	0.045	0.134	0.044	0.021	0.054	0.069	-0.086		-0.106	-0.017	0.138	-0.025	-0.001	0.05	0.131	0.029	0.029	0.053	0.061
-0.057	0.04	0.111	0.032	0.09	0.055	0.086	0.082	0.054	0.149	0.059	-0.054		-0.055	0.051	0.123	0.045	0.101	0.066	0.099	0.094	0.067	0.16	0.07	-0.053		-0.055	0.062	0.133	0.058	0.112	0.077	0.11	0.105	0.079	0.172	0.081	-0.054		-0.038	0.06	0.118	0.057	0.102	0.074	0.101	0.094	0.067	0.15	0.075
0.184	0.04	0.038	0.072	-0.059	0.171	0.031	-0.018	0.079	0.078	0.088	0.031		0.188	0.052	0.051	0.084	-0.045	0.184	0.045	-0.007	0.091	0.09	0.102	0.031		0.188	0.063	0.064	0.095	-0.033	0.196	0.058	0.005	0.102	0.102	0.114	0.03		-0.015	0.025	0.058	0.085	-0.031	0.175	0.056	0.002	0.099	0.095	0.104
0.001	0.075	0.166	0.052	-0.132	0.018	0.002	0.058	0.157	-0.091	-0.116	0.012		0.004	0.086	0.178	0.062	-0.125	0.029	0.015	0.072	0.171	-0.079	-0.105	0.012		0.004	0.096	0.19	0.073	-0.117	0.041	0.027	0.084	0.184	-0.068	-0.094	0.011		-0.004	0.062	0.16	0.054	-0.093	-0.001	-0.027	0.065	0.156	-0.057	-0.083
-0.219	0.135	0.117	-0.041	-0.102	0.065	-0.063	-0.032	-0.088	-0.07	0.074	-0.02		-0.219	0.139	0.13	-0.027	-0.09	0.078	-0.049	-0.019	-0.074	-0.057	0.084	-0.02		-0.22	0.144	0.141	-0.015	-0.078	0.091	-0.037	-0.007	-0.062	-0.046	0.094	-0.02		-0.182	0.156	0.11	-0.017	-0.084	0.071	-0.037	-0.013	-0.057	-0.036	0.081
-0.226	-0.07	-0.223	0.006	-0.061	-0.053	-0.211	-0.105	-0.039	0.015	0.013	-0.1		-0.225	-0.068	-0.224	0.009	-0.05	-0.051	-0.207	-0.095	-0.031	0.02	0.018	-0.1		-0.224	-0.067	-0.224	0.011	-0.044	-0.049	-0.206	-0.089	-0.025	0.023	0.022	-0.1		-0.193	-0.061	-0.195	0.015	-0.051	-0.036	-0.177	-0.09	-0.027	-0.037	0.02
G5-96h	OD												G5-96h	OD												G5-96h	OD												G5-96h	OD
0	0.453	0.072	0.179	0.161	0.085	0.031	0.128	0.141	0.1	0.507	0.057		0	0.455	0.076	0.185	0.167	0.09	0.036	0.134	0.146	0.104	0.511	0.057		0	0.457	0.079	0.189	0.171	0.093	0.039	0.138	0.15	0.107	0.512	0.057		0	0.386	0.095	0.201	0.184	0.122	0.041	0.083	0.081	0.124	0.076
0.336	0.241	0.24	0.079	0.096	0.176	0.162	0.031	0.14	-0.025	0.069	-0.009		0.338	0.248	0.248	0.088	0.103	0.183	0.17	0.04	0.149	-0.017	0.077	-0.007		0.338	0.254	0.253	0.093	0.109	0.189	0.175	0.045	0.154	-0.011	0.081	-0.007		0.295	0.257	0.238	0.127	0.135	0.201	0.202	0.042	0.171	0.027	0.112
-0.162	0.096	0.282	0.125	0.109	0.094	0.205	0.095	0.063	0.106	0.112	-0.046		-0.163	0.105	0.289	0.134	0.116	0.102	0.212	0.104	0.072	0.114	0.117	-0.049		-0.162	0.111	0.296	0.141	0.122	0.107	0.218	0.11	0.078	0.121	0.122	-0.053		-0.112	0.134	0.288	0.158	0.144	0.143	0.245	0.121	0.114	0.148	0.141
-0.023	0.113	0.187	0.134	0.175	0.141	0.174	0.159	0.144	0.257	0.124	-0.064		-0.023	0.121	0.195	0.141	0.181	0.146	0.18	0.166	0.151	0.264	0.126	-0.069		-0.022	0.127	0.199	0.147	0.186	0.152	0.186	0.172	0.157	0.269	0.128	-0.072		0.008	0.152	0.212	0.172	0.205	0.181	0.208	0.189	0.177	0.277	0.153
0.178	0.661	0.12	0.115	0.037	0.278	0.094	0.104	0.159	0.147	0.151	0.043		0.177	0.668	0.128	0.12	0.042	0.281	0.098	0.109	0.164	0.154	0.158	0.043		0.177	0.675	0.135	0.127	0.048	0.286	0.105	0.115	0.169	0.16	0.164	0.041		0.002	0.322	0.162	0.16	0.084	0.294	0.137	0.147	0.198	0.182	0.19
0.022	0.162	0.283	0.103	-0.112	0.157	0.003	0.17	0.267	-0.03	-0.072	0.022		0.022	0.17	0.291	0.111	-0.107	0.158	0.005	0.173	0.275	-0.023	-0.065	0.021		0.023	0.175	0.297	0.116	-0.103	0.161	0.01	0.179	0.28	-0.017	-0.059	0.02		0.029	0.155	0.285	0.126	-0.05	0.089	-0.012	0.198	0.274	0.018	-0.016
-0.222	0.084	0.201	0.052	-0.094	0.065	0.098	-0.084	0.045	-0.063	0.136	-0.015		-0.222	0.093	0.209	0.061	-0.093	0.039	0.089	-0.083	0.052	-0.056	0.143	-0.015		-0.223	0.094	0.215	0.066	-0.09	0.051	0.1	-0.068	0.058	-0.05	0.147	-0.018		-0.177	0.125	0.206	0.091	-0.055	0.077	0.093	-0.045	0.074	-0.014	0.16
-0.11	-0.052	-0.073	0.044	-0.021	-0.066	-0.192	-0.167	0.01	0.164	0.08	-0.035		-0.108	-0.05	-0.072	0.047	-0.017	-0.066	-0.199	-0.166	0.009	0.167	0.084	-0.034		-0.108	-0.049	-0.072	0.047	-0.016	-0.066	-0.199	-0.166	0.006	0.167	0.083	-0.034		-0.106	-0.031	-0.085	0.063	0.008	-0.037	-0.151	-0.138	0.03	0.111	0.093
G5-120h	OD												G5-120h	OD												G5-120h	OD												G5-120h	OD
0	0.416	0.016	0.055	0.051	-0.02	-0.07	0.015	0.03	0.002	0.818	0.065		0	0.415	0.015	0.057	0.054	-0.018	-0.068	0.021	0.036	0.007	0.819	0.066		0	0.415	0.014	0.055	0.055	-0.019	-0.068	0.025	0.04	0.01	0.82	0.067		0	0.35	0.023	0.077	0.072	0.017	-0.063	-0.03	-0.031	0.028	0.075
0.274	0.114	0.103	-0.052	-0.043	0.04	0.031	-0.102	0.017	-0.143	-0.051	-0.067		0.274	0.121	0.111	-0.042	-0.033	0.05	0.042	-0.09	0.029	-0.131	-0.038	-0.066		0.275	0.124	0.116	-0.036	-0.027	0.056	0.049	-0.082	0.037	-0.124	-0.029	-0.066		0.236	0.131	0.105	-0.001	-0.001	0.065	0.073	-0.092	0.049	-0.088	-0.01
-0.213	-0.021	0.161	0.014	-0.013	-0.049	0.07	-0.043	-0.07	-0.025	0.005	-0.097		-0.213	-0.013	0.169	0.024	-0.003	-0.038	0.082	-0.031	-0.058	-0.012	0.017	-0.097		-0.213	-0.009	0.174	0.03	0.003	-0.031	0.09	-0.023	-0.05	-0.003	0.026	-0.097		-0.158	0.017	0.167	0.044	0.023	0.001	0.113	-0.019	-0.019	0.017	0.032
-0.075	-0.025	0.061	-0.006	0.052	0.015	0.049	0.03	0.003	0.124	0.025	-0.087		-0.076	-0.016	0.072	0.004	0.063	0.026	0.061	0.042	0.016	0.138	0.038	-0.087		-0.076	-0.012	0.078	0.01	0.07	0.034	0.069	0.051	0.025	0.148	0.047	-0.086		-0.044	0.015	0.087	0.032	0.083	0.055	0.083	0.061	0.038	0.142	0.054
0.128	0.816	-0.026	0.016	-0.078	0.14	-0.035	-0.021	0.028	0.02	0.026	0.006		0.128	0.824	-0.015	0.026	-0.068	0.152	-0.023	-0.008	0.042	0.034	0.04	0.007		0.128	0.829	-0.01	0.032	-0.061	0.159	-0.014	0	0.051	0.042	0.049	0.007		-0.044	0.323	0.018	0.064	-0.026	0.156	0.006	0.02	0.067	0.056	0.067
-0.025	0.058	0.166	-0.023	-0.225	0.083	-0.127	0.071	0.137	-0.152	-0.186	-0.008		-0.025	0.067	0.175	-0.014	-0.222	0.094	-0.115	0.084	0.151	-0.14	-0.174	-0.007		-0.024	0.071	0.181	-0.007	-0.219	0.101	-0.106	0.093	0.16	-0.131	-0.165	-0.006		-0.017	0.052	0.168	-0.001	-0.16	-0.015	-0.141	0.097	0.145	-0.101	-0.127
-0.227	0.024	0.072	-0.091	-0.225	0.048	0.089	-0.081	-0.061	-0.185	0.009	-0.033		-0.228	0.025	0.082	-0.08	-0.214	0.06	0.101	-0.069	-0.048	-0.172	0.022	-0.032		-0.227	0.025	0.088	-0.074	-0.208	0.067	0.109	-0.06	-0.039	-0.162	0.031	-0.032		-0.178	0.07	0.079	-0.052	-0.184	0.064	0.087	-0.033	-0.033	-0.133	0.037
0.046	-0.071	0.173	0.004	-0.123	-0.077	-0.221	-0.17	-0.06	0.079	0.021	-0.049		0.047	-0.071	0.173	0.005	-0.124	-0.076	-0.22	-0.17	-0.058	0.083	0.022	-0.048		0.048	-0.072	0.173	0.005	-0.126	-0.076	-0.22	-0.17	-0.059	0.082	0.023	-0.048		0.003	-0.048	0.09	0.027	-0.093	-0.042	-0.175	-0.138	-0.041	0.037	0.034
G5-144h	OD												G5-144h	OD												G5-144h	OD												G5-144h	OD
0	0.492	0.101	0.095	0.116	0.015	-0.055	0.047	0.054	0.03	1.564	0.083		0	0.496	0.108	0.103	0.124	0.022	-0.047	0.056	0.062	0.036	1.564	0.082		0	0.497	0.112	0.11	0.13	0.027	-0.042	0.063	0.069	0.041	1.565	0.082		0	0.44	0.094	0.137	0.156	0.073	-0.031	0.025	0.019	0.078	0.262
0.284	0.175	0.119	-0.014	-0.006	0.082	0.062	-0.063	0.048	-0.113	-0.005	-0.065		0.284	0.187	0.131	-0.001	0.007	0.094	0.075	-0.05	0.061	-0.101	0.006	-0.066		0.283	0.195	0.14	0.009	0.016	0.104	0.085	-0.041	0.071	-0.092	0.016	-0.066		0.273	0.214	0.148	0.065	0.061	0.131	0.133	-0.03	0.106	-0.031	0.051
-0.242	0.041	0.21	0.051	0.058	-0.004	0.115	-0.007	-0.037	0.013	0.06	-0.111		-0.241	0.055	0.225	0.066	0.071	0.01	0.127	0.006	-0.024	0.026	0.074	-0.111		-0.242	0.064	0.235	0.077	0.082	0.02	0.137	0.015	-0.014	0.035	0.084	-0.111		-0.163	0.1	0.243	0.107	0.121	0.074	0.186	0.039	0.041	0.08	0.11
-0.081	0.024	0.125	0.039	0.116	0.081	0.085	0.057	0.037	0.222	0.082	-0.092		-0.08	0.037	0.139	0.052	0.129	0.093	0.095	0.062	0.046	0.234	0.096	-0.092		-0.081	0.046	0.15	0.061	0.14	0.104	0.105	0.071	0.056	0.244	0.107	-0.092		-0.03	0.089	0.174	0.102	0.167	0.143	0.146	0.109	0.096	0.249	0.131
0.108	1.261	0.007	0.034	-0.045	0.195	0.024	0.05	0.066	0.058	0.051	-0.01		0.107	1.273	0.022	0.046	-0.031	0.204	0.026	0.06	0.078	0.07	0.065	-0.009		0.106	1.282	0.033	0.056	-0.021	0.213	0.036	0.069	0.089	0.081	0.074	-0.009		-0.039	0.612	0.079	0.116	0.038	0.233	0.085	0.108	0.13	0.119	0.117
-0.032	0.128	0.236	0.034	-0.226	0.22	-0.092	0.123	0.208	-0.117	-0.186	-0.024		-0.033	0.14	0.248	0.046	-0.215	0.233	-0.079	0.139	0.222	-0.105	-0.174	-0.025		-0.033	0.149	0.258	0.056	-0.207	0.243	-0.07	0.151	0.232	-0.096	-0.164	-0.025		-0.008	0.143	0.263	0.079	-0.136	0.084	-0.081	0.172	0.241	-0.038	-0.098
-0.237	-0.001	0.127	-0.033	-0.183	0.108	0.156	-0.042	-0.023	-0.159	0.05	0.003		-0.237	0.004	0.14	-0.018	-0.169	0.123	0.171	-0.028	-0.009	-0.146	0.06	0.003		-0.236	0.005	0.149	-0.007	-0.159	0.132	0.182	-0.018	0.001	-0.136	0.067	0.003		-0.168	0.073	0.159	0.033	-0.116	0.15	0.177	0.035	0.033	-0.08	0.102
0.497	-0.081	0.188	0.01	-0.112	-0.088	-0.244	-0.157	-0.04	0.108	0.024	-0.053		0.498	-0.081	0.188	0.013	-0.101	-0.087	-0.244	-0.15	-0.032	0.11	0.024	-0.054		0.498	-0.081	0.188	0.013	-0.097	-0.086	-0.244	-0.146	-0.027	0.112	0.024	-0.054		0.245	-0.035	0.104	0.057	-0.058	-0.031	-0.175	-0.1	-0.002	0.077	0.056
G5-168h	OD												G5-168h	OD												G5-168h	OD												G5-168h	OD
0	0.487	0.023	0.009	0.039	-0.066	-0.141	-0.038	-0.029	-0.051	1.708	0.054		0	0.487	0.023	0.01	0.041	-0.067	-0.142	-0.038	-0.029	-0.051	1.71	0.054		0	0.488	0.023	0.01	0.042	-0.067	-0.142	-0.038	-0.029	-0.052	1.71	0.054		0	0.47	0.052	0.095	0.123	0.036	-0.073	-0.014	-0.018	0.044	0.382
0.274	0.085	0.026	-0.103	-0.09	-0.001	-0.03	-0.167	-0.056	-0.217	-0.095	-0.097		0.274	0.09	0.031	-0.096	-0.084	0.005	-0.023	-0.158	-0.046	-0.207	-0.093	-0.097		0.273	0.093	0.036	-0.089	-0.078	0.011	-0.016	-0.15	-0.038	-0.198	-0.089	-0.097		0.312	0.167	0.099	0.022	0.022	0.093	0.086	-0.088	0.046	-0.085	0.004
-0.293	-0.046	0.129	-0.034	-0.014	-0.082	0.022	-0.096	-0.126	-0.08	-0.021	-0.161		-0.292	-0.04	0.137	-0.025	-0.007	-0.075	0.03	-0.088	-0.118	-0.072	-0.015	-0.161		-0.292	-0.034	0.143	-0.019	-0.001	-0.069	0.037	-0.082	-0.111	-0.065	-0.009	-0.161		-0.168	0.056	0.207	0.063	0.092	0.04	0.136	-0.007	-0.004	0.032	0.073
-0.119	-0.053	0.05	-0.046	0.057	0.004	-0.008	-0.01	-0.029	0.158	0.008	-0.134		-0.12	-0.047	0.057	-0.039	0.065	0.011	-0.002	-0.005	-0.024	0.161	0.011	-0.134		-0.12	-0.042	0.064	-0.033	0.071	0.018	0.005	0.001	-0.018	0.168	0.016	-0.134		-0.025	0.055	0.143	0.064	0.148	0.105	0.099	0.088	0.076	0.23	0.094
0.059	1.33	-0.074	-0.05	-0.126	0.126	-0.044	-0.018	-0.017	-0.025	-0.023	-0.05		0.058	1.336	-0.067	-0.044	-0.118	0.132	-0.04	-0.016	-0.012	-0.018	-0.019	-0.05		0.058	1.342	-0.061	-0.038	-0.112	0.138	-0.034	-0.011	-0.006	-0.012	-0.015	-0.05		-0.04	0.654	0.041	0.075	0.003	0.207	0.06	0.083	0.091	0.082	0.083
-0.068	0.061	0.164	-0.043	-0.308	0.176	-0.184	0.049	0.121	-0.208	-0.258	-0.066		-0.069	0.066	0.17	-0.036	-0.303	0.183	-0.178	0.057	0.124	-0.205	-0.254	-0.066		-0.069	0.071	0.175	-0.03	-0.298	0.189	-0.172	0.063	0.13	-0.199	-0.25	-0.066		0	0.115	0.236	0.046	-0.172	0.06	-0.128	0.14	0.199	-0.081	-0.122
-0.272	-0.07	0.047	-0.121	-0.26	0.026	0.077	-0.127	-0.091	-0.249	-0.051	0.012		-0.271	-0.07	0.052	-0.114	-0.253	0.033	0.084	-0.121	-0.084	-0.247	-0.051	0.012		-0.271	-0.07	0.057	-0.108	-0.247	0.039	0.09	-0.115	-0.079	-0.242	-0.048	0.012		-0.158	0.052	0.123	-0.008	-0.148	0.114	0.143	-0.003	0.012	-0.123	0.049
0.528	-0.122	0.155	-0.04	-0.189	-0.134	-0.272	-0.218	-0.092	0.045	-0.009	-0.083		0.525	-0.122	0.155	-0.04	-0.19	-0.134	-0.271	-0.218	-0.091	0.044	-0.009	-0.083		0.524	-0.122	0.154	-0.04	-0.19	-0.134	-0.271	-0.218	-0.091	0.044	-0.009	-0.083		0.22	-0.027	0.114	0.054	-0.09	-0.029	-0.155	-0.114	-0.013	0.063	0.069
[truncated: 25 more columns]

## Sheet: FCL397
G6-0h	OD												G6-0h	OD												G6-0h	OD												G6-0h	OD
0	0.031	-0.023	-0.003	0.007	-0.014	0.023	0.068	0.073	0.028	-0.02	-0.006		0	0.03	-0.023	-0.003	0.007	-0.014	0.024	0.068	0.074	0.028	-0.019	-0.006		0	0.029	-0.022	-0.002	0.007	-0.014	0.025	0.069	0.075	0.029	-0.018	-0.005		0	0.023	-0.023	-0.003	0.008	-0.006	0.024	-0.005	0.005	0.031	-0.018
0.087	-0.012	0.169	0.008	0.035	0.01	0.01	0.014	-0.001	0.039	-0.003	0.085		0.087	-0.013	0.142	-0.018	0.034	0.01	-0.011	0	-0.021	0.032	-0.003	0.079		0.088	-0.013	0.143	-0.017	0.035	0.011	-0.011	0.001	-0.022	0.03	-0.002	0.077		0.046	-0.002	0.094	0.009	0.033	0.004	0.011	0.004	0.006	0.041	-0.007
-0.026	-0.012	0.046	0.067	0.102	0.037	0.071	0.074	0.032	0.024	-0.024	0.041		-0.026	-0.014	0.026	0.051	0.09	0.024	0.065	0.066	0.021	0.014	-0.024	0.036		-0.026	-0.014	-0.002	0.029	0.072	0.005	0.053	0.054	0.004	0.002	-0.023	0.034		-0.026	-0.027	0.032	0.059	0.084	0.035	0.059	0.067	0.031	0.02	-0.028
-0.024	-0.015	0.082	0.069	0.088	0.109	0.107	0.055	0.081	-0.006	-0.046	0.156		-0.024	-0.015	0.067	0.058	0.08	0.103	0.101	0.049	0.076	-0.02	-0.045	0.147		-0.023	-0.014	0.043	0.041	0.067	0.092	0.091	0.037	0.065	-0.021	-0.044	0.141		-0.033	-0.023	0.082	0.069	0.086	0.103	0.101	0.054	0.075	-0.01	-0.046
0.203	-0.011	0.118	0.106	0.114	0.091	0.078	0.068	0.08	0.015	0.018	0.064		0.204	-0.012	0.1	0.094	0.103	0.08	0.069	0.057	0.069	0	0.019	0.063		0.205	-0.012	0.072	0.074	0.084	0.063	0.055	0.042	0.054	0.001	0.02	0.063		-0.002	-0.021	0.11	0.104	0.106	0.088	0.076	0.058	0.072	0.005	0.01
-0.013	-0.016	0.045	0.06	0.068	0.102	0.092	0.07	0.057	0.026	-0.02	-0.02		-0.013	-0.016	0.021	0.045	0.052	0.086	0.079	0.058	0.043	0.017	-0.02	-0.019		-0.013	-0.015	-0.006	0.022	0.029	0.061	0.058	0.039	0.023	0.018	-0.019	-0.019		-0.025	-0.025	0.036	0.053	0.058	0.091	0.043	0.062	0.046	0.011	-0.027
-0.051	0.482	-0.016	-0.017	-0.018	-0.006	0.001	-0.023	-0.001	0.073	-0.023	0.057		-0.05	0.483	-0.017	-0.018	-0.02	-0.006	0.002	-0.023	-0.003	0.067	-0.022	0.053		-0.05	0.485	-0.016	-0.016	-0.02	-0.005	0.002	-0.022	-0.003	0.061	-0.021	0.048		-0.052	0.455	-0.026	-0.025	-0.024	-0.022	-0.006	-0.029	-0.01	0.068	-0.027
-0.035	0.002	-0.006	-0.005	0.009	0.002	-0.01	0.065	0.016	0.442	-0.032	0.127		-0.035	0.002	-0.006	-0.005	0.01	0.002	-0.009	0.06	0.017	0.441	-0.032	0.118		-0.034	0.003	-0.005	-0.004	0.011	0.003	-0.008	0.059	0.019	0.439	-0.031	0.112		-0.044	-0.01	-0.017	-0.019	-0.013	-0.005	-0.021	0.047	0.001	0.401	-0.032
G6-24h	OD												G6-24h	OD												G6-24h	OD												G6-24h	OD
0	0.272	-0.052	-0.028	-0.027	-0.005	-0.1	-0.008	0.008	0.076	-0.069	0.038		0	0.281	-0.035	-0.008	-0.006	0.016	-0.08	0.012	0.028	0.091	-0.051	0.038		0	0.293	-0.017	0.011	0.014	0.035	-0.061	0.031	0.046	0.105	-0.035	0.038		0	0.013	0.004	0.011	0.036	0.018	-0.003	0.021	0.033	0.043	-0.018
0.059	-0.022	0.105	-0.018	-0.014	-0.071	-0.04	-0.117	-0.068	-0.065	-0.009	-0.03		0.068	-0.001	0.121	0.002	0.006	-0.05	-0.02	-0.099	-0.048	-0.057	0.012	-0.031		0.079	0.019	0.136	0.022	0.026	-0.03	0	-0.082	-0.029	-0.05	0.031	-0.028		0.08	0.004	0.086	0.024	0.055	0.019	0.022	-0.009	0.006	0.014	0.031
0.103	-0.025	-0.068	0.051	0.051	-0.054	-0.016	-0.045	-0.087	-0.056	-0.082	-0.104		0.111	-0.003	-0.049	0.071	0.067	-0.033	0.006	-0.025	-0.064	-0.04	-0.062	-0.106		0.121	0.018	-0.03	0.09	0.087	-0.012	0.026	-0.005	-0.043	-0.025	-0.042	-0.103		-0.022	0.006	-0.011	0.017	0.022	-0.003	0.037	0.017	-0.015	0.011	-0.013
0.08	-0.028	-0.039	-0.035	-0.011	0.147	0.016	-0.03	-0.062	-0.026	-0.065	-0.058		0.088	-0.006	-0.016	-0.013	0.012	0.17	0.039	-0.008	-0.039	-0.005	-0.046	-0.059		0.099	0.015	0.005	0.008	0.034	0.191	0.06	0.013	-0.016	0.014	-0.027	-0.058		0.025	0.012	0.011	0.02	0.031	0.122	0.051	0.02	0.004	0.017	0.001
0.057	0.025	-0.033	0.025	-0.022	-0.02	-0.03	-0.018	-0.017	-0.015	0.002	-0.021		0.066	0.049	-0.009	0.048	0.001	0.004	-0.006	0.004	0.004	0.005	0.025	-0.019		0.077	0.072	0.013	0.07	0.023	0.025	0.016	0.025	0.024	0.024	0.047	-0.016		-0.02	0.045	0.028	0.051	0.02	0.033	0.037	0.037	0.044	0.035	0.046
-0.132	-0.091	-0.061	-0.104	0.097	-0.083	0.004	0.036	-0.034	-0.068	-0.089	-0.097		-0.125	-0.072	-0.042	-0.083	0.114	-0.063	0.025	0.059	-0.013	-0.048	-0.07	-0.094		-0.114	-0.053	-0.023	-0.063	0.132	-0.043	0.047	0.081	0.007	-0.028	-0.052	-0.089		-0.029	0.007	0.028	-0.001	0.016	0.015	0.031	0.033	0.041	0.024	-0.001
-0.066	0.245	-0.076	-0.049	-0.195	-0.068	0.087	0.125	-0.047	0.012	-0.09	-0.079		-0.06	0.269	-0.055	-0.027	-0.174	-0.047	0.11	0.148	-0.027	0.029	-0.07	-0.078		-0.05	0.29	-0.035	-0.006	-0.153	-0.025	0.133	0.17	-0.008	0.046	-0.051	-0.075		-0.033	0.352	0.02	0.018	-0.075	0.018	0.038	0.034	0	0.017	0.001
-0.141	0.049	0.115	-0.117	-0.076	-0.015	0.086	-0.11	0.018	0.029	-0.055	-0.091		-0.141	0.068	0.136	-0.098	-0.058	0.002	0.1	-0.1	0.033	0.044	-0.044	-0.091		-0.14	0.084	0.153	-0.08	-0.043	0.018	0.113	-0.089	0.048	0.058	-0.034	-0.091		-0.057	-0.001	0.008	-0.015	0.011	0.027	0.004	-0.01	0.007	0.027	-0.012
G6-48h	OD												G6-48h	OD												G6-48h	OD												G6-48h	OD
0	-0.142	-0.068	-0.089	-0.204	-0.316	-1.098	-0.634	-0.325	-0.087	-0.262	0.03		0	-0.143	-0.062	-0.079	-0.194	-0.307	-1.087	-0.623	-0.316	-0.082	-0.257	0.029		0	-0.143	-0.056	-0.07	-0.184	-0.299	-1.077	-0.613	-0.306	-0.078	-0.252	0.029		0	0.022	-0.001	0.003	0.014	-0.023	-0.199	-0.042	-0.03	0.029	-0.106
-0.564	-0.317	-0.075	-0.29	-0.198	-0.488	-0.361	-1.062	-0.308	-0.192	0.182	-0.128		-0.564	-0.303	-0.065	-0.276	-0.183	-0.472	-0.347	-1.05	-0.295	-0.19	0.195	-0.129		-0.564	-0.291	-0.055	-0.262	-0.17	-0.458	-0.333	-1.038	-0.281	-0.187	0.208	-0.129		0.204	0.085	0.044	-0.035	0.041	-0.057	-0.038	-0.153	-0.048	0.02	0.067
0.142	0.216	-0.041	0.194	0.165	-0.127	-0.044	-0.149	-0.245	-0.175	-0.165	-0.597		0.143	0.231	-0.027	0.209	0.181	-0.112	-0.028	-0.133	-0.229	-0.162	-0.151	-0.598		0.144	0.246	-0.014	0.225	0.196	-0.097	-0.013	-0.119	-0.213	-0.15	-0.136	-0.599		0.019	0.031	-0.027	0.03	0.015	-0.013	0.005	-0.007	-0.045	-0.012	-0.015
0.393	-0.104	-0.067	-0.12	0	0.416	0.036	-0.128	-0.213	-0.114	-0.217	-0.158		0.395	-0.088	-0.051	-0.104	0.016	0.432	0.051	-0.114	-0.198	-0.101	-0.202	-0.159		0.395	-0.074	-0.036	-0.09	0.031	0.447	0.066	-0.098	-0.183	-0.087	-0.187	-0.16		0.089	0.006	0.013	-0.008	0.024	0.131	0.053	0.008	-0.017	0.016	-0.022
-0.61	-0.018	-0.059	0.124	-0.208	-0.023	-0.185	-0.09	-0.14	-0.11	-0.039	-0.389		-0.609	-0.001	-0.043	0.137	-0.196	-0.009	-0.171	-0.073	-0.127	-0.093	-0.026	-0.389		-0.608	0.013	-0.028	0.152	-0.179	0.005	-0.155	-0.055	-0.113	-0.078	-0.009	-0.39		-0.062	0.017	0.009	0.051	-0.064	0.024	-0.015	-0.016	0.034	0.055	0.02
-0.884	-0.899	-0.39	-0.82	0.224	-1.001	-0.156	0.208	-0.132	-0.641	-0.223	-0.435		-0.885	-0.886	-0.375	-0.806	0.235	-0.987	-0.143	0.223	-0.117	-0.626	-0.214	-0.436		-0.885	-0.874	-0.361	-0.793	0.248	-0.973	-0.125	0.242	-0.101	-0.611	-0.2	-0.439		-0.057	-0.039	0.021	-0.064	0.045	-0.139	0.068	0.04	0.018	-0.061	-0.02
-0.201	-0.814	-0.817	-0.337	-1.228	-0.791	0.426	0.429	0.333	0.301	-0.4	-0.512		-0.204	-0.797	-0.802	-0.324	-1.213	-0.776	0.441	0.432	0.333	0.312	-0.388	-0.512		-0.204	-0.783	-0.789	-0.312	-1.199	-0.762	0.458	0.456	0.349	0.324	-0.375	-0.513		-0.051	0.107	-0.026	-0.007	-0.289	-0.041	0.089	0.085	0.031	0.073	-0.039
-0.477	0.055	0.121	-0.944	-0.916	-0.014	0.018	-0.915	0.159	0.045	-0.187	-0.474		-0.479	0.059	0.126	-0.94	-0.91	-0.014	0.016	-0.916	0.159	0.045	-0.187	-0.475		-0.48	0.063	0.13	-0.934	-0.905	-0.01	0.017	-0.915	0.159	0.047	-0.186	-0.475		-0.063	0.03	0.004	-0.094	-0.049	-0.007	-0.014	-0.055	0.051	0.047	0.001
G6-72h	OD												G6-72h	OD												G6-72h	OD												G6-72h	OD
0	-0.073	-0.026	0.085	-0.12	-0.14	-1.24	-0.504	-0.127	0.041	-0.299	0.231		0	-0.072	-0.019	0.094	-0.109	-0.131	-1.228	-0.492	-0.119	0.046	-0.293	0.232		0	-0.072	-0.015	0.1	-0.102	-0.126	-1.219	-0.484	-0.112	0.049	-0.288	0.232		0	0.112	-0.004	0.085	0.014	0.105	-0.287	-0.053	0.015	0.171	-0.144
-0.629	-0.259	0.233	-0.099	0.157	-0.194	-0.173	-1.107	-0.063	0.061	0.533	0.124		-0.627	-0.245	0.247	-0.084	0.172	-0.178	-0.158	-1.092	-0.048	0.066	0.547	0.124		-0.627	-0.235	0.258	-0.073	0.183	-0.166	-0.148	-1.082	-0.037	0.069	0.556	0.123		0.186	0.115	0.164	0.082	0.218	0.014	0.034	-0.159	0.052	0.084	0.249
0.015	0.476	0.165	0.433	0.492	0.149	0.151	0.167	0.052	0.021	0.13	-0.28		0.019	0.492	0.18	0.45	0.508	0.167	0.168	0.183	0.069	0.035	0.146	-0.279		0.02	0.503	0.191	0.462	0.52	0.179	0.18	0.195	0.081	0.045	0.157	-0.28		-0.035	0.145	0.03	0.178	0.153	0.077	0.024	0.082	0.068	0.062	0.148
0.524	0.185	0.198	0.086	0.186	0.761	0.251	0.045	0.108	0.06	0.068	-0.143		0.528	0.2	0.216	0.103	0.203	0.779	0.268	0.062	0.127	0.077	0.084	-0.143		0.529	0.211	0.227	0.115	0.215	0.791	0.281	0.075	0.141	0.088	0.095	-0.142		0.183	0.16	0.116	0.08	0.072	0.236	0.112	0.087	0.081	0.085	0.159
-0.43	0.276	0.14	0.398	0.088	0.258	0.016	0.194	0.14	0.174	0.266	0.074		-0.427	0.292	0.157	0.414	0.106	0.275	0.033	0.21	0.156	0.19	0.282	0.075		-0.426	0.304	0.169	0.426	0.119	0.288	0.046	0.223	0.168	0.201	0.295	0.076		0.083	0.157	0.053	0.14	0.015	0.128	0.083	0.067	0.163	0.225	0.178
-0.883	-0.717	0.595	-0.791	0.256	-0.981	0.111	0.394	0.139	0.069	0.347	-0.408		-0.881	-0.702	0.608	-0.775	0.271	-0.964	0.128	0.412	0.154	0.085	0.361	-0.408		-0.882	-0.692	0.618	-0.764	0.281	-0.952	0.139	0.425	0.167	0.097	0.372	-0.409		-0.035	0.058	0.206	-0.073	0.081	-0.118	0.182	0.106	0.06	0.074	0.15
-0.231	-0.946	-0.613	0.336	-1.326	-0.763	0.418	0.585	0.449	0.432	0.003	-0.249		-0.23	-0.929	-0.597	0.349	-1.309	-0.746	0.435	0.601	0.463	0.444	0.017	-0.248		-0.232	-0.918	-0.587	0.36	-1.297	-0.735	0.448	0.612	0.473	0.453	0.028	-0.247		-0.087	0.032	0.069	0.167	-0.333	-0.061	0.124	0.234	0.161	0.161	0.014
0.126	0.147	0.245	-0.879	-0.896	0.303	0.124	-1.023	0.164	0.129	-0.271	-0.076		0.127	0.151	0.25	-0.872	-0.889	0.309	0.129	-1.019	0.171	0.137	-0.267	-0.075		0.127	0.152	0.252	-0.869	-0.885	0.312	0.131	-1.018	0.176	0.141	-0.264	-0.075		0.262	0.114	0.105	-0.005	-0.021	0.123	0.021	-0.163	0.071	0.135	-0.082
G6-96h	OD												G6-96h	OD												G6-96h	OD												G6-96h	OD
0	0.162	0.022	0.376	-0.055	0.241	-1.021	-0.373	0.12	0.394	-0.143	-0.487		0	0.163	0.029	0.383	-0.046	0.247	-1.01	-0.362	0.128	0.397	-0.138	-0.487		0	0.164	0.035	0.389	-0.037	0.253	-1	-0.353	0.134	0.4	-0.134	-0.487		0	-0.135	-0.428	-0.088	-0.399	0.017	-0.564	-0.432	-0.231	0.052	-0.491
-0.524	-0.198	0.62	0.33	0.65	0.067	0.049	-0.948	0.378	0.138	0.684	1.098		-0.52	-0.185	0.633	0.343	0.662	0.08	0.061	-0.936	0.39	0.144	0.697	1.099		-0.518	-0.174	0.643	0.354	0.672	0.092	0.071	-0.926	0.4	0.148	0.706	1.099		-0.211	-0.313	0.049	0.011	0.219	-0.239	-0.226	-0.52	-0.019	-0.325	-0.107
0.02	0.465	0.278	0.887	0.799	0.331	0.228	0.321	0.418	0.286	0.623	0.367		0.024	0.481	0.292	0.9	0.813	0.345	0.242	0.337	0.431	0.3	0.636	0.367		0.027	0.493	0.304	0.911	0.823	0.357	0.254	0.35	0.442	0.31	0.647	0.368		-0.493	-0.329	-0.33	0.145	-0.031	-0.205	-0.375	-0.241	-0.068	-0.154	0.125
1.008	0.825	0.482	0.44	0.295	0.912	0.372	0.314	0.348	0.129	0.578	0.299		1.012	0.839	0.497	0.455	0.311	0.925	0.386	0.329	0.364	0.144	0.592	0.295		1.015	0.85	0.508	0.466	0.323	0.938	0.398	0.342	0.373	0.156	0.602	0.304		0.113	0.305	-0.081	-0.072	-0.298	-0.085	-0.248	-0.106	-0.165	-0.332	0.098
0.271	0.599	0.231	0.63	0.352	0.635	0.496	0.34	0.628	0.593	0.522	0.902		0.273	0.614	0.246	0.643	0.367	0.647	0.507	0.353	0.639	0.606	0.538	0.901		0.275	0.627	0.259	0.656	0.38	0.661	0.52	0.366	0.65	0.617	0.551	0.902		0.191	-0.005	-0.338	-0.098	-0.223	0.015	0.067	-0.263	0.149	0.139	-0.061
-0.204	-0.4	0.843	-0.706	0.277	-0.81	0.236	0.451	0.216	0.374	0.519	0.483		-0.207	-0.381	0.855	-0.692	0.291	-0.796	0.25	0.467	0.233	0.392	0.534	0.484		-0.213	-0.369	0.866	-0.68	0.303	-0.783	0.261	0.479	0.242	0.404	0.547	0.485		0.273	-0.288	-0.033	-0.5	-0.38	-0.511	-0.179	-0.32	-0.365	-0.209	-0.17
0.082	-1.061	0.442	0.478	-0.632	-0.637	0.447	0.812	0.667	0.658	0.148	0.355		0.086	-1.04	0.462	0.496	-0.613	-0.613	0.467	0.829	0.682	0.673	0.164	0.354		0.088	-1.023	0.476	0.508	-0.598	-0.597	0.482	0.84	0.69	0.68	0.175	0.354		-0.436	-0.571	-0.11	-0.185	-0.369	-0.465	-0.328	-0.042	-0.109	-0.113	-0.368
0.073	0.318	0.653	-0.036	-0.247	0.334	0.673	-0.97	0.777	0.206	-0.072	-0.544		0.067	0.325	0.664	-0.024	-0.239	0.309	0.675	-0.965	0.784	0.215	-0.068	-0.545		0.06	0.33	0.67	-0.017	-0.232	0.302	0.677	-0.962	0.789	0.216	-0.065	-0.547		0.028	-0.294	-0.032	0.434	-0.054	0.086	-0.126	-0.601	-0.006	0.311	-0.436
G6-120h	OD												G6-120h	OD												G6-120h	OD												G6-120h	OD
0	0.878	0.672	1.078	0.608	1.006	-0.288	0.353	0.871	1.15	0.585	-0.496		0	0.875	0.669	1.077	0.607	1.005	-0.286	0.355	0.871	1.15	0.583	-0.5		0	0.878	0.672	1.081	0.612	1.008	-0.28	0.363	0.878	1.154	0.587	-0.496		0	0.231	-0.124	0.278	-0.086	0.445	-0.162	-0.048	0.193	0.465	-0.117
0.262	0.481	1.329	1.095	1.402	0.802	0.77	-0.24	1.19	0.82	1.372	1.662		0.26	0.484	1.334	1.1	1.407	0.809	0.776	-0.234	1.196	0.821	1.38	1.658		0.264	0.492	1.342	1.109	1.416	0.819	0.786	-0.223	1.207	0.826	1.39	1.662		0.219	0.035	0.414	0.442	0.63	0.158	0.159	-0.146	0.453	0.027	0.237
0.878	1.128	0.954	1.666	1.5	1.056	0.915	1.074	1.196	1.048	1.428	0.971		0.875	1.134	0.961	1.671	1.505	1.062	0.923	1.081	1.203	1.055	1.436	0.969		0.879	1.143	0.971	1.685	1.517	1.074	0.935	1.094	1.216	1.067	1.449	0.972		-0.034	0.014	0.017	0.599	0.335	0.19	-0.015	0.181	0.369	0.266	0.589
2.027	1.601	1.243	1.201	0.977	1.634	1.076	1.089	1.108	0.811	1.392	0.815		2.022	1.604	1.249	1.207	0.984	1.642	1.084	1.098	1.115	0.819	1.4	0.825		2.025	1.614	1.258	1.217	0.995	1.653	1.096	1.109	1.129	0.831	1.411	0.822		0.699	0.719	0.34	0.35	0.054	0.304	0.121	0.34	0.257	0.017	0.546
1.09	1.305	0.92	1.379	1.087	1.415	1.332	1.04	1.44	1.39	1.289	1.088		1.087	1.312	0.926	1.385	1.095	1.422	1.341	1.048	1.446	1.396	1.298	1.088		1.091	1.321	0.937	1.395	1.106	1.432	1.35	1.06	1.457	1.407	1.31	1.091		0.579	0.33	0.017	0.312	0.176	0.461	0.558	0.098	0.633	0.589	0.361
0.142	0.294	1.529	-0.02	0.943	-0.059	0.943	1.13	0.899	1.091	1.216	0.391		0.132	0.299	1.533	-0.014	0.949	-0.052	0.95	1.139	0.905	1.099	1.227	0.389		0.139	0.309	1.541	-0.004	0.959	-0.041	0.961	1.152	0.921	1.113	1.239	0.391		0.306	0.06	0.319	-0.151	-0.043	-0.139	0.195	0.03	-0.015	0.176	0.201
1.03	-0.315	1.151	1.145	0.109	0.07	1.143	1.528	1.375	1.363	0.836	0.855		1.028	-0.309	1.158	1.149	0.116	0.079	1.153	1.537	1.382	1.369	0.844	0.853		1.032	-0.301	1.167	1.158	0.127	0.09	1.164	1.546	1.394	1.381	0.858	0.856		0.105	-0.165	0.271	0.152	0.002	-0.096	0.037	0.346	0.271	0.261	-0.012
0.057	1.221	1.14	0.245	0.612	0.237	1.654	0.36	1.694	0.605	1.017	-0.385		0.051	1.22	1.133	0.24	0.609	0.236	1.651	0.36	1.693	0.601	1.015	-0.388		0.055	1.222	1.131	0.241	0.611	0.238	1.65	0.364	1.696	0.608	1.019	-0.385		-0.169	0.177	0.586	0.458	0.411	0.306	0.327	0.368	0.478	0.433	0.096
G6-144h	OD												G6-144h	OD												G6-144h	OD												G6-144h	OD
0	1.536	1.424	1.427	1.233	1.701	0.333	1.161	1.641	1.804	1.321	-0.171		0	1.536	1.427	1.443	1.242	1.704	0.343	1.172	1.647	1.806	1.32	-0.173		0	1.536	1.432	1.455	1.25	1.708	0.352	1.18	1.652	1.809	1.32	-0.173		0	0.736	0.38	1.13	0.367	0.966	0.269	0.516	0.818	0.933	0.402
1.662	1.125	1.958	1.912	2.052	1.53	1.475	0.441	1.907	1.473	2.029	2.074		1.651	1.136	1.97	1.925	2.063	1.543	1.487	0.454	1.919	1.478	2.039	2.073		1.648	1.148	1.981	1.936	2.074	1.555	1.498	0.465	1.929	1.483	2.05	2.073		1.232	0.515	0.861	1.067	1.085	0.704	0.684	0.361	0.971	0.549	0.699
2.294	1.735	1.595	2.38	2.156	1.751	1.535	1.825	1.959	1.794	2.163	1.518		2.3	1.752	1.611	2.394	2.172	1.766	1.551	1.84	1.973	1.807	2.176	1.518		2.303	1.765	1.623	2.403	2.184	1.778	1.565	1.851	1.984	1.817	2.186	1.519		0.766	0.462	0.49	1.13	0.818	0.722	0.442	0.758	0.935	0.827	1.111
2.554	2.265	1.999	1.929	1.601	2.315	1.732	1.871	1.829	1.428	2.253	1.167		2.559	2.278	2.014	1.943	1.618	2.33	1.748	1.886	1.843	1.443	2.265	1.165		2.563	2.288	2.027	1.956	1.632	2.343	1.761	1.899	1.855	1.455	2.276	1.162		1.152	1.207	0.91	0.904	0.516	0.818	0.611	0.957	0.8	0.473	1.187
1.97	1.908	1.528	2.121	1.811	2.168	2.043	1.686	2.12	2.14	1.93	0.24		1.97	1.923	1.544	2.136	1.827	2.181	2.056	1.702	2.132	2.152	1.943	0.241		1.972	1.937	1.557	2.146	1.841	2.191	2.068	1.716	2.142	2.161	1.955	0.241		1.225	0.737	0.463	0.867	0.723	1.047	1.077	0.569	1.097	1.11	0.792
0.634	0.866	2.115	0.598	1.55	0.807	1.615	1.732	1.512	1.732	1.718	0.111		0.625	0.883	2.128	0.612	1.567	0.822	1.628	1.748	1.526	1.749	1.729	0.111		0.625	0.896	2.139	0.625	1.58	0.835	1.641	1.761	1.539	1.762	1.741	0.111		0.631	0.459	0.741	0.296	0.393	0.366	0.678	0.461	0.421	0.638	0.564
1.363	0.402	1.744	1.733	0.693	0.714	1.848	2.19	2.041	1.979	1.443	1.313		1.339	0.419	1.76	1.748	0.708	0.731	1.865	2.206	2.055	1.993	1.455	1.312		1.328	0.433	1.772	1.761	0.721	0.745	1.877	2.216	2.066	2.002	1.466	1.311		0.735	0.371	0.702	0.575	0.408	0.371	0.562	0.835	0.756	0.704	0.435
0.067	1.706	1.318	0.523	1.7	0.591	2.536	0.645	2.452	0.985	2.241	-0.022		0.062	1.714	1.327	0.529	1.706	0.592	2.534	0.645	2.457	0.988	2.232	-0.023		0.062	1.718	1.333	0.535	1.711	0.594	2.534	0.648	2.458	0.992	2.229	-0.024		0.037	0.852	1.007	0.574	1.166	0.566	0.998	0.579	1.212	0.699	1.162
G6-168h	OD												G6-168h	OD												G6-168h	OD												G6-168h	OD
0	1.65	1.65	1.422	1.366	1.804	0.492	1.473	1.845	1.905	1.473	-0.069		0	1.653	1.651	1.43	1.367	1.809	0.493	1.472	1.849	1.912	1.477	-0.067		0	1.655	1.652	1.433	1.368	1.811	0.493	1.472	1.851	1.914	1.478	-0.068		0	0.822	0.526	1.158	0.434	1.029	0.374	0.704	0.944	1	0.494
1.871	1.238	2.086	2.066	2.176	1.707	1.616	0.573	2.027	1.573	2.225	2.121		1.867	1.24	2.09	2.068	2.179	1.711	1.621	0.577	2.03	1.572	2.226	2.13		1.868	1.24	2.092	2.073	2.185	1.716	1.626	0.581	2.035	1.572	2.226	2.129		1.514	0.586	0.941	1.151	1.159	0.824	0.775	0.444	1.038	0.611	0.852
2.177	1.835	1.726	2.499	2.285	1.885	1.641	1.976	2.116	1.977	2.299	1.61		2.168	1.838	1.731	2.504	2.291	1.89	1.644	1.979	2.121	1.981	2.298	1.619		2.168	1.841	1.735	2.508	2.294	1.894	1.648	1.984	2.125	1.984	2.298	1.619		1.038	0.511	0.575	1.201	0.899	0.811	0.498	0.852	1.036	0.946	1.179
2.589	2.383	2.17	2.082	1.704	2.444	1.855	2.048	1.974	1.533	2.391	1.009		2.585	2.388	2.175	2.087	1.71	2.447	1.861	2.053	1.981	1.536	2.393	1.103		2.588	2.394	2.18	2.092	1.716	2.454	1.867	2.06	1.987	1.54	2.395	1.107		1.181	1.276	1.027	1.009	0.575	0.899	0.688	1.075	0.899	0.534	1.257
2.072	2.012	1.634	2.285	1.965	2.317	2.156	1.802	2.227	2.253	2.011	0.078		2.074	2.015	1.64	2.29	1.968	2.325	2.164	1.811	2.231	2.256	2.013	0.088		2.074	2.018	1.645	2.293	1.974	2.329	2.169	1.817	2.234	2.259	2.015	0.088		1.4	0.789	0.524	0.977	0.832	1.161	1.133	0.637	1.139	1.159	0.822
0.635	0.946	2.198	0.704	1.644	1.028	1.732	1.812	1.594	1.829	1.767	0.042		0.642	0.95	2.205	0.71	1.653	1.034	1.741	1.821	1.603	1.837	1.768	0.055		0.642	0.953	2.209	0.714	1.657	1.039	1.746	1.826	1.608	1.843	1.77	0.055		0.6	0.493	0.789	0.357	0.448	0.444	0.744	0.501	0.467	0.691	0.587
1.251	0.485	1.798	1.804	0.786	0.821	2.004	2.261	2.106	2.053	1.529	0.581		1.262	0.487	1.804	1.813	0.79	0.825	2.011	2.269	2.112	2.056	1.534	0.61		1.256	0.488	1.807	1.816	0.792	0.828	2.012	2.272	2.112	2.057	1.535	0.609		0.686	0.398	0.723	0.62	0.449	0.43	0.676	0.87	0.775	0.735	0.489
0.079	1.591	1.389	0.49	1.831	0.63	2.445	0.585	2.311	0.984	1.114	0.095		0.081	1.587	1.381	0.49	1.836	0.64	2.461	0.586	2.311	0.986	1.153	0.106		0.081	1.584	1.379	0.49	1.835	0.638	2.459	0.584	2.307	0.986	1.156	0.106		0.078	0.83	0.996	0.506	1.326	0.555	1.174	0.48	1.413	0.657	0.624
[truncated: 25 more columns]

## Sheet: FCL400
G7-0h	OD												G7-0h	OD												G7-0h	OD												G7-0h	OD
0	0.102	0.004	0.023	-0.015	0.029	0	0.094	0.115	0.044	-0.001	-0.001		0	0.103	0.005	0.024	-0.014	0.03	0.001	0.095	0.116	0.045	-0.001	-0.001		0	0.105	0.005	0.025	-0.014	0.031	0.002	0.096	0.117	0.046	0	0		0	0.083	0.006	0.021	-0.014	0.024	-0.001	0.015	0.012	0.035	-0.008
0.163	0.012	0.147	0	0.045	0.029	0.01	0.055	-0.011	-0.014	-0.006	0.061		0.164	0.013	0.146	0.001	0.046	0.031	0.011	0.057	-0.01	-0.013	-0.006	0.061		0.164	0.013	0.147	0.001	0.046	0.032	0.013	0.058	-0.009	-0.012	-0.005	0.062		0.098	0.008	0.081	0.001	0.045	0.022	0.007	0.016	-0.011	-0.011	-0.009
-0.013	0.027	0.029	0.003	0.063	-0.012	0.001	-0.021	-0.015	-0.001	-0.007	0.018		-0.013	0.026	0.029	0.004	0.063	-0.011	0.001	-0.021	-0.014	-0.001	-0.007	0.019		-0.013	0.026	0.029	0.005	0.064	-0.01	0.002	-0.02	-0.013	0	-0.006	0.02		-0.019	0.011	0.009	-0.009	0.036	-0.021	-0.016	-0.026	-0.021	-0.012	-0.01
-0.024	-0.019	-0.024	0	0	-0.019	0.01	-0.025	-0.023	0.017	-0.025	-0.003		-0.024	-0.018	-0.023	0.001	0.001	-0.018	0.011	-0.024	-0.022	0.018	-0.025	-0.002		-0.023	-0.017	-0.022	0.001	0.002	-0.018	0.012	-0.023	-0.021	0.019	-0.023	-0.001		-0.028	-0.023	-0.026	-0.008	-0.009	-0.026	0.003	-0.03	-0.029	0.01	-0.026
0.277	0.024	0.021	0.031	0.033	0.01	-0.002	0.016	0.001	0.018	-0.012	0.096		0.278	0.025	0.021	0.031	0.034	0.011	-0.001	0.018	0.002	0.019	-0.011	0.097		0.279	0.026	0.022	0.032	0.034	0.011	0	0.018	0.003	0.019	-0.01	0.098		0.033	0.004	0.016	0.026	0.018	0.002	-0.006	0.006	-0.005	0.005	-0.018
0.037	0.059	0.028	0.02	-0.008	0.044	0.012	-0.005	0.023	0.004	-0.002	0.009		0.037	0.06	0.028	0.02	-0.008	0.045	0.013	-0.004	0.024	0.005	-0.001	0.01		0.037	0.061	0.029	0.02	-0.007	0.045	0.014	-0.003	0.026	0.006	0	0.011		0.002	0.024	0.005	0.002	-0.023	0.015	-0.013	-0.017	0.006	-0.006	-0.008
-0.034	0.536	0.041	0.006	0.042	0.029	-0.01	-0.006	0.012	-0.019	0.011	-0.009		-0.033	0.539	0.042	0.007	0.043	0.031	-0.009	-0.005	0.013	-0.018	0.012	-0.008		-0.032	0.54	0.043	0.007	0.043	0.032	-0.008	-0.004	0.015	-0.017	0.013	0		-0.033	0.486	-0.001	-0.006	0	0.001	-0.016	-0.009	0.009	-0.023	0.002
0.005	-0.005	0.005	0.021	0.08	-0.016	-0.026	0.038	0.004	0.337	-0.023	-0.01		0.006	-0.005	0.005	0.022	0.081	-0.015	-0.025	0.039	0.005	0.336	-0.022	-0.009		0.006	-0.004	0.006	0.022	0.082	-0.014	-0.025	0.04	0.006	0.331	-0.021	-0.009		-0.009	-0.013	-0.012	-0.003	0.026	-0.021	-0.031	0.004	-0.015	0.301	-0.026
G7-24h	OD												G7-24h	OD												G7-24h	OD												G7-24h	OD
0	0.215	0.035	0.105	0.053	0.096	0.024	0.213	0.19	0.181	0.028	0.016		0	0.215	0.046	0.14	0.091	0.116	0.051	0.249	0.228	0.217	0.04	0.016		0	0.222	0.057	0.152	0.103	0.129	0.063	0.261	0.241	0.23	0.056	0.018		0	0.189	0.035	0.096	0.049	0.089	0.026	0.127	0.086	0.159	0.008
0.296	0.078	0.137	0.118	0.196	0.191	0.099	0.157	0.052	0.025	0.04	0.168		0.293	0.144	0.181	0.162	0.248	0.246	0.156	0.216	0.108	0.081	0.086	0.168		0.3	0.156	0.192	0.176	0.26	0.259	0.168	0.229	0.121	0.093	0.1	0.175		0.202	0.082	0.07	0.123	0.194	0.182	0.09	0.153	0.05	0.026	0.034
0.039	0.098	0.116	0.123	0.244	0.058	0.066	0.098	0.042	0.084	0.041	0.062		0.041	0.156	0.172	0.182	0.254	0.118	0.133	0.163	0.099	0.139	0.093	0.066		0.048	0.167	0.184	0.197	0.267	0.13	0.146	0.176	0.112	0.152	0.106	0.075		0.035	0.082	0.095	0.115	0.219	0.048	0.053	0.093	0.039	0.071	0.044
-0.01	0.043	0.042	0.066	0.107	0.046	0.07	0.054	0.045	0.079	0.04	0.147		-0.01	0.104	0.107	0.131	0.17	0.141	0.13	0.116	0.107	0.139	0.092	0.143		-0.003	0.119	0.122	0.146	0.185	0.156	0.144	0.131	0.122	0.153	0.104	0.146		-0.015	0.045	0.046	0.064	0.095	0.047	0.067	0.058	0.042	0.082	0.043
0.34	0.118	0.06	0.228	0.14	0.092	0.077	0.09	0.087	0.071	0.04	0.145		0.342	0.185	0.126	0.293	0.203	0.153	0.141	0.151	0.147	0.132	0.094	0.138		0.352	0.199	0.14	0.307	0.217	0.167	0.155	0.165	0.16	0.145	0.107	0.142		0.116	0.106	0.065	0.218	0.126	0.088	0.077	0.085	0.081	0.061	0.042
0.125	0.212	0.122	0.112	0.014	0.114	0.131	0.054	0.201	0.099	0.116	0.075		0.127	0.271	0.185	0.177	0.057	0.178	0.211	0.114	0.252	0.155	0.166	0.073		0.137	0.284	0.2	0.192	0.071	0.193	0.225	0.126	0.266	0.168	0.179	0.077		0.091	0.174	0.093	0.098	0.008	0.097	0.109	0.049	0.174	0.091	0.106
-0.005	0.483	0.106	0.114	0.102	0.137	0.066	0.11	0.16	0.031	0.103	0.075		-0.003	0.549	0.177	0.187	0.171	0.209	0.137	0.175	0.224	0.097	0.162	0.072		0.004	0.562	0.193	0.204	0.187	0.226	0.153	0.19	0.24	0.112	0.178	0.078		0.001	0.45	0.066	0.101	0.064	0.103	0.071	0.116	0.165	0.034	0.089
0.046	0.042	0.02	0.106	0.171	0.091	-0.026	0.112	0.018	0.396	0.049	0.017		0.046	0.056	0.048	0.139	0.209	0.11	-0.021	0.132	0.033	0.398	0.05	0.017		0.047	0.069	0.063	0.154	0.226	0.124	-0.008	0.148	0.047	0.409	0.065	0.019		0.042	0.036	0.011	0.078	0.121	0.083	-0.024	0.084	0.007	0.383	0.042
G7-48h	OD												G7-48h	OD												G7-48h	OD												G7-48h	OD
0	0.182	0.005	0.09	0.025	0.072	-0.011	0.233	0.155	0.173	0.022	0.002		0	0.182	0.014	0.106	0.042	0.086	0.006	0.249	0.171	0.189	0.037	0.003		0	0.182	0.024	0.121	0.057	0.1	0.021	0.264	0.187	0.205	0.05	0.003		0	0.145	0.015	0.07	0.03	0.06	-0.002	0.149	0.063	0.144	-0.007
0.25	0.001	0.107	0.091	0.166	0.173	0.061	0.137	0.027	0	0.018	0.158		0.251	0.02	0.124	0.113	0.186	0.193	0.081	0.156	0.047	0.02	0.037	0.16		0.253	0.038	0.14	0.133	0.205	0.213	0.1	0.174	0.066	0.038	0.054	0.162		0.18	0.015	0.045	0.098	0.169	0.161	0.061	0.146	0.034	0.013	0.024
0.016	0.071	0.076	0.128	0.097	0.03	0.022	0.088	0.015	0.069	0.019	0.058		0.016	0.091	0.097	0.146	0.117	0.051	0.043	0.107	0.035	0.089	0.037	0.062		0.017	0.111	0.116	0.164	0.136	0.069	0.063	0.126	0.053	0.106	0.054	0.066		0.023	0.057	0.062	0.123	0.079	0.024	0.022	0.092	0.023	0.064	0.029
-0.016	0.013	0.004	0.028	0.085	0.012	0.04	0.029	0.009	0.041	0.005	0.136		-0.014	0.034	0.025	0.05	0.105	0.033	0.06	0.049	0.03	0.063	0.025	0.137		-0.013	0.054	0.045	0.07	0.124	0.053	0.079	0.067	0.05	0.082	0.043	0.138		-0.02	0.021	0.015	0.032	0.075	0.02	0.042	0.037	0.014	0.053	0.013
0.315	0.083	0.019	0.125	0.106	0.059	0.057	0.058	0.047	0.028	-0.014	0.114		0.315	0.104	0.04	0.147	0.127	0.08	0.078	0.082	0.067	0.049	0.008	0.115		0.316	0.125	0.06	0.167	0.147	0.099	0.098	0.103	0.088	0.07	0.029	0.118		0.103	0.081	0.033	0.126	0.095	0.063	0.059	0.061	0.048	0.025	-0.009
0.112	0.154	0.075	0.05	-0.03	0.067	0.116	0.026	0.152	0.06	0.066	0.068		0.113	0.171	0.095	0.072	-0.015	0.087	0.135	0.046	0.172	0.08	0.086	0.069		0.115	0.187	0.114	0.092	0	0.107	0.152	0.066	0.192	0.099	0.105	0.071		0.096	0.137	0.063	0.053	-0.027	0.063	0.08	0.019	0.135	0.06	0.063
-0.005	0.417	0.047	0.071	0.034	0.072	0.019	0.073	0.128	-0.004	0.044	0.014		-0.005	0.438	0.067	0.094	0.054	0.093	0.039	0.093	0.148	0.014	0.063	0.016		-0.004	0.456	0.087	0.116	0.073	0.115	0.058	0.113	0.168	0.033	0.084	0.017		0.004	0.398	0.027	0.066	0.017	0.051	0.022	0.079	0.136	-0.001	0.04
0.046	0.032	-0.042	0.078	0.105	0.09	-0.048	0.041	-0.01	0.383	0.036	0.014		0.046	0.042	-0.029	0.092	0.12	0.1	-0.044	0.052	0	0.391	0.045	0.014		0.046	0.052	-0.017	0.106	0.135	0.111	-0.037	0.064	0.01	0.396	0.053	0.014		0.042	0.025	-0.044	0.062	0.077	0.086	-0.046	0.033	-0.02	0.373	0.03
G7-72h	OD												G7-72h	OD												G7-72h	OD												G7-72h	OD
0	0.178	0.001	0.098	0.027	0.069	-0.013	0.193	0.15	0.166	0.044	-0.01		0	0.178	0.006	0.11	0.04	0.08	0	0.206	0.162	0.179	0.055	-0.009		0	0.177	0.01	0.12	0.051	0.089	0.011	0.217	0.174	0.191	0.064	-0.009		0	0.095	0.022	0.077	0.048	0.065	0.012	0.124	0.065	0.145	0.012
0.247	-0.002	0.118	0.105	0.138	0.161	0.055	0.148	0.03	-0.004	0.011	0.124		0.247	0.013	0.131	0.125	0.155	0.179	0.072	0.165	0.047	0.013	0.028	0.125		0.247	0.027	0.143	0.141	0.169	0.194	0.088	0.18	0.063	0.028	0.043	0.126		0.195	0.026	0.062	0.123	0.15	0.154	0.069	0.164	0.045	0.022	0.03
0.01	0.079	0.083	0.112	0.111	0.043	0.06	0.086	0.017	0.079	0.028	0.057		0.01	0.096	0.1	0.131	0.129	0.061	0.078	0.104	0.035	0.096	0.044	0.06		0.01	0.111	0.115	0.148	0.145	0.076	0.094	0.12	0.051	0.111	0.059	0.062		0.026	0.069	0.078	0.12	0.1	0.042	0.071	0.103	0.038	0.081	0.046
-0.019	0.034	0.01	0.025	0.113	0.012	0.05	0.046	0.025	0.053	0.031	0.109		-0.018	0.052	0.028	0.044	0.133	0.03	0.068	0.065	0.044	0.072	0.048	0.11		-0.018	0.067	0.044	0.06	0.149	0.046	0.084	0.081	0.062	0.09	0.064	0.111		-0.021	0.046	0.026	0.038	0.109	0.026	0.059	0.063	0.041	0.077	0.044
0.238	0.082	0.022	0.108	0.111	0.079	0.081	0.085	0.043	0.049	0.02	0.107		0.239	0.101	0.041	0.126	0.131	0.097	0.1	0.104	0.063	0.07	0.041	0.109		0.239	0.117	0.057	0.142	0.147	0.113	0.116	0.121	0.081	0.087	0.058	0.11		0.042	0.096	0.05	0.118	0.116	0.094	0.086	0.094	0.059	0.059	0.039
0.07	0.049	0.059	0.07	-0.013	0.078	0.117	0.043	0.115	0.07	0.073	0.024		0.071	0.064	0.076	0.089	0.003	0.097	0.135	0.062	0.134	0.089	0.09	0.026		0.071	0.077	0.091	0.105	0.016	0.113	0.151	0.08	0.151	0.106	0.106	0.026		0.06	0.052	0.063	0.086	0.003	0.088	0.063	0.038	0.114	0.077	0.081
-0.015	0.39	0.072	0.072	0.03	0.071	0.024	0.084	0.136	0.01	0.039	-0.012		-0.015	0.407	0.09	0.092	0.049	0.092	0.045	0.104	0.155	0.029	0.057	-0.01		-0.015	0.422	0.105	0.109	0.065	0.109	0.062	0.121	0.171	0.045	0.072	-0.01		0.002	0.389	0.063	0.074	0.034	0.062	0.037	0.098	0.147	0.024	0.055
0.031	0.032	-0.03	0.076	0.068	0.083	-0.033	0.041	-0.006	0.401	0.033	0.002		0.032	0.039	-0.021	0.087	0.08	0.093	-0.027	0.053	0.006	0.407	0.042	0.003		0.032	0.044	-0.014	0.097	0.091	0.1	-0.023	0.062	0.016	0.412	0.048	0.003		0.028	0.039	-0.03	0.069	0.057	0.093	-0.027	0.053	-0.003	0.399	0.04
G7-96h	OD												G7-96h	OD												G7-96h	OD												G7-96h	OD
0	0.381	-0.013	0.172	-0.043	0.017	-0.193	0.163	0.205	0.17	-0.087	-0.028		0	0.381	-0.009	0.183	-0.03	0.028	-0.179	0.176	0.218	0.183	-0.079	-0.028		0	0.381	-0.004	0.194	-0.018	0.039	-0.166	0.188	0.23	0.196	-0.069	-0.028		0	0.15	0.028	0.126	0.009	0.028	-0.09	0.092	0.095	0.09	-0.087
0.265	-0.087	0.134	0.008	0.053	0.063	-0.055	0.022	-0.005	-0.015	-0.001	0.036		0.263	-0.071	0.15	0.03	0.072	0.08	-0.039	0.039	0.012	0.003	0.011	0.036		0.263	-0.057	0.163	0.049	0.089	0.099	-0.021	0.055	0.029	0.021	0.027	0.035		0.273	0.007	0.079	0.04	0.076	0.061	-0.001	0.059	0.037	0.003	-0.003
-0.171	0.108	0.071	-0.031	0.087	0.053	0.089	-0.084	-0.081	0.027	-0.02	-0.039		-0.171	0.125	0.091	-0.008	0.108	0.072	0.105	-0.067	-0.063	0.046	-0.002	-0.039		-0.171	0.141	0.108	0.011	0.126	0.089	0.124	-0.049	-0.046	0.063	0.015	-0.037		-0.096	0.083	0.068	0.023	0.084	0.074	0.106	-0.005	-0.01	0.041	0.006
0.048	0.079	0.041	0.046	0.041	0.068	0.091	0.04	-0.005	-0.004	0.011	-0.028		0.047	0.097	0.062	0.065	0.061	0.088	0.111	0.06	0.016	0.016	0.024	-0.028		0.048	0.113	0.08	0.082	0.078	0.105	0.129	0.077	0.034	0.035	0.042	-0.027		0.04	0.066	0.055	0.064	0.062	0.091	0.104	0.074	0.036	0.042	0.036
0.315	-0.122	-0.023	0.045	-0.044	0.02	0.129	0.141	0.05	0.047	-0.061	0.102		0.314	-0.102	-0.002	0.065	-0.023	0.039	0.15	0.162	0.071	0.069	-0.061	0.101		0.315	-0.084	0.016	0.084	-0.004	0.057	0.168	0.18	0.089	0.091	-0.042	0.102		0.083	-0.026	0.04	0.078	0.021	0.062	0.133	0.14	0.089	0.068	-0.004
0.214	0.061	0.019	0.085	-0.075	0.016	0.299	0.101	0.053	0.194	0.025	0.094		0.214	0.077	0.038	0.106	-0.055	0.036	0.319	0.122	0.073	0.216	0.028	0.094		0.214	0.092	0.055	0.124	-0.038	0.054	0.338	0.141	0.092	0.236	0.047	0.094		0.135	0.094	0.067	0.119	-0.01	0.062	0.115	0.093	0.063	0.132	0.024
-0.047	0.145	0.129	0.117	-0.17	0.105	0.032	0.004	-0.083	-0.086	-0.017	0.099		-0.048	0.165	0.148	0.139	-0.15	0.125	0.053	0.025	-0.062	-0.065	-0.005	0.098		-0.048	0.182	0.165	0.159	-0.132	0.143	0.072	0.043	-0.042	-0.046	0.013	0.099		-0.013	0.233	0.121	0.1	-0.079	0.086	0.036	0.002	-0.006	-0.014	-0.027
-0.15	-0.05	-0.172	0.165	0.043	-0.09	-0.106	-0.085	-0.032	-0.057	0.028	-0.036		-0.151	-0.042	-0.158	0.179	0.056	-0.078	-0.099	-0.074	-0.021	-0.052	0.028	-0.036		-0.151	-0.034	-0.146	0.191	0.069	-0.067	-0.093	-0.063	-0.011	-0.043	0.031	-0.035		-0.095	-0.031	-0.101	0.111	0.071	-0.031	-0.053	-0.023	-0.011	-0.008	0.04
G7-120h	OD												G7-120h	OD												G7-120h	OD												G7-120h	OD
0	0.29	-0.125	0.097	-0.134	-0.022	-0.337	0.096	0.138	0.118	-0.206	-0.079		0	0.29	-0.126	0.096	-0.135	-0.022	-0.337	0.097	0.14	0.12	-0.207	-0.079		0	0.289	-0.127	0.095	-0.136	-0.024	-0.338	0.097	0.141	0.12	-0.208	-0.079		0	0.154	-0.016	0.114	-0.013	0.053	-0.148	0.072	0.075	0.107	-0.135
0.215	-0.163	0.056	-0.083	-0.007	-0.005	-0.143	-0.035	-0.096	-0.083	-0.036	-0.016		0.214	-0.164	0.061	-0.074	0	0.003	-0.134	-0.026	-0.085	-0.073	-0.028	-0.016		0.213	-0.165	0.063	-0.069	0.005	0.009	-0.127	-0.019	-0.078	-0.066	-0.021	-0.017		0.295	0.007	0.078	0.028	0.089	0.069	-0.011	0.067	0.028	0.012	0.024
-0.188	0.033	-0.042	-0.105	0.032	-0.047	0.035	-0.167	-0.155	-0.033	-0.091	-0.083		-0.188	0.036	-0.034	-0.097	0.041	-0.038	0.045	-0.157	-0.144	-0.022	-0.083	-0.083		-0.189	0.037	-0.029	-0.091	0.047	-0.032	0.052	-0.149	-0.136	-0.014	-0.075	-0.084		-0.071	0.077	0.028	0.022	0.103	0.054	0.122	-0.007	-0.003	0.058	0.015
0.023	0.013	-0.02	-0.042	-0.015	0.033	0.018	-0.044	-0.078	-0.074	-0.047	-0.1		0.024	0.017	-0.012	-0.034	-0.005	0.042	0.028	-0.033	-0.067	-0.063	-0.037	-0.101		0.022	0.019	-0.007	-0.028	0.001	0.049	0.035	-0.025	-0.058	-0.054	-0.029	-0.102		0.072	0.074	0.065	0.057	0.079	0.127	0.108	0.069	0.039	0.048	0.055
0.23	-0.277	-0.09	-0.023	-0.143	-0.059	0.072	0.076	-0.002	0.021	-0.111	0.087		0.23	-0.272	-0.081	-0.015	-0.133	-0.05	0.082	0.085	0.009	0.032	-0.101	0.087		0.229	-0.27	-0.076	-0.009	-0.126	-0.043	0.09	0.093	0.018	0.041	-0.092	0.086		0.045	-0.095	0.048	0.086	0.005	0.062	0.15	0.149	0.11	0.114	0.024
0.135	-0.042	-0.114	-0.021	-0.11	-0.082	0.311	0.049	-0.033	0.177	-0.016	0.017		0.134	-0.038	-0.107	-0.012	-0.101	-0.073	0.321	0.06	-0.021	0.187	-0.006	0.017		0.133	-0.035	-0.101	-0.006	-0.095	-0.066	0.329	0.069	-0.013	0.197	0.002	0.016		0.088	0.058	0.011	0.086	0.009	0.043	0.148	0.112	0.05	0.177	0.053
-0.112	-0.006	0.027	0.036	-0.316	0.022	-0.025	-0.067	-0.223	-0.181	-0.094	0.061		-0.112	-0.002	0.034	0.045	-0.307	0.031	-0.014	-0.056	-0.212	-0.17	-0.085	0.061		-0.113	-0.002	0.038	0.051	-0.3	0.038	-0.007	-0.047	-0.203	-0.161	-0.078	0.06		-0.018	0.168	0.091	0.091	-0.136	0.076	0.046	-0.004	-0.052	-0.025	-0.033
-0.213	-0.125	-0.24	0.072	-0.065	-0.177	-0.189	-0.177	-0.109	-0.139	-0.057	-0.098		-0.213	-0.125	-0.24	0.072	-0.065	-0.177	-0.189	-0.176	-0.108	-0.138	-0.057	-0.099		-0.214	-0.126	-0.242	0.072	-0.066	-0.178	-0.19	-0.177	-0.108	-0.14	-0.058	-0.1		-0.088	-0.038	-0.102	0.089	0.031	-0.042	-0.067	-0.043	-0.02	-0.018	0.02
G7-144h	OD												G7-144h	OD												G7-144h	OD												G7-144h	OD
0	0.261	-0.23	0.032	-0.239	0.085	-0.417	0.032	0.129	0.211	-0.305	0.084		0	0.255	-0.235	0.037	-0.231	0.089	-0.409	0.039	0.136	0.217	-0.309	0.081		0	0.252	-0.236	0.044	-0.222	0.095	-0.4	0.049	0.145	0.225	-0.306	0.08		0	0.228	-0.031	0.115	-0.026	0.218	-0.139	0.074	0.13	0.268	-0.155
0.015	-0.264	0.088	-0.185	-0.008	-0.105	-0.158	-0.08	-0.107	-0.145	-0.102	0.101		0.01	-0.257	0.102	-0.166	0.008	-0.089	-0.143	-0.065	-0.093	-0.131	-0.097	0.097		0.008	-0.246	0.114	-0.148	0.023	-0.073	-0.128	-0.05	-0.078	-0.116	-0.083	0.096		0.217	0.001	0.203	0.018	0.172	0.055	0.066	0.101	0.111	0.036	0.042
-0.049	-0.028	-0.142	-0.174	0.091	-0.14	-0.042	-0.153	-0.098	-0.109	-0.118	-0.02		-0.052	-0.016	-0.124	-0.154	0.109	-0.124	-0.025	-0.137	-0.082	-0.094	-0.11	-0.024		-0.052	-0.001	-0.107	-0.136	0.126	-0.108	-0.009	-0.121	-0.067	-0.078	-0.095	-0.025		0.092	0.106	0.024	0.038	0.242	0.051	0.131	0.096	0.134	0.066	0.077
0.317	0.064	-0.119	-0.092	-0.097	0.051	-0.107	-0.095	-0.133	-0.145	-0.114	-0.189		0.316	0.078	-0.101	-0.076	-0.078	0.068	-0.09	-0.078	-0.117	-0.129	-0.103	-0.193		0.316	0.093	-0.084	-0.059	-0.061	0.085	-0.073	-0.061	-0.1	-0.113	-0.086	-0.194		0.329	0.214	0.051	0.102	0.083	0.226	0.072	0.119	0.068	0.062	0.063
0.174	-0.429	-0.182	-0.051	-0.229	-0.156	-0.037	-0.036	0.001	-0.044	-0.231	0.154		0.17	-0.413	-0.165	-0.034	-0.21	-0.139	-0.022	-0.02	0.017	-0.028	-0.221	0.15		0.17	-0.396	-0.148	-0.017	-0.192	-0.122	-0.004	-0.003	0.034	-0.01	-0.202	0.149		0.046	-0.143	0.046	0.15	0.03	0.06	0.119	0.128	0.205	0.126	-0.004
0.081	-0.127	-0.228	-0.118	-0.132	-0.203	0.296	-0.048	-0.146	0.08	-0.113	-0.066		0.08	-0.113	-0.213	-0.101	-0.114	-0.186	0.313	-0.029	-0.13	0.096	-0.101	-0.07		0.081	-0.098	-0.197	-0.083	-0.096	-0.169	0.332	-0.011	-0.112	0.113	-0.085	-0.071		0.084	0.065	0	0.074	0.06	0.009	0.162	0.096	0.023	0.15	0.034
-0.168	-0.192	-0.057	-0.056	-0.478	-0.071	-0.12	-0.179	-0.417	-0.276	-0.198	0.094		-0.173	-0.176	-0.041	-0.038	-0.467	-0.055	-0.102	-0.16	-0.4	-0.258	-0.184	0.09		-0.174	-0.16	-0.025	-0.02	-0.447	-0.039	-0.083	-0.142	-0.382	-0.242	-0.17	0.089		-0.033	0.1	0.096	0.082	-0.185	0.064	0.032	-0.025	-0.13	-0.005	-0.039
-0.125	-0.215	-0.307	-0.048	-0.2	-0.241	-0.221	-0.271	-0.211	-0.223	-0.171	-0.177		-0.129	-0.218	-0.302	-0.04	-0.198	-0.239	-0.223	-0.266	-0.205	-0.223	-0.175	-0.18		-0.13	-0.215	-0.293	-0.03	-0.189	-0.232	-0.22	-0.259	-0.197	-0.219	-0.175	-0.181		0.016	-0.047	-0.061	0.066	-0.002	-0.026	-0.025	-0.054	-0.029	-0.019	-0.005
G7-168h	OD												G7-168h	OD												G7-168h	OD												G7-168h	OD
0	0.309	-0.25	0.015	-0.263	0.207	-0.378	0.023	0.178	0.344	-0.305	0.248		0	0.308	-0.251	0.014	-0.264	0.207	-0.378	0.023	0.177	0.344	-0.306	0.247		0	0.308	-0.252	0.013	-0.264	0.206	-0.379	0.023	0.176	0.343	-0.307	0.248		0	0.237	-0.07	0.072	-0.069	0.284	-0.135	0.04	0.144	0.371	-0.184
0.03	-0.291	0.132	-0.201	0.037	-0.128	-0.136	-0.06	-0.058	-0.155	-0.101	0.316		0.029	-0.292	0.136	-0.192	0.045	-0.12	-0.127	-0.052	-0.052	-0.152	-0.102	0.315		0.028	-0.293	0.14	-0.184	0.052	-0.113	-0.121	-0.045	-0.045	-0.145	-0.103	0.314		0.21	-0.041	0.219	-0.019	0.189	0.014	0.065	0.087	0.133	0	0.02
0.037	-0.045	-0.161	-0.152	0.157	-0.159	-0.075	-0.082	-0.011	-0.088	-0.036	0.082		0.037	-0.043	-0.152	-0.143	0.166	-0.15	-0.065	-0.072	-0.003	-0.084	-0.036	0.082		0.037	-0.041	-0.145	-0.134	0.174	-0.142	-0.057	-0.064	0.005	-0.077	-0.035	0.081		0.112	0.071	-0.012	0.034	0.272	0.016	0.088	0.137	0.187	0.061	0.127
0.653	0.156	-0.144	-0.095	-0.121	0.077	-0.127	-0.062	-0.117	-0.169	-0.114	-0.202		0.655	0.159	-0.135	-0.086	-0.112	0.087	-0.117	-0.053	-0.109	-0.162	-0.114	-0.203		0.655	0.163	-0.127	-0.078	-0.103	0.095	-0.109	-0.045	-0.102	-0.155	-0.112	-0.204		0.438	0.276	0.01	0.075	0.044	0.223	0.037	0.13	0.055	0.022	0.039
0.175	-0.436	-0.211	0.015	-0.227	-0.174	-0.053	-0.066	0.062	-0.058	-0.25	0.271		0.175	-0.433	-0.202	0.024	-0.216	-0.164	-0.044	-0.058	0.067	-0.049	-0.249	0.271		0.174	-0.429	-0.194	0.032	-0.208	-0.156	-0.036	-0.05	0.075	-0.041	-0.246	0.27		0.012	-0.168	0.002	0.188	0.015	0.025	0.086	0.081	0.239	0.093	-0.038
0.086	-0.104	-0.229	-0.128	-0.125	-0.222	0.336	-0.064	-0.168	0.094	-0.114	-0.08		0.085	-0.101	-0.221	-0.118	-0.115	-0.213	0.347	-0.052	-0.16	0.1	-0.113	-0.08		0.084	-0.098	-0.214	-0.11	-0.107	-0.205	0.356	-0.044	-0.153	0.107	-0.113	-0.081		0.055	0.062	-0.022	0.041	0.045	-0.036	0.151	0.062	-0.013	0.131	0.013
-0.182	-0.215	-0.05	-0.054	-0.495	-0.089	-0.128	-0.185	-0.459	-0.298	-0.204	0.114		-0.183	-0.214	-0.044	-0.046	-0.487	-0.082	-0.12	-0.177	-0.454	-0.293	-0.204	0.114		-0.184	-0.213	-0.038	-0.039	-0.48	-0.075	-0.113	-0.17	-0.448	-0.287	-0.204	0.112		-0.078	0.064	0.076	0.062	-0.216	0.027	0.001	-0.053	-0.185	-0.044	-0.063
-0.041	-0.225	-0.3	-0.061	-0.214	-0.237	-0.221	-0.286	-0.226	-0.24	-0.184	-0.192		-0.042	-0.226	-0.3	-0.061	-0.214	-0.238	-0.221	-0.286	-0.225	-0.24	-0.185	-0.192		-0.042	-0.227	-0.301	-0.061	-0.215	-0.239	-0.222	-0.287	-0.226	-0.241	-0.185	-0.192		-0.013	-0.077	-0.066	0.038	-0.035	-0.051	-0.053	-0.09	-0.064	-0.052	-0.04
[truncated: 25 more columns]

## Sheet: FCL457
G8-0h	OD												G8-0h	OD												G8-0h	OD												G8-0h	OD
0	0.1765	0.014	0.0185	0.016	0.028	0.026	0.1105	0.0765	0.0085	0.002	0.0105		0	0.125	0.009	0.012	0.01	0.018	0.018	0.106	0.074	0.006	0.002	0.008		0	0.12	0.009	0.012	0.01	0.018	0.017	0.107	0.076	0.006	0.001	0.007		0	0.111	0.0105	0.013	0.012	0.02	0.0175	0.0075	0.0035	0.0055	0.0015
0.1175	0.042	0.1145	0.001	-0.004	-0.019	0.012	0.0335	-0.016	-0.0395	0.1305	-0.007		0.08	0.03	0.093	0.004	-0.001	-0.01	0.011	0.028	-0.008	-0.025	0.089	-0.002		0.081	0.03	0.094	0.003	0	-0.01	0.01	0.027	-0.008	-0.026	0.086	-0.002		0.0735	0.0245	0.042	-0.005	-0.007	-0.0175	0.0035	0.0125	-0.0155	-0.0275	0.0875
-0.0015	0.0045	0.0085	0.0045	0.0305	0.002	0.022	0.0015	-0.004	-0.007	-0.0035	0.0035		0	0.006	0.011	0.005	0.029	0.004	0.017	0.003	-0.001	-0.003	0	0.005		0	0.006	0.011	0.005	0.028	0.004	0.017	0.003	-0.001	-0.003	-0.001	0.005		-0.003	-0.003	-0.0045	-0.001	0.0045	-0.0035	0.01	-0.0025	-0.006	-0.0075	-0.0055
-0.0105	-0.004	0.0165	-0.013	-0.002	0.009	0.0095	0.0055	-0.0075	-0.023	-0.013	-0.021		-0.004	0.001	0.015	-0.004	0.002	0.01	0.01	0.007	-0.002	-0.013	-0.005	-0.011		-0.005	0	0.015	-0.008	0.002	0.01	0.01	0.007	-0.003	-0.014	-0.007	-0.011		-0.0115	-0.0085	0.003	-0.012	-0.008	-0.0015	-0.0005	-0.003	-0.0095	-0.0185	-0.0135
0.206	0.005	0.0135	0.012	0.034	0.014	0.03	0.032	0.0505	0.0625	0.056	0.071		0.203	0.006	0.012	0.012	0.027	0.014	0.026	0.027	0.04	0.048	0.043	0.059		0.211	0.006	0.012	0.011	0.028	0.013	0.026	0.028	0.04	0.048	0.043	0.066		-0.002	-0.0015	0.003	0.0015	0.013	0.0015	0.0085	0.0085	0.0215	0.0295	0.0265
-0.006	-0.012	1.38778e-17	-0.006	-0.0215	0.0095	-0.009	-0.01	-0.009	-0.014	-0.0095	1.38778e-17		-0.001	-0.006	0.003	0	-0.012	0.012	-0.003	-0.004	-0.003	-0.007	-0.003	0.004		-0.001	-0.006	0.003	0	-0.012	0.011	-0.002	-0.003	-0.002	-0.007	-0.003	0.003		-0.01	-0.0115	-0.0055	-0.012	-0.019	-0.0035	-0.013	-0.013	-0.013	-0.014	-0.0125
-0.036	0.953	-0.017	-0.019	-0.0195	-0.014	0.0245	-0.025	-0.02	-0.022	-0.0185	-0.023		-0.024	0.656	-0.009	-0.01	-0.011	-0.006	0.019	-0.015	-0.011	-0.013	-0.01	-0.014		-0.024	0.651	-0.009	-0.011	-0.011	-0.006	0.02	-0.015	-0.011	-0.013	-0.01	-0.014		-0.024	0.601	-0.016	-0.0165	-0.0165	-0.0155	0.01	-0.0195	-0.0175	-0.018	-0.0165
-0.018	-0.018	0.023	-0.0125	-0.014	-0.0145	-0.0085	0.0005	-0.0165	2.8715	-0.0145	-0.0305		-0.008	-0.01	0.018	-0.004	-0.005	-0.007	-0.004	0.006	-0.008	1.947	-0.007	-0.019		-0.008	-0.011	0.019	-0.005	-0.005	-0.007	-0.004	0.005	-0.009	1.946	-0.008	-0.02		-0.0195	-0.015	0.0085	-0.0155	-0.0175	-0.0145	-0.009	-0.01	-0.0155	1.8505	-0.0135
G8-24h	OD												G8-24h	OD												G8-24h	OD												G8-24h	OD
0	0.098	-0.003	0.022	-0.006	0.062	-0.008	0.155	0.157	0.009	0.104	-0.006		0	0.103	0.003	0.029	0.002	0.07	-0.001	0.163	0.164	0.016	0.111	-0.006		0	0.107	0.007	0.034	0.006	0.075	0.004	0.168	0.169	0.021	0.115	-0.006		0	0.044	-0.002	0.017	-0.004	0.076	0	0.038	0.031	0.012	0.081
0.284	0.019	0.142	0.082	0.123	0.108	0.109	0.253	0.053	0.022	0.13	0.009		0.291	0.031	0.152	0.094	0.134	0.121	0.12	0.262	0.063	0.03	0.139	0.011		0.295	0.039	0.159	0.102	0.142	0.129	0.126	0.268	0.07	0.036	0.145	0.012		0.241	0.041	0.063	0.071	0.117	0.099	0.084	0.235	0.042	0.048	0.056
0.081	0.091	0.082	0.04	0.051	0.05	0.031	0.064	0.13	0.055	0.108	0.024		0.086	0.102	0.093	0.052	0.063	0.062	0.044	0.075	0.141	0.065	0.117	0.026		0.09	0.109	0.101	0.061	0.072	0.07	0.052	0.083	0.148	0.072	0.123	0.028		0.074	0.051	0.06	0.031	0.036	0.037	0.039	0.048	0.111	0.044	0.09
-0.012	0.034	0.097	0.03	0.034	0.187	0.106	0.083	0.074	0.072	0.009	-0.015		-0.007	0.046	0.109	0.043	0.046	0.199	0.117	0.094	0.087	0.082	0.018	-0.013		-0.003	0.055	0.118	0.052	0.054	0.208	0.125	0.102	0.095	0.09	0.025	-0.013		-0.019	0.024	0.083	0.028	0.03	0.172	0.092	0.081	0.056	0.062	0.004
0.199	0.075	0.146	0.05	0.173	0.074	0.089	0.19	0.204	0.078	0.133	0.214		0.205	0.085	0.158	0.062	0.185	0.086	0.101	0.203	0.217	0.09	0.143	0.217		0.208	0.092	0.165	0.071	0.194	0.095	0.11	0.211	0.225	0.099	0.15	0.218		0.001	0.063	0.139	0.046	0.142	0.058	0.072	0.157	0.164	0.072	0.122
0.014	0.016	0.035	0.048	-0.001	0.249	0.14	0.182	0.026	0.025	0.023	-0.014		0.019	0.025	0.045	0.059	0.009	0.26	0.151	0.195	0.038	0.035	0.034	-0.013		0.022	0.031	0.053	0.067	0.017	0.268	0.159	0.203	0.046	0.043	0.041	-0.013		0.004	0.033	0.037	0.05	0.003	0.08	0.103	0.174	0.026	0.04	0.038
-0.011	0.407	0.005	0.006	-0.017	0.007	0.163	0.045	0.041	0.098	-0.003	0.021		-0.006	0.417	0.016	0.017	-0.006	0.018	0.175	0.057	0.053	0.108	0.007	0.022		-0.004	0.422	0.023	0.025	0.002	0.025	0.183	0.065	0.061	0.116	0.014	0.022		0.007	0.395	0.008	0.005	0.002	0.008	0.148	0.05	0.043	0.093	-0.003
0.009	-0.024	-0.016	-0.004	-0.019	-0.04	0.058	0.073	-0.005	0.388	-0.038	0.15		0.01	-0.019	-0.009	0.004	-0.011	-0.035	0.062	0.081	0.001	0.392	-0.033	0.15		0.011	-0.016	-0.005	0.009	-0.006	-0.031	0.065	0.087	0.005	0.399	-0.03	0.15		-0.015	-0.029	-0.032	0	-0.01	-0.043	0.053	0.073	-0.006	0.41	-0.031
G8-48h	OD												G8-48h	OD												G8-48h	OD												G8-48h	OD
0	0.131	0.031	0.066	0.032	0.094	0.026	0.193	0.189	0.04	0.131	-0.002		0	0.125	0.03	0.066	0.032	0.093	0.025	0.193	0.189	0.04	0.131	-0.001		0	0.123	0.029	0.067	0.032	0.093	0.026	0.193	0.19	0.04	0.129	0		0	0.078	0.034	0.064	0.036	0.109	0.035	0.079	0.066	0.044	0.108
0.32	0.101	0.476	0.157	0.248	0.163	0.173	0.338	0.166	0.076	0.196	0.004		0.315	0.103	0.479	0.158	0.25	0.165	0.176	0.34	0.168	0.078	0.198	0.006		0.314	0.104	0.481	0.159	0.252	0.167	0.177	0.342	0.17	0.08	0.199	0.007		0.276	0.119	0.279	0.15	0.246	0.157	0.151	0.33	0.156	0.104	0.127
0.101	0.163	0.148	0.122	0.256	0.127	0.111	0.134	0.198	0.148	0.162	0.018		0.096	0.165	0.15	0.123	0.261	0.129	0.113	0.137	0.201	0.15	0.164	0.019		0.094	0.166	0.152	0.125	0.264	0.131	0.116	0.139	0.203	0.152	0.165	0.02		0.093	0.128	0.127	0.117	0.239	0.119	0.124	0.12	0.183	0.139	0.145
0.001	0.113	0.173	0.113	0.11	0.268	0.181	0.156	0.146	0.139	0.074	-0.016		-0.001	0.115	0.175	0.115	0.112	0.27	0.183	0.158	0.148	0.141	0.076	-0.015		-0.004	0.117	0.177	0.117	0.114	0.272	0.186	0.161	0.151	0.144	0.078	-0.014		-0.006	0.105	0.164	0.115	0.11	0.257	0.17	0.157	0.13	0.133	0.074
0.213	0.137	0.216	0.134	0.145	0.154	0.167	0.267	0.276	0.149	0.221	0.207		0.21	0.139	0.218	0.136	0.147	0.156	0.17	0.27	0.279	0.152	0.223	0.208		0.209	0.14	0.22	0.138	0.149	0.159	0.172	0.273	0.281	0.154	0.224	0.209		0.015	0.13	0.211	0.134	0.126	0.143	0.154	0.238	0.238	0.146	0.213
0.027	0.077	0.221	0.188	0.064	0.333	0.226	0.282	0.12	0.114	0.081	-0.01		0.023	0.078	0.223	0.19	0.066	0.336	0.228	0.284	0.123	0.116	0.083	-0.008		0.02	0.079	0.225	0.193	0.068	0.338	0.23	0.287	0.126	0.118	0.085	-0.008		0.016	0.095	0.213	0.191	0.066	0.167	0.193	0.277	0.124	0.133	0.099
-0.005	0.566	0.163	0.14	0.055	0.155	0.227	0.129	0.117	0.159	0.048	0.022		-0.006	0.571	0.164	0.142	0.056	0.157	0.229	0.131	0.119	0.161	0.049	0.023		-0.005	0.572	0.165	0.143	0.058	0.158	0.231	0.133	0.122	0.163	0.049	0.024		0.012	0.542	0.165	0.137	0.076	0.159	0.217	0.142	0.123	0.157	0.05
0.013	-0.006	0.011	0.022	0	-0.03	0.055	0.092	0.008	0.409	-0.043	0.155		0.014	-0.01	0.01	0.019	-0.003	-0.034	0.056	0.089	0.007	0.406	-0.042	0.156		0.015	-0.015	0.007	0.017	-0.007	-0.037	0.057	0.087	0.004	0.402	-0.041	0.157		-0.012	-0.011	-0.006	0.025	0.009	-0.034	0.049	0.092	0.008	0.432	-0.037
G8-72h	OD												G8-72h	OD												G8-72h	OD												G8-72h	OD
0	0.119	0.03	0.061	0.028	0.073	0.013	0.229	0.228	0.038	0.123	0.002		0	0.121	0.034	0.066	0.033	0.078	0.018	0.234	0.233	0.043	0.127	0.005		0	0.124	0.038	0.07	0.037	0.082	0.023	0.239	0.237	0.048	0.131	0.008		0	0.056	0.024	0.044	0.023	0.088	0.024	0.076	0.069	0.035	0.099
0.286	0.044	0.467	0.12	0.224	0.181	0.149	0.323	0.09	0.028	0.189	0.026		0.29	0.051	0.473	0.127	0.23	0.188	0.156	0.329	0.096	0.035	0.195	0.029		0.292	0.057	0.479	0.133	0.235	0.194	0.162	0.335	0.102	0.041	0.201	0.031		0.247	0.069	0.24	0.104	0.211	0.165	0.117	0.324	0.069	0.067	0.078
0.097	0.134	0.107	0.079	0.241	0.099	0.055	0.105	0.185	0.128	0.153	0.037		0.099	0.14	0.113	0.086	0.248	0.105	0.062	0.112	0.191	0.135	0.159	0.04		0.102	0.146	0.12	0.093	0.255	0.111	0.069	0.119	0.198	0.141	0.165	0.043		0.097	0.087	0.08	0.072	0.222	0.08	0.075	0.083	0.159	0.108	0.125
0	0.082	0.128	0.084	0.075	0.228	0.15	0.128	0.121	0.115	0.045	-0.002		0.003	0.088	0.135	0.092	0.082	0.236	0.158	0.135	0.129	0.122	0.052	0.001		0.006	0.095	0.142	0.099	0.089	0.243	0.164	0.142	0.136	0.128	0.058	0.002		-0.008	0.067	0.112	0.082	0.071	0.214	0.128	0.125	0.096	0.102	0.042
0.218	0.103	0.178	0.096	0.114	0.127	0.17	0.241	0.249	0.113	0.224	0.233		0.221	0.11	0.185	0.103	0.121	0.135	0.178	0.248	0.257	0.12	0.231	0.236		0.224	0.116	0.192	0.11	0.128	0.142	0.185	0.255	0.263	0.127	0.237	0.238		0.016	0.093	0.173	0.089	0.087	0.105	0.151	0.206	0.196	0.109	0.215
0.087	0.032	0.23	0.186	0.026	0.295	0.211	0.232	0.092	0.089	0.043	-0.027		0.09	0.038	0.236	0.194	0.034	0.302	0.218	0.239	0.099	0.096	0.05	-0.025		0.093	0.043	0.242	0.201	0.04	0.309	0.225	0.247	0.107	0.103	0.056	-0.023		0.025	0.049	0.178	0.161	0.039	0.132	0.163	0.225	0.09	0.114	0.068
-0.015	0.475	0.264	0.124	0.012	0.117	0.216	0.147	0.083	0.135	0.034	0.038		-0.012	0.48	0.27	0.13	0.019	0.123	0.223	0.155	0.09	0.142	0.041	0.04		-0.01	0.486	0.276	0.137	0.025	0.129	0.23	0.161	0.097	0.149	0.047	0.042		0.013	0.453	0.164	0.118	0.042	0.105	0.2	0.154	0.089	0.133	0.034
0.015	-0.011	-0.005	0.082	0.049	-0.03	0.056	0.134	0.005	0.228	-0.035	0.151		0.018	-0.008	-0.001	0.086	0.053	-0.027	0.059	0.138	0.009	0.232	-0.032	0.154		0.021	-0.005	0.003	0.091	0.057	-0.023	0.062	0.143	0.013	0.236	-0.029	0.158		-0.026	-0.016	-0.02	0.031	0.01	-0.034	0.048	0.104	0.009	0.262	-0.025
G8-96h	OD												G8-96h	OD												G8-96h	OD												G8-96h	OD
0	0.086	0.002	0.02	-0.007	0.025	-0.023	0.328	0.3	-0.001	0.081	0.028		0	0.087	0.004	0.025	-0.002	0.029	-0.019	0.336	0.304	0.002	0.083	0.029		0	0.086	0.006	0.03	0.002	0.033	-0.014	0.342	0.306	0.006	0.085	0.029		0	0.024	-0.01	-0.008	-0.02	0.039	-0.014	0.067	0.058	-0.007	0.053
0.25	-0.03	0.399	0.05	0.162	0.096	0.087	0.231	0.05	-0.04	0.152	0.02		0.251	-0.019	0.408	0.061	0.174	0.108	0.098	0.241	0.06	-0.03	0.161	0.021		0.251	-0.009	0.417	0.071	0.183	0.118	0.107	0.249	0.069	-0.022	0.168	0.022		0.22	-0.006	0.173	0.027	0.142	0.081	0.049	0.22	0.024	0.003	0.016
0.074	0.072	0.044	0.004	0.175	0.027	-0.03	0.034	0.124	0.073	0.098	0.014		0.075	0.082	0.056	0.016	0.187	0.04	-0.018	0.046	0.135	0.085	0.107	0.015		0.076	0.092	0.066	0.026	0.198	0.051	-0.007	0.056	0.144	0.094	0.115	0.016		0.075	0.014	0.017	-0.008	0.162	0.002	-0.009	0.007	0.093	0.048	0.066
-0.023	0.009	0.039	-0.013	0.001	0.14	0.07	0.054	0.041	0.057	-0.012	-0.016		-0.022	0.019	0.051	-0.001	0.013	0.153	0.083	0.066	0.053	0.067	-0.002	-0.015		-0.022	0.029	0.061	0.01	0.023	0.163	0.093	0.076	0.063	0.075	0.006	-0.014		-0.031	-0.012	0.02	-0.019	-0.005	0.123	0.044	0.052	0.01	0.04	-0.013
0.29	0.042	0.101	0.017	0.038	0.053	0.07	0.161	0.165	0.033	0.205	0.225		0.291	0.05	0.113	0.029	0.051	0.066	0.083	0.174	0.178	0.046	0.216	0.227		0.291	0.059	0.123	0.04	0.062	0.077	0.093	0.185	0.187	0.056	0.224	0.227		0.045	0.029	0.094	0.006	0.006	0.025	0.05	0.119	0.105	0.026	0.182
0.177	0.043	0.218	0.175	-0.048	0.219	0.135	0.155	0.021	0.004	-0.034	-0.041		0.179	0.053	0.229	0.186	-0.036	0.232	0.148	0.169	0.034	0.016	-0.023	-0.04		0.179	0.061	0.238	0.195	-0.027	0.241	0.159	0.179	0.044	0.025	-0.015	-0.039		0.017	0.033	0.074	0.106	-0.033	0.051	0.075	0.147	0.013	0.033	-0.007
-0.029	0.399	0.522	-0.008	-0.071	0.032	0.123	0.027	0.009	0.07	-0.027	0.048		-0.028	0.405	0.53	0.001	-0.061	0.044	0.135	0.039	0.021	0.08	-0.019	0.049		-0.027	0.41	0.534	0.009	-0.052	0.053	0.145	0.049	0.031	0.089	-0.012	0.049		0.006	0.38	0.192	-0.014	-0.038	0.007	0.102	0.034	0.011	0.065	-0.03
0.045	-0.024	-0.03	0.171	0.294	-0.045	0.046	0.125	-0.027	0.107	-0.055	0.201		0.046	-0.023	-0.029	0.173	0.296	-0.044	0.048	0.128	-0.026	0.102	-0.054	0.201		0.046	-0.023	-0.028	0.174	0.297	-0.043	0.048	0.129	-0.025	0.114	-0.053	0.201		-0.005	-0.029	-0.044	0.023	0.064	-0.048	0.037	0.071	-0.022	0.148	-0.044
G8-120h	OD												G8-120h	OD												G8-120h	OD												G8-120h	OD
0	0.088	0.009	0.034	0.006	0.026	-0.013	0.642	0.548	0.007	0.086	0.036		0	0.088	0.009	0.036	0.007	0.027	-0.011	0.645	0.549	0.009	0.087	0.036		0	0.088	0.01	0.038	0.009	0.028	-0.009	0.648	0.55	0.011	0.088	0.037		0	0.028	-0.005	0.005	-0.008	0.041	-0.003	0.173	0.142	0.001	0.055
0.23	0.004	0.432	0.084	0.194	0.121	0.122	0.28	0.076	-0.017	0.191	0.025		0.229	0.01	0.438	0.09	0.201	0.128	0.129	0.286	0.082	-0.011	0.196	0.025		0.23	0.015	0.443	0.096	0.206	0.134	0.134	0.291	0.087	-0.006	0.2	0.026		0.201	0.027	0.204	0.059	0.172	0.108	0.081	0.231	0.048	0.027	0.042
0.076	0.105	0.081	0.04	0.206	0.067	0.003	0.067	0.173	0.114	0.124	0.015		0.076	0.111	0.088	0.047	0.213	0.075	0.011	0.075	0.18	0.12	0.13	0.016		0.077	0.116	0.094	0.053	0.218	0.081	0.017	0.081	0.186	0.125	0.135	0.017		0.078	0.044	0.051	0.028	0.194	0.043	0.025	0.039	0.14	0.086	0.092
-0.021	0.039	0.067	0.024	0.036	0.171	0.107	0.081	0.075	0.098	0.014	-0.01		-0.02	0.046	0.075	0.032	0.043	0.179	0.115	0.088	0.083	0.105	0.021	-0.009		-0.019	0.052	0.081	0.038	0.05	0.185	0.121	0.095	0.09	0.111	0.026	-0.008		-0.028	0.018	0.049	0.018	0.029	0.152	0.079	0.076	0.044	0.081	0.013
0.43	0.068	0.132	0.055	0.077	0.089	0.104	0.2	0.211	0.067	0.237	0.27		0.43	0.074	0.139	0.062	0.084	0.097	0.111	0.207	0.219	0.075	0.244	0.271		0.431	0.079	0.145	0.069	0.091	0.104	0.118	0.214	0.226	0.081	0.248	0.272		0.12	0.057	0.127	0.045	0.044	0.06	0.085	0.156	0.151	0.06	0.213
0.337	0.187	0.415	0.277	-0.016	0.249	0.172	0.195	0.062	0.056	-0.011	-0.042		0.337	0.192	0.42	0.285	-0.009	0.257	0.179	0.203	0.07	0.063	-0.005	-0.041		0.338	0.196	0.425	0.29	-0.003	0.263	0.186	0.209	0.076	0.068	0	-0.04		0.072	0.135	0.172	0.16	0	0.08	0.112	0.188	0.053	0.085	0.017
-0.032	0.398	0.8	0.02	-0.047	0.069	0.159	0.062	0.043	0.102	-0.006	0.054		-0.031	0.403	0.803	0.027	-0.04	0.075	0.167	0.069	0.05	0.109	-0.001	0.055		-0.03	0.405	0.808	0.032	-0.035	0.081	0.173	0.076	0.056	0.115	0.003	0.056		0.005	0.377	0.343	0.015	-0.009	0.033	0.138	0.069	0.044	0.099	-0.008
0.053	-0.021	-0.026	0.376	0.494	-0.041	0.042	0.137	-0.02	0.06	-0.051	0.213		0.054	-0.02	-0.025	0.376	0.495	-0.04	0.042	0.138	-0.02	0.062	-0.05	0.214		0.055	-0.019	-0.024	0.377	0.496	-0.039	0.044	0.139	-0.019	0.061	-0.049	0.214		-0.002	-0.026	-0.039	0.078	0.155	-0.043	0.034	0.074	-0.015	0.084	-0.04
G8-144h	OD												G8-144h	OD												G8-144h	OD												G8-144h	OD
0	0.148	0.062	0.088	0.062	0.08	0.05	1.149	1.063	0.075	0.156	0.04		0	0.153	0.068	0.094	0.069	0.087	0.058	1.157	1.069	0.082	0.161	0.039		0	0.157	0.073	0.101	0.076	0.094	0.064	1.164	1.075	0.088	0.167	0.039		0	0.086	0.052	0.06	0.051	0.101	0.065	0.407	0.365	0.072	0.121
0.247	0.077	0.512	0.174	0.286	0.197	0.204	0.556	0.153	0.045	0.274	0.065		0.252	0.088	0.523	0.187	0.299	0.209	0.216	0.568	0.164	0.055	0.283	0.068		0.257	0.098	0.532	0.198	0.309	0.221	0.226	0.578	0.173	0.064	0.292	0.071		0.219	0.107	0.29	0.156	0.268	0.193	0.167	0.443	0.13	0.098	0.108
0.119	0.185	0.141	0.12	0.33	0.185	0.111	0.161	0.259	0.195	0.192	0.059		0.124	0.197	0.153	0.133	0.345	0.2	0.126	0.174	0.272	0.206	0.202	0.064		0.13	0.207	0.163	0.144	0.356	0.213	0.138	0.186	0.282	0.216	0.211	0.068		0.123	0.126	0.115	0.114	0.33	0.167	0.143	0.138	0.232	0.17	0.164
0.013	0.119	0.137	0.1	0.107	0.28	0.203	0.197	0.194	0.181	0.101	0.033		0.02	0.132	0.149	0.114	0.119	0.294	0.217	0.211	0.208	0.192	0.113	0.038		0.026	0.143	0.16	0.125	0.13	0.305	0.228	0.224	0.22	0.202	0.124	0.042		0.008	0.102	0.123	0.1	0.105	0.266	0.18	0.201	0.167	0.167	0.107
0.729	0.131	0.215	0.127	0.152	0.173	0.178	0.284	0.278	0.153	0.326	0.692		0.735	0.143	0.228	0.139	0.164	0.187	0.191	0.297	0.291	0.167	0.339	0.698		0.741	0.152	0.239	0.15	0.175	0.198	0.202	0.308	0.302	0.179	0.35	0.702		0.292	0.126	0.215	0.121	0.122	0.147	0.164	0.242	0.221	0.153	0.308
0.765	0.449	0.741	0.602	0.062	0.338	0.267	0.288	0.158	0.152	0.063	-0.018		0.769	0.46	0.75	0.615	0.075	0.351	0.279	0.301	0.172	0.166	0.076	-0.014		0.773	0.469	0.758	0.625	0.086	0.362	0.29	0.311	0.184	0.178	0.086	-0.012		0.24	0.346	0.373	0.302	0.087	0.166	0.202	0.286	0.153	0.19	0.1
-0.015	0.459	1.168	0.105	0.023	0.185	0.256	0.139	0.123	0.193	0.072	0.093		-0.011	0.469	1.177	0.117	0.036	0.198	0.269	0.151	0.136	0.206	0.084	0.095		-0.007	0.477	1.186	0.127	0.046	0.209	0.28	0.162	0.147	0.216	0.094	0.097		0.026	0.447	0.613	0.104	0.07	0.131	0.238	0.151	0.128	0.194	0.075
0.072	0.02	0.035	1.061	0.787	0.008	0.075	0.219	0.046	0.079	-0.006	0.203		0.072	0.026	0.044	1.07	0.795	0.015	0.08	0.228	0.055	0.09	0	0.202		0.072	0.031	0.051	1.078	0.801	0.02	0.085	0.235	0.062	0.095	0.005	0.202		0.003	0.018	0.027	0.312	0.351	0.009	0.07	0.15	0.056	0.122	0.008
G8-168h	OD												G8-168h	OD												G8-168h	OD												G8-168h	OD
0	0.119	0.027	0.045	0.02	0.015	-0.006	1.293	1.251	0.022	0.105	0.056		0	0.119	0.028	0.044	0.021	0.017	-0.005	1.294	1.253	0.023	0.106	0.058		0	0.119	0.028	0.044	0.022	0.017	-0.005	1.294	1.253	0.023	0.106	0.058		0	0.053	0.013	0.014	0.004	0.033	0.006	0.476	0.452	0.015	0.06
0.234	0.163	0.56	0.23	0.333	0.242	0.281	0.856	0.239	0.119	0.331	0.034		0.235	0.164	0.56	0.231	0.335	0.242	0.283	0.858	0.24	0.12	0.33	0.035		0.235	0.163	0.56	0.231	0.335	0.242	0.283	0.858	0.24	0.12	0.328	0.035		0.197	0.188	0.337	0.207	0.31	0.235	0.241	0.659	0.212	0.173	0.144
0.078	0.246	0.234	0.182	0.337	0.219	0.141	0.211	0.391	0.28	0.239	0.022		0.08	0.247	0.235	0.183	0.339	0.22	0.142	0.212	0.392	0.282	0.24	0.024		0.079	0.246	0.235	0.183	0.338	0.22	0.142	0.212	0.392	0.281	0.239	0.024		0.082	0.184	0.203	0.173	0.334	0.195	0.169	0.186	0.348	0.251	0.21
-0.01	0.187	0.202	0.163	0.172	0.312	0.246	0.216	0.224	0.268	0.175	0.001		-0.009	0.188	0.203	0.164	0.173	0.314	0.248	0.217	0.225	0.269	0.175	0.002		-0.009	0.188	0.203	0.164	0.173	0.314	0.247	0.217	0.225	0.269	0.174	0.002		-0.016	0.168	0.187	0.16	0.168	0.297	0.218	0.213	0.191	0.256	0.181
0.962	0.187	0.268	0.186	0.208	0.222	0.289	0.322	0.34	0.249	0.35	1.084		0.963	0.188	0.269	0.187	0.209	0.224	0.29	0.324	0.341	0.25	0.349	1.085		0.962	0.187	0.269	0.187	0.209	0.224	0.29	0.324	0.341	0.25	0.347	1.085		0.387	0.189	0.266	0.177	0.175	0.194	0.27	0.273	0.282	0.246	0.329
1.08	0.639	0.929	1.01	0.123	0.389	0.329	0.334	0.217	0.224	0.031	-0.035		1.082	0.64	0.931	1.014	0.124	0.39	0.33	0.335	0.219	0.226	0.029	-0.033		1.081	0.639	0.93	1.012	0.124	0.39	0.33	0.335	0.219	0.225	0.025	-0.033		0.369	0.482	0.501	0.443	0.145	0.212	0.252	0.331	0.21	0.262	0.067
-0.032	0.383	1.312	0.09	-0.024	0.137	0.155	0.099	0.156	0.193	-0.012	0.106		-0.031	0.383	1.312	0.09	-0.024	0.135	0.154	0.098	0.156	0.193	-0.011	0.108		-0.031	0.383	1.311	0.089	-0.026	0.132	0.151	0.097	0.155	0.191	-0.011	0.108		0.009	0.366	0.668	0.08	0.02	0.049	0.133	0.104	0.148	0.194	-0.015
0.107	-0.006	-0.014	1.189	1.016	-0.023	0.097	0.174	-0.007	0.016	-0.04	0.198		0.108	-0.005	-0.012	1.19	1.018	-0.022	0.098	0.176	-0.005	0.019	-0.039	0.2		0.108	-0.005	-0.012	1.19	1.018	-0.022	0.098	0.176	-0.006	0.019	-0.039	0.2		0.022	-0.012	-0.026	0.359	0.419	-0.031	0.068	0.089	-0.002	0.049	-0.03
[truncated: 25 more columns]
