# Supplementary material for: The wood decay fungus Cerrena unicolor adjusts its metabolism to grow on various types of wood and light conditions
Source: PLoS One. 2019 Feb 5;14(2):e0211744. doi: 10.1371/journal.pone.0211744 (PMC6363171; doi:10.1371/journal.pone.0211744)
Supplement: S2 Dataset — Evaluation of the effect of Cerrena unicolor growth on various sawdust media using BIOLOG PM1-2 PMs. (XLSX) [file pone.0211744.s002.xlsx]

## Sheet: PM1
G1-0h	OD												G1-0h	OD												G1-0h	OD												G1-0h	OD
0	-0.013	-0.02	-0.018	-0.021	-0.026	-0.013	-0.026	-0.016	0.003	-0.026	-0.007		0	-0.013	-0.02	-0.018	-0.02	-0.025	-0.012	-0.026	-0.016	0.003	-0.026	-0.007		0	-0.013	-0.02	-0.019	-0.021	-0.025	-0.013	-0.027	-0.017	0.003	-0.027	-0.007		0	-0.013	-0.02	-0.019	-0.021	-0.025	-0.013	-0.027	-0.017	0.003	-0.027
-0.021	-0.023	-0.038	0	-0.034	-0.026	-0.028	-0.03	-0.023	-0.022	-0.008	-0.017		-0.021	-0.022	-0.038	-0.001	-0.034	-0.025	-0.027	-0.03	-0.023	-0.022	-0.008	-0.017		-0.02	-0.021	-0.037	0	-0.034	-0.025	-0.028	-0.031	-0.024	-0.023	-0.008	-0.017		-0.02	-0.021	-0.037	0	-0.034	-0.025	-0.028	-0.031	-0.024	-0.023	-0.008
-0.022	-0.024	-0.025	-0.024	-0.026	-0.024	-0.021	-0.028	-0.019	-0.03	-0.023	-0.021		-0.022	-0.023	-0.025	-0.023	-0.024	-0.023	-0.021	-0.027	-0.018	-0.029	-0.023	-0.02		-0.022	-0.024	-0.025	-0.023	-0.025	-0.023	-0.02	-0.027	-0.018	-0.029	-0.023	-0.02		-0.022	-0.024	-0.025	-0.023	-0.025	-0.023	-0.02	-0.027	-0.018	-0.029	-0.023
-0.042	-0.019	-0.039	-0.05	-0.043	-0.051	-0.044	-0.041	-0.037	-0.048	-0.034	-0.032		-0.041	-0.023	-0.038	-0.05	-0.042	-0.05	-0.043	-0.041	-0.036	-0.047	-0.034	-0.031		-0.041	-0.024	-0.037	-0.049	-0.041	-0.049	-0.043	-0.042	-0.035	-0.047	-0.033	-0.031		-0.041	-0.024	-0.037	-0.049	-0.041	-0.049	-0.043	-0.042	-0.035	-0.047	-0.033
-0.042	-0.005	-0.027	-0.037	-0.032	-0.033	-0.036	-0.027	-0.01	-0.016	-0.029	-0.029		-0.041	-0.008	-0.026	-0.036	-0.032	-0.032	-0.035	-0.026	-0.009	-0.015	-0.028	-0.029		-0.041	-0.008	-0.026	-0.036	-0.032	-0.032	-0.035	-0.028	-0.009	-0.015	-0.028	-0.03		-0.041	-0.008	-0.026	-0.036	-0.032	-0.032	-0.035	-0.028	-0.009	-0.015	-0.028
-0.034	-0.043	-0.041	-0.041	-0.048	-0.04	-0.031	-0.029	-0.035	-0.036	-0.035	-0.031		-0.034	-0.042	-0.04	-0.04	-0.047	-0.038	-0.03	-0.025	-0.035	-0.035	-0.034	-0.03		-0.033	-0.041	-0.039	-0.039	-0.046	-0.036	-0.029	-0.024	-0.034	-0.036	-0.034	-0.03		-0.033	-0.041	-0.039	-0.039	-0.046	-0.036	-0.029	-0.024	-0.034	-0.036	-0.034
-0.045	-0.045	-0.039	-0.031	-0.036	-0.032	-0.045	-0.042	-0.038	-0.04	-0.044	-0.039		-0.044	-0.045	-0.038	-0.031	-0.035	-0.032	-0.044	-0.042	-0.038	-0.039	-0.044	-0.038		-0.044	-0.044	-0.037	-0.029	-0.035	-0.031	-0.044	-0.041	-0.038	-0.039	-0.043	-0.038		-0.044	-0.044	-0.037	-0.029	-0.035	-0.031	-0.044	-0.041	-0.038	-0.039	-0.043
-0.046	-0.024	-0.028	-0.036	-0.01	-0.026	-0.027	-0.024	-0.034	-0.026	-0.031	-0.029		-0.045	-0.023	-0.027	-0.035	-0.009	-0.026	-0.026	-0.023	-0.034	-0.025	-0.03	-0.029		-0.045	-0.023	-0.026	-0.033	-0.009	-0.026	-0.025	-0.023	-0.033	-0.025	-0.03	-0.03		-0.045	-0.023	-0.026	-0.033	-0.009	-0.026	-0.025	-0.023	-0.033	-0.025	-0.03
G1-24h	OD												G1-24h	OD												G1-24h	OD												G1-24h	OD
0	-0.003	-0.006	0.003	0.004	0.006	0.008	0.005	0	0.006	0.005	0.006		0	0.017	0.019	0.03	0.029	0.03	0.032	0.031	0.023	0.029	0.027	0.007		0	0.034	0.036	0.049	0.048	0.049	0.05	0.049	0.039	0.046	0.044	0.009		0	0.034	0.036	0.049	0.048	0.049	0.05	0.049	0.039	0.046	0.044
-0.008	0.006	0.009	0.025	0.012	0.014	0.01	0.01	0.007	0.015	0.019	-0.008		-0.003	0.036	0.036	0.053	0.038	0.039	0.035	0.036	0.032	0.04	0.045	0.006		0.008	0.059	0.057	0.076	0.058	0.06	0.055	0.055	0.051	0.059	0.065	0.016		0.008	0.059	0.057	0.076	0.058	0.06	0.055	0.055	0.051	0.059	0.065
0	0.006	0.014	0.018	0.031	0.015	0.017	0.012	0.013	0.013	0.019	0		0.003	0.035	0.041	0.044	0.068	0.039	0.041	0.034	0.035	0.036	0.044	0.014		0.011	0.057	0.062	0.066	0.097	0.059	0.061	0.052	0.053	0.055	0.063	0.025		0.011	0.057	0.062	0.066	0.097	0.059	0.061	0.052	0.053	0.055	0.063
-0.037	0.008	-0.006	-0.001	0.006	-0.004	-0.002	-0.005	-0.005	-0.004	-0.004	-0.033		-0.03	0.035	0.023	0.025	0.037	0.021	0.022	0.018	0.019	0.019	0.021	-0.022		-0.018	0.056	0.045	0.047	0.062	0.041	0.042	0.038	0.039	0.038	0.04	-0.013		-0.018	0.056	0.045	0.047	0.062	0.041	0.042	0.038	0.039	0.038	0.04
-0.029	0.023	0.003	0.007	0.01	0.008	0.006	0.011	0.013	0.021	0.007	-0.025		-0.022	0.053	0.032	0.034	0.042	0.033	0.03	0.036	0.038	0.046	0.034	-0.009		-0.01	0.074	0.054	0.055	0.067	0.053	0.051	0.057	0.058	0.067	0.055	0.002		-0.01	0.074	0.054	0.055	0.067	0.053	0.051	0.057	0.058	0.067	0.055
-0.026	-0.01	-0.006	-0.002	0.004	0.003	0.006	0.01	0.005	0.004	0.005	-0.024		-0.018	0.018	0.019	0.023	0.029	0.027	0.028	0.034	0.029	0.028	0.03	-0.013		-0.005	0.039	0.04	0.044	0.05	0.048	0.048	0.054	0.049	0.047	0.05	-0.005		-0.005	0.039	0.04	0.044	0.05	0.048	0.048	0.054	0.049	0.047	0.05
-0.034	-0.016	-0.008	-0.006	0	-0.002	-0.001	-0.003	-0.002	-0.003	-0.002	-0.032		-0.026	0.013	0.018	0.019	0.025	0.022	0.024	0.022	0.023	0.023	0.027	-0.019		-0.015	0.034	0.039	0.04	0.046	0.043	0.045	0.043	0.044	0.044	0.048	-0.008		-0.015	0.034	0.039	0.04	0.046	0.043	0.045	0.043	0.044	0.044	0.048
-0.036	-0.023	-0.021	-0.014	-0.017	-0.018	-0.021	-0.017	-0.017	-0.014	-0.014	-0.032		-0.035	0.001	0.001	0.007	0.004	0.001	-0.004	0.001	0.003	0.005	0.003	-0.03		-0.03	0.017	0.018	0.024	0.02	0.016	0.009	0.016	0.019	0.019	0.016	-0.028		-0.03	0.017	0.018	0.024	0.02	0.016	0.009	0.016	0.019	0.019	0.016
G1-48h	OD												G1-48h	OD												G1-48h	OD												G1-48h	OD
0	0.034	0.038	-0.147	0.046	0.045	0.048	0.046	0.036	0.045	0.041	0.007		0	-3.806	-3.802	-4	-3.792	-3.793	-3.79	-3.793	-3.804	-3.795	-3.8	-3.843		0	0.056	0.061	0.074	0.071	0.07	0.073	0.071	0.058	0.067	0.062	0.011		0	0.056	0.061	0.074	0.071	0.07	0.073	0.071	0.058	0.067	0.062
0.015	0.06	0.055	0.072	0.056	0.056	0.05	0.05	0.049	0.058	0.061	0.013		-3.83	-3.775	-3.781	-3.762	-3.779	-3.78	-3.786	-3.786	-3.788	-3.779	-3.775	-3.831		0.03	0.091	0.085	0.105	0.087	0.087	0.08	0.08	0.077	0.087	0.09	0.027		0.03	0.091	0.085	0.105	0.087	0.087	0.08	0.08	0.077	0.087	0.09
0.02	0.074	0.064	0.066	0.09	0.055	0.06	0.049	0.052	0.054	0.062	0.028		-3.826	-3.761	-3.771	-3.769	-3.74	-3.78	-3.776	-3.789	-3.785	-3.783	-3.774	-3.815		0.033	0.106	0.096	0.098	0.13	0.086	0.09	0.076	0.08	0.083	0.091	0.043		0.033	0.106	0.096	0.098	0.13	0.086	0.09	0.076	0.08	0.083	0.091
0.007	0.117	0.047	0.048	0.055	0.04	0.041	0.038	0.041	0.039	0.038	-0.012		-3.837	-3.718	-3.787	-3.787	-3.778	-3.796	-3.796	-3.799	-3.796	-3.799	-3.799	-3.858		0.024	0.149	0.081	0.08	0.091	0.07	0.07	0.066	0.07	0.066	0.066	0		0.024	0.149	0.081	0.08	0.091	0.07	0.07	0.066	0.07	0.066	0.066
-0.007	0.109	0.057	0.054	0.063	0.051	0.05	0.056	0.059	0.067	0.052	0.003		-3.851	-3.726	-3.777	-3.781	-3.77	-3.785	-3.786	-3.78	-3.778	-3.769	-3.784	-3.84		0.009	0.141	0.091	0.086	0.099	0.081	0.08	0.087	0.088	0.097	0.082	0.018		0.009	0.141	0.091	0.086	0.099	0.081	0.08	0.087	0.088	0.097	0.082
-0.006	0.066	0.048	0.043	0.044	0.046	0.047	0.055	0.048	0.045	0.047	-0.004		-3.849	-3.768	-3.787	-3.792	-3.791	-3.79	-3.789	-3.781	-3.788	-3.791	-3.789	-3.849		0.011	0.1	0.079	0.075	0.075	0.076	0.076	0.085	0.078	0.075	0.076	0.008		0.011	0.1	0.079	0.075	0.075	0.076	0.076	0.085	0.078	0.075	0.076
-0.023	0.031	0.036	0.037	0.041	0.038	0.04	0.037	0.04	0.039	0.042	-0.012		-3.868	-3.805	-3.799	-3.798	-3.794	-3.798	-3.795	-3.799	-3.796	-3.797	-3.792	-3.857		-0.009	0.062	0.067	0.069	0.073	0.068	0.071	0.068	0.071	0.07	0.075	0		-0.009	0.062	0.067	0.069	0.073	0.068	0.071	0.068	0.071	0.07	0.075
-0.046	0.005	0.007	0.01	0.009	0.011	0	0.004	0.006	0.007	0.005	-0.044		-3.898	-3.834	-3.832	-3.829	-3.83	-3.829	-3.841	-3.836	-3.834	-3.833	-3.836	-3.896		-0.044	0.028	0.03	0.034	0.033	0.033	0.02	0.025	0.028	0.029	0.026	-0.043		-0.044	0.028	0.03	0.034	0.033	0.033	0.02	0.025	0.028	0.029	0.026
G1-72h	OD												G1-72h	OD												G1-72h	OD												G1-72h	OD
0	-0.012	-0.009	-0.003	-0.004	-0.004	0.001	-0.004	-0.006	0.002	-0.004	0.001		0	-0.001	0.004	0.015	0.013	0.013	0.018	0.015	0.01	0.019	0.012	0.002		0	0.008	0.016	0.028	0.027	0.026	0.032	0.03	0.022	0.031	0.024	0.002		0	0.008	0.016	0.028	0.027	0.026	0.032	0.03	0.022	0.031	0.024
-0.008	-0.004	-0.002	0.013	0.001	0.002	-0.002	-0.001	-0.001	0.01	0.005	-0.017		-0.008	0.017	0.018	0.035	0.022	0.022	0.017	0.018	0.018	0.031	0.027	-0.009		-0.007	0.035	0.036	0.052	0.039	0.039	0.035	0.035	0.035	0.048	0.043	-0.006		-0.007	0.035	0.036	0.052	0.039	0.039	0.035	0.035	0.035	0.048	0.043
-0.002	0	0.007	0.014	0.017	0.008	0.01	0.005	0.004	0.002	0.007	-0.003		-0.001	0.022	0.029	0.035	0.044	0.028	0.03	0.023	0.023	0.022	0.028	0.006		0.001	0.041	0.047	0.053	0.067	0.045	0.047	0.038	0.039	0.039	0.045	0.011		0.001	0.041	0.047	0.053	0.067	0.045	0.047	0.038	0.039	0.039	0.045
-0.053	-0.003	-0.016	-0.009	-0.008	-0.013	-0.012	-0.016	-0.018	-0.02	-0.023	-0.049		-0.051	0.021	0.007	0.014	0.016	0.008	0.008	0.005	0.004	0.001	-0.001	-0.042		-0.049	0.042	0.027	0.032	0.037	0.025	0.026	0.022	0.022	0.018	0.016	-0.039		-0.049	0.042	0.027	0.032	0.037	0.025	0.026	0.022	0.022	0.018	0.016
-0.049	0.009	-0.006	-0.002	0.033	-0.002	-0.005	-0.001	-0.001	0.005	-0.012	-0.044		-0.046	0.033	0.016	0.02	0.057	0.019	0.016	0.021	0.021	0.027	0.011	-0.036		-0.045	0.055	0.035	0.038	0.077	0.037	0.033	0.039	0.039	0.045	0.029	-0.032		-0.045	0.055	0.035	0.038	0.077	0.037	0.033	0.039	0.039	0.045	0.029
-0.032	-0.018	-0.014	-0.01	-0.01	-0.009	-0.006	0	-0.009	-0.012	-0.012	-0.032		-0.031	0.006	0.008	0.012	0.012	0.013	0.016	0.022	0.013	0.009	0.009	-0.026		-0.028	0.027	0.027	0.029	0.03	0.031	0.033	0.04	0.031	0.027	0.028	-0.024		-0.028	0.027	0.027	0.029	0.03	0.031	0.033	0.04	0.031	0.027	0.028
-0.049	-0.032	-0.023	-0.022	-0.017	-0.02	-0.02	-0.022	-0.022	-0.027	-0.026	-0.047		-0.047	-0.01	-0.001	0.001	0.005	0.002	0.002	-0.001	0	-0.004	-0.003	-0.041		-0.046	0.009	0.018	0.02	0.023	0.02	0.02	0.018	0.019	0.015	0.016	-0.039		-0.046	0.009	0.018	0.02	0.023	0.02	0.02	0.018	0.019	0.015	0.016
-0.054	-0.047	-0.043	-0.038	-0.039	-0.036	-0.043	-0.041	-0.043	-0.042	-0.046	-0.053		-0.052	-0.031	-0.027	-0.023	-0.023	-0.022	-0.03	-0.028	-0.029	-0.029	-0.032	-0.051		-0.052	-0.021	-0.016	-0.011	-0.011	-0.012	-0.022	-0.018	-0.019	-0.02	-0.024	-0.051		-0.052	-0.021	-0.016	-0.011	-0.011	-0.012	-0.022	-0.018	-0.019	-0.02	-0.024
G1-96h	OD												G1-96h	OD												G1-96h	OD												G1-96h	OD
0	-0.021	-0.03	-0.032	-0.034	-0.03	-0.029	-0.035	-0.033	-0.026	-0.029	-0.008		0	-0.021	-0.028	-0.021	-0.02	-0.019	-0.016	-0.019	-0.022	-0.015	-0.019	-0.007		0	-0.021	-0.02	-0.01	-0.009	-0.009	-0.006	-0.009	-0.013	-0.006	-0.012	-0.007		0	-0.021	-0.02	-0.01	-0.009	-0.009	-0.006	-0.009	-0.013	-0.006	-0.012
-0.014	-0.039	-0.039	-0.022	-0.032	-0.03	-0.034	-0.033	-0.031	-0.008	-0.022	-0.029		-0.015	-0.022	-0.021	-0.004	-0.015	-0.014	-0.018	-0.018	-0.016	0.008	-0.008	-0.03		-0.016	-0.008	-0.004	0.011	-0.001	0	-0.005	-0.005	-0.004	0.023	0.005	-0.029		-0.016	-0.008	-0.004	0.011	-0.001	0	-0.005	-0.005	-0.004	0.023	0.005
-0.009	-0.031	-0.03	-0.023	0.006	-0.022	-0.022	-0.024	-0.024	-0.024	-0.016	-0.017		-0.008	-0.015	-0.011	-0.005	0.028	-0.006	-0.006	-0.01	-0.01	-0.009	-0.001	-0.017		-0.009	0	0.004	0.01	0.047	0.008	0.007	0.002	0.003	0.003	0.011	-0.016		-0.009	0	0.004	0.01	0.047	0.008	0.007	0.002	0.003	0.003	0.011
-0.061	-0.047	-0.053	-0.043	-0.043	-0.043	-0.041	-0.044	-0.045	-0.042	-0.044	-0.062		-0.061	-0.026	-0.032	-0.025	-0.025	-0.028	-0.026	-0.028	-0.029	-0.028	-0.029	-0.061		-0.061	-0.007	-0.016	-0.01	-0.008	-0.014	-0.012	-0.015	-0.015	-0.015	-0.017	-0.061		-0.061	-0.007	-0.016	-0.01	-0.008	-0.014	-0.012	-0.015	-0.015	-0.015	-0.017
-0.057	-0.028	-0.042	-0.036	0.171	-0.033	-0.034	-0.028	-0.026	-0.019	-0.034	-0.057		-0.057	-0.011	-0.021	-0.018	0.189	-0.016	-0.018	-0.012	-0.01	-0.003	-0.018	-0.057		-0.056	0.007	-0.006	-0.003	0.205	-0.003	-0.004	0.002	0.003	0.011	-0.005	-0.057		-0.056	0.007	-0.006	-0.003	0.205	-0.003	-0.004	0.002	0.003	0.011	-0.005
-0.04	-0.053	-0.047	-0.042	-0.038	-0.036	-0.032	-0.025	-0.035	-0.036	-0.034	-0.045		-0.04	-0.033	-0.027	-0.025	-0.023	-0.021	-0.018	-0.009	-0.02	-0.022	-0.019	-0.044		-0.04	-0.017	-0.013	-0.011	-0.008	-0.008	-0.004	0.004	-0.007	-0.009	-0.006	-0.043		-0.04	-0.017	-0.013	-0.011	-0.008	-0.008	-0.004	0.004	-0.007	-0.009	-0.006
-0.058	-0.059	-0.055	-0.05	-0.044	-0.045	-0.046	-0.048	-0.047	-0.051	-0.052	-0.058		-0.058	-0.045	-0.035	-0.033	-0.028	-0.03	-0.031	-0.033	-0.032	-0.036	-0.036	-0.058		-0.058	-0.032	-0.022	-0.019	-0.014	-0.017	-0.017	-0.019	-0.018	-0.022	-0.023	-0.058		-0.058	-0.032	-0.022	-0.019	-0.014	-0.017	-0.017	-0.019	-0.018	-0.022	-0.023
-0.061	-0.062	-0.063	-0.062	-0.064	-0.06	-0.063	-0.065	-0.058	-0.064	-0.065	-0.062		-0.061	-0.061	-0.06	-0.056	-0.056	-0.054	-0.06	-0.059	-0.051	-0.058	-0.063	-0.062		-0.061	-0.058	-0.054	-0.05	-0.05	-0.048	-0.056	-0.054	-0.045	-0.053	-0.06	-0.062		-0.061	-0.058	-0.054	-0.05	-0.05	-0.048	-0.056	-0.054	-0.045	-0.053	-0.06
G1-120h	OD												G1-120h	OD												G1-120h	OD												G1-120h	OD
0	-0.037	-0.029	-0.017	-0.018	-0.021	-0.017	-0.019	-0.022	-0.024	-0.028	-0.035		0	-0.029	-0.018	-0.004	-0.005	-0.009	-0.004	-0.006	-0.01	-0.013	-0.018	-0.033		0	-0.025	-0.011	0.005	0.005	0	0.005	0.003	-0.003	-0.006	-0.012	-0.033		0	-0.025	-0.011	0.005	0.005	0	0.005	0.003	-0.003	-0.006	-0.012
-0.044	-0.011	-0.011	0.005	-0.009	-0.009	-0.014	0.002	-0.016	0.022	-0.016	-0.06		-0.043	0.006	0.006	0.023	0.008	0.008	0.002	0.017	-0.001	0.039	-0.001	-0.057		-0.043	0.018	0.018	0.036	0.02	0.02	0.014	0.028	0.009	0.051	0.01	-0.058		-0.043	0.018	0.018	0.036	0.02	0.02	0.014	0.028	0.009	0.051	0.01
-0.038	-0.004	-0.001	0.004	0.175	0.117	0	-0.009	-0.01	-0.011	-0.011	-0.047		-0.036	0.013	0.016	0.021	0.195	0.133	0.016	0.006	0.005	0.004	0.005	-0.043		-0.036	0.026	0.029	0.034	0.21	0.144	0.027	0.016	0.015	0.015	0.016	-0.043		-0.036	0.026	0.029	0.034	0.21	0.144	0.027	0.016	0.015	0.015	0.016
-0.086	-0.009	-0.022	-0.017	0.013	-0.021	-0.02	-0.025	-0.025	-0.03	-0.04	-0.099		-0.085	0.01	-0.004	0.001	0.031	-0.005	-0.004	-0.009	-0.008	-0.015	-0.023	-0.096		-0.085	0.024	0.01	0.013	0.045	0.007	0.008	0.003	0.004	-0.004	-0.012	-0.097		-0.085	0.024	0.01	0.013	0.045	0.007	0.008	0.003	0.004	-0.004	-0.012
-0.078	0.001	-0.013	-0.012	0.261	-0.013	-0.013	-0.009	-0.009	-0.004	-0.028	-0.092		-0.076	0.019	0.005	0.006	0.279	0.004	0.003	0.008	0.008	0.012	-0.011	-0.089		-0.077	0.033	0.018	0.019	0.292	0.016	0.015	0.02	0.02	0.024	0.001	-0.09		-0.077	0.033	0.018	0.019	0.292	0.016	0.015	0.02	0.02	0.024	0.001
-0.068	-0.024	-0.021	-0.02	-0.019	-0.017	-0.015	-0.005	-0.019	-0.025	0.023	-0.076		-0.066	-0.005	-0.004	-0.004	-0.003	-0.001	0.001	0.011	-0.003	-0.009	0.04	-0.074		-0.067	0.008	0.008	0.008	0.009	0.01	0.012	0.022	0.008	0.003	0.051	-0.074		-0.067	0.008	0.008	0.008	0.009	0.01	0.012	0.022	0.008	0.003	0.051
-0.087	-0.043	-0.031	-0.031	-0.029	-0.031	-0.031	-0.034	-0.033	-0.038	-0.047	-0.091		-0.085	-0.027	-0.014	-0.014	-0.012	-0.016	-0.015	-0.018	-0.017	-0.022	-0.03	-0.089		-0.086	-0.016	-0.002	-0.002	0	-0.004	-0.004	-0.006	-0.005	-0.01	-0.019	-0.089		-0.086	-0.016	-0.002	-0.002	0	-0.004	-0.004	-0.006	-0.005	-0.01	-0.019
-0.07	-0.09	-0.083	-0.081	-0.084	-0.083	-0.092	-0.087	0.127	-0.088	-0.096	-0.084		-0.068	-0.079	-0.073	-0.071	-0.073	-0.074	-0.084	-0.079	0.138	-0.079	-0.087	-0.082		-0.068	-0.076	-0.068	-0.065	-0.067	-0.068	-0.08	-0.074	0.145	-0.074	-0.083	-0.082		-0.068	-0.076	-0.068	-0.065	-0.067	-0.068	-0.08	-0.074	0.145	-0.074	-0.083
G1-144h	OD												G1-144h	OD												G1-144h	OD												G1-144h	OD
0	-0.038	-0.049	-0.046	-0.048	-0.045	-0.043	-0.049	0.024	-0.043	0.126	-0.012		0	-0.035	-0.035	-0.028	-0.03	-0.029	-0.026	-0.03	0.039	-0.028	0.141	-0.011		0	-0.031	-0.026	-0.016	-0.017	-0.018	-0.015	-0.018	0.051	-0.018	0.151	-0.012		0	-0.031	-0.026	-0.016	-0.017	-0.018	-0.015	-0.018	0.051	-0.018	0.151
-0.014	-0.049	-0.051	-0.038	-0.05	-0.048	-0.051	0.112	-0.049	-0.004	-0.041	-0.046		-0.014	-0.026	-0.029	-0.016	-0.028	-0.027	-0.031	0.133	-0.029	0.019	-0.021	-0.045		-0.014	-0.011	-0.012	0.001	-0.011	-0.01	-0.015	0.148	-0.014	0.037	-0.006	-0.045		-0.014	-0.011	-0.012	0.001	-0.011	-0.01	-0.015	0.148	-0.014	0.037	-0.006
-0.015	-0.041	-0.04	-0.037	0.167	0.152	-0.036	-0.04	-0.039	-0.041	-0.034	-0.035		-0.014	-0.019	-0.018	-0.015	0.194	0.175	-0.016	-0.021	-0.02	-0.02	-0.013	-0.033		-0.014	-0.002	-0.002	0.002	0.214	0.192	0	-0.007	-0.006	-0.006	0.002	-0.032		-0.014	-0.002	-0.002	0.002	0.214	0.192	0	-0.007	-0.006	-0.006	0.002
-0.055	-0.06	-0.066	-0.059	0.056	-0.06	-0.058	-0.06	-0.06	-0.063	-0.068	-0.087		-0.053	-0.032	-0.043	-0.037	0.08	-0.038	-0.036	-0.039	-0.038	-0.042	-0.047	-0.086		-0.053	-0.013	-0.025	-0.019	0.099	-0.022	-0.02	-0.023	-0.022	-0.027	-0.031	-0.085		-0.053	-0.013	-0.025	-0.019	0.099	-0.022	-0.02	-0.023	-0.022	-0.027	-0.031
-0.058	-0.048	-0.055	-0.052	0.235	-0.051	-0.051	-0.045	-0.043	-0.038	-0.056	-0.085		-0.056	-0.02	-0.032	-0.03	0.258	-0.029	-0.029	-0.023	-0.021	-0.017	-0.034	-0.084		-0.056	-0.002	-0.015	-0.013	0.275	-0.013	-0.013	-0.007	-0.005	-0.001	-0.018	-0.083		-0.056	-0.002	-0.015	-0.013	0.275	-0.013	-0.013	-0.007	-0.005	-0.001	-0.018
-0.038	-0.062	-0.058	-0.058	-0.055	-0.053	-0.048	-0.039	-0.05	-0.053	0.204	-0.058		-0.037	-0.038	-0.037	-0.037	-0.034	-0.032	-0.028	-0.018	-0.029	-0.032	0.228	-0.057		-0.037	-0.021	-0.021	-0.02	-0.018	-0.016	-0.012	-0.002	-0.013	-0.016	0.245	-0.057		-0.037	-0.021	-0.021	-0.02	-0.018	-0.016	-0.012	-0.002	-0.013	-0.016	0.245
-0.065	-0.078	-0.069	-0.067	-0.062	-0.064	-0.064	-0.066	-0.065	-0.068	-0.068	-0.079		-0.064	-0.056	-0.048	-0.046	-0.042	-0.044	-0.044	-0.045	-0.044	-0.047	-0.047	-0.078		-0.063	-0.041	-0.032	-0.03	-0.026	-0.028	-0.028	-0.03	-0.028	-0.03	-0.032	-0.077		-0.063	-0.041	-0.032	-0.03	-0.026	-0.028	-0.028	-0.03	-0.028	-0.03	-0.032
-0.058	-0.086	-0.088	-0.085	-0.086	-0.083	-0.087	-0.085	0.122	-0.085	-0.087	-0.062		-0.057	-0.078	-0.075	-0.072	-0.073	-0.071	-0.078	-0.074	0.135	-0.074	-0.078	-0.061		-0.057	-0.073	-0.069	-0.065	-0.065	-0.064	-0.073	-0.068	0.144	-0.068	-0.073	-0.061		-0.057	-0.073	-0.069	-0.065	-0.065	-0.064	-0.073	-0.068	0.144	-0.068	-0.073
G1-168h	OD												G1-168h	OD												G1-168h	OD												G1-168h	OD
0	0.022	0.014	0.026	0.026	0.026	0.031	0.029	0.167	0.031	0.395	0.062		0	0.022	0.008	0.016	0.015	0.018	0.021	0.018	0.157	0.023	0.389	0.063		0	0.022	0.014	0.026	0.026	0.026	0.031	0.029	0.167	0.031	0.395	0.062		0	0.022	0.014	0.026	0.026	0.026	0.031	0.029	0.167	0.031	0.395
0.055	0.03	0.028	0.043	0.031	0.032	0.031	0.241	0.033	0.099	0.044	0.019		0.056	0.016	0.013	0.027	0.015	0.017	0.016	0.226	0.019	0.083	0.03	0.018		0.055	0.03	0.028	0.043	0.031	0.032	0.031	0.241	0.033	0.099	0.044	0.019		0.055	0.03	0.028	0.043	0.031	0.032	0.031	0.241	0.033	0.099	0.044
0.054	0.04	0.042	0.046	0.275	0.208	0.046	0.044	0.042	0.043	0.052	0.029		0.054	0.025	0.026	0.03	0.257	0.191	0.031	0.03	0.028	0.029	0.038	0.03		0.054	0.04	0.042	0.046	0.275	0.208	0.046	0.044	0.042	0.043	0.052	0.029		0.054	0.04	0.042	0.046	0.275	0.208	0.046	0.044	0.042	0.043	0.052
-0.013	0.03	0.017	0.024	0.197	0.022	0.024	0.021	0.022	0.018	0.023	-0.026		-0.013	0.013	0	0.008	0.179	0.006	0.009	0.006	0.006	0.003	0.008	-0.026		-0.013	0.03	0.017	0.024	0.197	0.022	0.024	0.021	0.022	0.018	0.023	-0.026		-0.013	0.03	0.017	0.024	0.197	0.022	0.024	0.021	0.022	0.018	0.023
-0.002	0.041	0.029	0.031	0.323	0.032	0.031	0.038	0.04	0.045	0.027	-0.026		-0.002	0.024	0.012	0.015	0.303	0.016	0.016	0.022	0.024	0.029	0.011	-0.026		-0.002	0.041	0.029	0.031	0.323	0.032	0.031	0.038	0.04	0.045	0.027	-0.026		-0.002	0.041	0.029	0.031	0.323	0.032	0.031	0.038	0.04	0.045	0.027
0.015	0.024	0.026	0.027	0.03	0.032	0.035	0.046	0.034	0.032	0.423	0.006		0.015	0.008	0.009	0.011	0.014	0.016	0.019	0.03	0.018	0.016	0.406	0.005		0.015	0.024	0.026	0.027	0.03	0.032	0.035	0.046	0.034	0.032	0.423	0.006		0.015	0.024	0.026	0.027	0.03	0.032	0.035	0.046	0.034	0.032	0.423
-0.012	0.004	0.014	0.015	0.02	0.018	0.017	0.017	0.018	0.015	0.014	-0.014		-0.012	-0.01	-0.003	-0.001	0.004	0.002	0.002	0.001	0.002	-0.001	0	-0.014		-0.012	0.004	0.014	0.015	0.02	0.018	0.017	0.017	0.018	0.015	0.014	-0.014		-0.012	0.004	0.014	0.015	0.02	0.018	0.017	0.017	0.018	0.015	0.014
-0.005	-0.023	-0.019	-0.015	-0.015	-0.014	-0.022	-0.017	0.057	-0.018	-0.023	0.015		-0.005	-0.026	-0.026	-0.021	-0.023	-0.021	-0.027	-0.023	0.05	-0.023	-0.027	0.015		-0.005	-0.023	-0.019	-0.015	-0.015	-0.014	-0.022	-0.017	0.057	-0.018	-0.023	0.015		-0.005	-0.023	-0.019	-0.015	-0.015	-0.014	-0.022	-0.017	0.057	-0.018	-0.023
G1-192h	OD												G1-192h	OD												G1-192h	OD												G1-192h	OD
0	0.085	0.091	0.088	0.097	0.099	0.1	0.092	0.223	0.081	0.58	0.114		0	0.086	0.101	0.101	0.111	0.112	0.113	0.104	0.234	0.094	0.593	0.113		0	0.085	0.107	0.112	0.121	0.12	0.122	0.114	0.244	0.105	0.602	0.113		0	0.085	0.107	0.112	0.121	0.12	0.122	0.114	0.244	0.105	0.602
0.101	0.09	0.091	0.113	0.091	0.093	0.09	0.355	0.088	0.16	0.084	0.072		0.099	0.105	0.106	0.127	0.105	0.107	0.105	0.372	0.103	0.178	0.101	0.071		0.099	0.118	0.12	0.141	0.118	0.121	0.119	0.387	0.116	0.193	0.117	0.07		0.099	0.118	0.12	0.141	0.118	0.121	0.119	0.387	0.116	0.193	0.117
0.114	0.098	0.104	0.106	0.295	0.186	0.102	0.099	0.095	0.096	0.066	0.079		0.113	0.114	0.119	0.121	0.312	0.202	0.117	0.113	0.109	0.111	0.086	0.078		0.113	0.127	0.132	0.134	0.328	0.216	0.13	0.125	0.121	0.124	0.102	0.078		0.113	0.127	0.132	0.134	0.328	0.216	0.13	0.125	0.121	0.124	0.102
0.037	0.084	0.074	0.083	0.262	0.077	0.079	0.075	0.073	0.068	0.04	0.021		0.036	0.103	0.091	0.099	0.279	0.092	0.094	0.09	0.089	0.083	0.06	0.02		0.036	0.117	0.106	0.112	0.293	0.105	0.107	0.103	0.102	0.095	0.076	0.02		0.036	0.117	0.106	0.112	0.293	0.105	0.107	0.103	0.102	0.095	0.076
0.035	0.085	0.084	0.087	0.216	0.088	0.085	0.09	0.085	0.085	0.063	0.023		0.035	0.1	0.101	0.102	0.226	0.103	0.101	0.106	0.099	0.099	0.081	0.022		0.035	0.113	0.115	0.116	0.235	0.116	0.113	0.12	0.113	0.112	0.097	0.023		0.035	0.113	0.115	0.116	0.235	0.116	0.113	0.12	0.113	0.112	0.097
0.073	0.071	0.077	0.083	0.085	0.084	0.087	0.098	0.082	0.055	0.606	0.051		0.072	0.084	0.091	0.097	0.1	0.099	0.101	0.113	0.096	0.071	0.621	0.051		0.072	0.098	0.105	0.11	0.112	0.111	0.114	0.127	0.109	0.085	0.636	0.051		0.072	0.098	0.105	0.11	0.112	0.111	0.114	0.127	0.109	0.085	0.636
0.048	0.056	0.068	0.07	0.073	0.069	0.061	0.063	0.06	0.013	0.042	0.042		0.047	0.07	0.084	0.085	0.088	0.083	0.074	0.078	0.074	0.03	0.055	0.042		0.047	0.081	0.097	0.099	0.101	0.096	0.087	0.092	0.088	0.047	0.068	0.042		0.047	0.081	0.097	0.099	0.101	0.096	0.087	0.092	0.088	0.047	0.068
-0.007	0.043	0.036	0.04	0.038	0.037	0.014	0.017	0.087	0.017	0.029	0.053		-0.006	0.046	0.043	0.048	0.045	0.043	0.016	0.021	0.094	0.018	0.028	0.053		-0.006	0.046	0.048	0.053	0.05	0.047	0.019	0.026	0.1	0.026	0.028	0.053		-0.006	0.046	0.048	0.053	0.05	0.047	0.019	0.026	0.1	0.026	0.028
G1-216h	OD												G1-216h	OD												G1-216h	OD												G1-216h	OD
0	0.1	0.064	0.047	0.055	0.061	0.06	0.052	0.207	0.064	0.587	0.094		0	0.099	0.063	0.059	0.068	0.072	0.072	0.067	0.219	0.076	0.593	0.093		0	0.099	0.064	0.068	0.079	0.08	0.082	0.078	0.229	0.083	0.598	0.092		0	0.099	0.064	0.068	0.079	0.08	0.082	0.078	0.229	0.083	0.598
0.048	0.048	0.043	0.104	0.048	0.047	0.046	0.364	0.046	0.117	0.059	0.084		0.047	0.06	0.062	0.124	0.067	0.065	0.064	0.386	0.063	0.136	0.076	0.083		0.046	0.071	0.079	0.141	0.083	0.081	0.08	0.405	0.078	0.153	0.09	0.083		0.046	0.071	0.079	0.141	0.083	0.081	0.08	0.405	0.078	0.153	0.09
0.107	0.057	0.056	0.067	0.17	0.123	0.061	0.06	0.056	0.057	0.067	0.087		0.106	0.075	0.075	0.086	0.196	0.149	0.079	0.077	0.073	0.074	0.083	0.087		0.106	0.089	0.091	0.102	0.217	0.169	0.094	0.091	0.087	0.088	0.098	0.087		0.106	0.089	0.091	0.102	0.217	0.169	0.094	0.091	0.087	0.088	0.098
-0.001	0.031	0.026	0.039	0.212	0.036	0.036	0.034	0.032	0.032	0.031	0.03		-0.001	0.055	0.046	0.059	0.234	0.056	0.055	0.052	0.051	0.048	0.048	0.03		-0.001	0.071	0.064	0.076	0.252	0.072	0.072	0.068	0.068	0.063	0.063	0.03		-0.001	0.071	0.064	0.076	0.252	0.072	0.072	0.068	0.068	0.063	0.063
-0.001	0.043	0.037	0.045	0.146	0.045	0.045	0.048	0.05	0.056	0.038	0.03		-0.001	0.063	0.057	0.066	0.154	0.067	0.064	0.067	0.068	0.074	0.056	0.029		-0.001	0.079	0.075	0.084	0.161	0.083	0.081	0.083	0.084	0.09	0.072	0.03		-0.001	0.079	0.075	0.084	0.161	0.083	0.081	0.083	0.084	0.09	0.072
0.013	0.029	0.035	0.04	0.045	0.044	0.047	0.058	0.044	0.045	0.606	0.058		0.014	0.051	0.053	0.059	0.064	0.062	0.064	0.076	0.061	0.062	0.625	0.058		0.014	0.065	0.07	0.075	0.081	0.078	0.08	0.093	0.078	0.078	0.641	0.059		0.014	0.065	0.07	0.075	0.081	0.078	0.08	0.093	0.078	0.078	0.641
0.013	0.019	0.023	0.027	0.032	0.031	0.031	0.029	0.031	0.027	0.026	0.052		0.013	0.029	0.043	0.045	0.049	0.048	0.048	0.046	0.048	0.045	0.043	0.051		0.014	0.039	0.058	0.062	0.066	0.064	0.064	0.062	0.063	0.061	0.056	0.052		0.014	0.039	0.058	0.062	0.066	0.064	0.064	0.062	0.063	0.061	0.056
-0.009	0.053	0.023	0.021	0.016	0.02	0.018	0.02	0.078	0.023	0.042	0.017		-0.008	0.053	0.024	0.027	0.025	0.027	0.02	0.026	0.088	0.026	0.042	0.017		-0.009	0.053	0.029	0.033	0.032	0.032	0.024	0.03	0.094	0.03	0.042	0.017		-0.009	0.053	0.029	0.033	0.032	0.032	0.024	0.03	0.094	0.03	0.042
G1-336h	OD												G1-336h	OD												G1-336h	OD												G1-336h	OD
0	0.092	0.087	0.051	0.055	0.063	0.06	0.053	0.201	0.063	0.541	0.011		0	0.091	0.086	0.062	0.069	0.073	0.073	0.068	0.213	0.074	0.544	0.011		0	0.091	0.086	0.071	0.079	0.08	0.081	0.078	0.223	0.081	0.546	0.011		0	0.091	0.086	0.071	0.079	0.08	0.081	0.078	0.223	0.081	0.546
-0.002	0.049	0.043	0.117	0.049	0.047	0.047	0.405	0.045	0.116	0.058	0.092		-0.001	0.055	0.063	0.142	0.068	0.066	0.066	0.428	0.063	0.136	0.075	0.092		-0.002	0.062	0.079	0.16	0.084	0.082	0.081	0.446	0.079	0.153	0.089	0.092		-0.002	0.062	0.079	0.16	0.084	0.082	0.081	0.446	0.079	0.153	0.089
0.018	0.057	0.056	0.265	0.156	0.116	0.061	0.069	0.056	0.055	0.065	0.101		0.018	0.068	0.076	0.288	0.181	0.142	0.081	0.086	0.074	0.073	0.082	0.101		0.018	0.078	0.092	0.306	0.201	0.163	0.097	0.101	0.089	0.088	0.097	0.101		0.018	0.078	0.092	0.306	0.201	0.163	0.097	0.101	0.089	0.088	0.097
-0.006	0.027	0.025	0.041	0.224	0.038	0.037	0.035	0.033	0.031	0.029	0.038		-0.005	0.038	0.046	0.062	0.247	0.059	0.058	0.055	0.053	0.049	0.046	0.038		-0.005	0.049	0.064	0.079	0.266	0.076	0.075	0.071	0.07	0.065	0.061	0.038		-0.005	0.049	0.064	0.079	0.266	0.076	0.075	0.071	0.07	0.065	0.061
-0.007	0.04	0.035	0.049	0.162	0.056	0.045	0.048	0.049	0.054	0.035	0.049		-0.007	0.044	0.056	0.075	0.169	0.081	0.066	0.068	0.069	0.073	0.054	0.048		-0.007	0.049	0.074	0.096	0.175	0.101	0.083	0.085	0.086	0.09	0.069	0.048		-0.007	0.049	0.074	0.096	0.175	0.101	0.083	0.085	0.086	0.09	0.069
0.009	0.028	0.035	0.041	0.045	0.045	0.047	0.06	0.045	0.045	0.444	0.052		0.009	0.033	0.054	0.06	0.066	0.064	0.065	0.079	0.063	0.063	0.464	0.052		0.01	0.042	0.071	0.077	0.083	0.081	0.082	0.096	0.08	0.079	0.48	0.052		0.01	0.042	0.071	0.077	0.083	0.081	0.082	0.096	0.08	0.079	0.48
-0.004	0.02	0.022	0.028	0.033	0.031	0.031	0.03	0.031	0.027	0.029	0.057		-0.004	0.02	0.041	0.047	0.051	0.049	0.049	0.047	0.049	0.045	0.045	0.057		-0.004	0.022	0.057	0.063	0.067	0.065	0.065	0.063	0.064	0.061	0.055	0.058		-0.004	0.022	0.057	0.063	0.067	0.065	0.065	0.063	0.064	0.061	0.055
-0.009	0.057	0.04	0.035	0.025	0.028	0.036	0.026	0.079	0.037	0.052	0.004		-0.009	0.057	0.04	0.04	0.034	0.035	0.037	0.032	0.089	0.039	0.053	0.004		-0.009	0.057	0.04	0.045	0.04	0.039	0.039	0.036	0.095	0.041	0.053	0.004		-0.009	0.057	0.04	0.045	0.04	0.039	0.039	0.036	0.095	0.041	0.053
[truncated: 37 more columns]

## Sheet: PM2
G3-0h	OD												G3-0h	OD												G3-0h	OD												G4-0h	OD
0	-0.023	-0.038	-0.031	-0.032	-0.013	-0.019	-0.026	-0.024	-0.022	-0.036	-0.009		0	-0.022	-0.037	-0.031	-0.031	-0.012	-0.019	-0.025	-0.025	-0.022	-0.035	-0.009		0	-0.022	-0.036	-0.03	-0.03	-0.011	-0.017	-0.025	-0.024	-0.021	-0.034	-0.008		0	-0.012	-0.011	-0.021	-0.032	0.007	-0.026	-0.032	-0.031	-0.004	-0.01
-0.038	-0.036	-0.039	-0.03	-0.031	-0.046	-0.044	-0.027	-0.036	-0.025	-0.017	-0.037		-0.038	-0.035	-0.038	-0.029	-0.031	-0.045	-0.043	-0.026	-0.036	-0.025	-0.017	-0.036		-0.037	-0.034	-0.037	-0.028	-0.03	-0.044	-0.042	-0.026	-0.034	-0.024	-0.017	-0.035		-0.025	0.033	-0.023	-0.021	-0.029	-0.015	-0.022	-0.007	-0.023	0.009	-0.011
-0.042	-0.043	-0.043	-0.037	-0.027	-0.028	-0.03	-0.029	-0.021	-0.024	-0.037	-0.041		-0.041	-0.042	-0.043	-0.036	-0.027	-0.027	-0.03	-0.028	-0.02	-0.023	-0.036	-0.041		-0.04	-0.041	-0.042	-0.036	-0.026	-0.025	-0.029	-0.028	-0.019	-0.022	-0.036	-0.039		-0.031	-0.025	-0.029	-0.013	-0.025	-0.03	-0.026	-0.016	-0.012	-0.029	-0.016
-0.057	-0.054	-0.059	-0.06	-0.047	-0.052	-0.05	-0.055	-0.037	-0.052	-0.047	-0.039		-0.056	-0.053	-0.058	-0.059	-0.046	-0.051	-0.049	-0.055	-0.037	-0.051	-0.047	-0.041		-0.055	-0.052	-0.057	-0.058	-0.045	-0.05	-0.048	-0.053	-0.035	-0.05	-0.045	-0.039		-0.054	-0.054	-0.037	-0.043	-0.043	-0.035	-0.03	-0.039	-0.044	-0.043	-0.038
-0.046	-0.044	-0.039	-0.043	-0.033	-0.013	-0.014	-0.014	-0.021	0.003	-0.044	-0.041		-0.045	-0.043	-0.038	-0.042	-0.032	-0.012	-0.014	-0.013	-0.02	0.004	-0.043	-0.04		-0.044	-0.042	-0.037	-0.041	-0.031	-0.011	-0.013	-0.013	-0.019	0.005	-0.042	-0.039		-0.032	-0.024	-0.024	-0.008	-0.036	-0.024	-0.01	-0.016	-0.035	-0.01	-0.026
-0.038	-0.063	-0.05	-0.052	-0.046	-0.045	-0.044	-0.035	-0.053	-0.055	-0.038	-0.057		-0.038	-0.062	-0.049	-0.051	-0.044	-0.044	-0.043	-0.034	-0.052	-0.054	-0.037	-0.056		-0.036	-0.061	-0.048	-0.05	-0.043	-0.043	-0.043	-0.033	-0.051	-0.053	-0.036	-0.055		-0.044	-0.019	-0.022	-0.031	-0.03	-0.024	-0.036	-0.031	-0.039	-0.018	-0.038
-0.047	-0.059	-0.048	-0.036	-0.045	-0.038	-0.031	-0.045	-0.056	-0.061	-0.062	-0.057		-0.046	-0.058	-0.047	-0.035	-0.044	-0.037	-0.03	-0.044	-0.055	-0.06	-0.061	-0.056		-0.045	-0.057	-0.046	-0.034	-0.043	-0.036	-0.029	-0.043	-0.054	-0.058	-0.06	-0.055		-0.057	-0.013	-0.046	-0.031	-0.044	-0.039	-0.035	-0.036	-0.046	-0.048	-0.051
-0.058	-0.044	-0.035	-0.041	-0.041	-0.05	-0.053	-0.044	-0.056	-0.051	-0.06	-0.059		-0.058	-0.043	-0.034	-0.04	-0.039	-0.049	-0.053	-0.043	-0.055	-0.05	-0.059	-0.058		-0.057	-0.043	-0.033	-0.039	-0.038	-0.049	-0.052	-0.042	-0.054	-0.049	-0.058	-0.057		-0.056	-0.055	-0.049	-0.055	-0.047	-0.029	-0.032	-0.041	-0.047	-0.045	-0.05
G3-24h	OD												G3-24h	OD												G3-24h	OD												G4-24h	OD
0	-0.027	-0.038	-0.038	-0.035	-0.03	-0.036	-0.039	-0.037	-0.029	-0.035	-0.006		0	-0.017	-0.023	-0.018	-0.018	-0.013	-0.019	-0.017	-0.019	-0.009	-0.02	-0.002		0	-0.005	-0.011	-0.005	-0.007	-0.002	-0.008	-0.005	-0.008	0.002	-0.011	-0.003		0	0.011	0.008	0.018	0.014	0.042	0.024	0.023	0.025	0.033	0.021
-0.032	-0.04	-0.036	-0.029	-0.031	-0.031	-0.031	-0.029	-0.033	-0.024	-0.021	-0.039		-0.031	-0.015	-0.013	-0.007	-0.01	-0.009	-0.01	-0.009	-0.012	-0.004	-0.001	-0.033		-0.028	0.002	0.003	0.008	0.004	0.006	0.004	0.004	0.002	0.009	0.011	-0.03		-0.005	0.034	0.024	0.036	0.026	0.036	0.026	0.037	0.042	0.069	0.043
-0.032	-0.037	-0.031	-0.024	-0.001	-0.025	-0.024	-0.021	-0.019	-0.01	-0.018	-0.028		-0.03	-0.012	-0.007	0	0.033	-0.002	-0.002	0	0.002	0.011	0.002	-0.02		-0.03	0.004	0.009	0.016	0.057	0.014	0.014	0.014	0.016	0.025	0.016	-0.016		0.001	0.02	0.028	0.045	0.052	0.037	0.038	0.055	0.055	0.041	0.049
-0.061	-0.061	-0.05	-0.042	-0.034	-0.038	-0.033	-0.042	-0.036	-0.04	-0.042	-0.065		-0.058	-0.033	-0.022	-0.018	-0.009	-0.016	-0.011	-0.02	-0.013	-0.018	-0.021	-0.059		-0.057	-0.017	-0.005	-0.001	0.01	0.001	0.005	-0.005	0.003	-0.003	-0.007	-0.056		-0.031	-0.008	0.017	0.071	0.026	0.034	0.054	0.022	0.025	0.019	0.022
-0.049	-0.042	-0.032	-0.028	-0.02	-0.006	-0.001	-0.015	-0.013	0.008	-0.025	-0.058		-0.046	-0.014	-0.004	-0.005	0.009	0.018	0.022	0.008	0.01	0.033	-0.002	-0.05		-0.045	0.003	0.013	0.011	0.029	0.035	0.039	0.025	0.026	0.049	0.014	-0.047		-0.019	0.003	0.023	0.081	0.029	0.057	0.116	0.056	0.034	0.05	0.04
-0.05	-0.061	-0.045	-0.04	-0.032	-0.035	-0.033	-0.029	-0.029	-0.029	-0.027	-0.05		-0.047	-0.036	-0.02	-0.018	-0.009	-0.012	-0.011	-0.006	-0.006	-0.005	-0.004	-0.044		-0.045	-0.021	-0.004	-0.003	0.006	0.004	0.004	0.011	0.011	0.012	0.013	-0.041		-0.021	-0.003	0.013	0.044	0.025	0.043	0.046	0.044	0.055	0.04	0.028
-0.044	-0.059	-0.041	-0.029	-0.026	-0.034	-0.021	-0.037	-0.033	-0.038	-0.038	-0.064		-0.04	-0.033	-0.015	-0.004	-0.003	-0.009	0.004	-0.012	-0.008	-0.012	-0.01	-0.056		-0.038	-0.017	0.001	0.012	0.013	0.007	0.021	0.005	0.009	0.006	0.008	-0.052		-0.028	0	0.01	0.023	0.016	0.025	0.032	0.041	0.039	0.024	0.019
-0.057	-0.049	-0.032	-0.048	-0.047	-0.049	-0.051	-0.051	-0.052	-0.052	-0.052	-0.063		-0.053	-0.039	-0.02	-0.032	-0.031	-0.035	-0.036	-0.034	-0.033	-0.034	-0.034	-0.059		-0.053	-0.031	-0.012	-0.024	-0.022	-0.027	-0.029	-0.026	-0.023	-0.025	-0.025	-0.06		-0.025	-0.016	-0.007	-0.005	0.002	0.003	-0.013	-0.008	-0.008	-0.01	-0.012
G3-48h	OD												G3-48h	OD												G3-48h	OD												G4-48h	OD
0	-0.01	-0.016	-0.016	-0.016	-0.011	-0.015	-0.016	-0.011	-0.006	-0.006	0.031		0	-0.002	-0.004	0.001	-0.001	0.004	-0.001	0.002	0.004	0.011	0.007	0.032		0	0.012	0.017	0.045	0.039	0.038	0.037	0.052	0.053	0.063	0.045	0.03		0	-0.006	-0.014	-0.016	-0.015	-0.012	-0.012	-0.016	-0.012	-0.004	-0.009
-0.014	-0.021	-0.017	-0.011	-0.013	-0.014	-0.013	-0.01	-0.013	-0.004	-0.002	-0.013		-0.013	0.001	0.005	0.009	0.007	0.006	0.006	0.007	0.005	0.013	0.014	-0.009		-0.011	0.057	0.064	0.077	0.073	0.078	0.076	0.072	0.074	0.079	0.077	-0.004		-0.006	-0.006	-0.017	-0.01	-0.01	-0.005	-0.014	-0.005	-0.006	0.012	0.001
-0.004	-0.015	-0.013	-0.005	0.009	-0.006	-0.004	-0.001	0	0.011	0.003	0.001		-0.004	0.006	0.011	0.017	0.041	0.014	0.016	0.017	0.018	0.029	0.02	0.008		-0.003	0.062	0.072	0.09	0.149	0.091	0.093	0.088	0.089	0.102	0.089	0.021		0.001	-0.008	-0.012	0.001	0.001	-0.001	-0.002	0.004	0.005	0.001	0.01
-0.043	-0.04	-0.032	-0.023	-0.019	-0.019	-0.016	-0.022	-0.017	-0.02	-0.023	-0.043		-0.042	-0.018	-0.005	-0.001	0.004	0.002	0.004	-0.002	0.004	-0.001	-0.005	-0.038		-0.041	0.042	0.066	0.081	0.094	0.082	0.081	0.076	0.088	0.08	0.068	-0.037		-0.045	-0.041	-0.037	-0.026	-0.021	-0.011	-0.002	-0.021	-0.022	-0.025	-0.023
-0.03	-0.021	-0.015	-0.009	-0.004	0.014	0.017	0.004	0.006	0.028	-0.007	-0.038		-0.029	0	0.012	0.013	0.023	0.036	0.038	0.025	0.027	0.049	0.013	-0.032		-0.028	0.059	0.084	0.091	0.122	0.119	0.121	0.109	0.112	0.133	0.092	-0.03		-0.034	-0.031	-0.024	-0.014	-0.016	0.005	0.005	0.009	-0.012	-0.001	-0.005
-0.024	-0.04	-0.027	-0.021	-0.017	-0.018	-0.015	-0.012	-0.011	-0.011	-0.009	-0.024		-0.023	-0.019	-0.003	-0.001	0.003	0.002	0.004	0.009	0.009	0.009	0.011	-0.02		-0.022	0.033	0.065	0.073	0.076	0.082	0.083	0.092	0.093	0.093	0.091	-0.021		-0.026	-0.035	-0.028	-0.02	-0.017	-0.01	-0.004	-0.004	-0.001	-0.004	-0.013
-0.022	-0.038	-0.023	-0.01	-0.009	-0.017	-0.006	-0.021	-0.017	-0.022	-0.024	-0.042		-0.021	-0.019	0	0.012	0.011	0.004	0.015	0.001	0.005	-0.001	-0.001	-0.037		-0.02	0.033	0.067	0.088	0.087	0.083	0.098	0.085	0.091	0.087	0.087	-0.036		-0.04	-0.033	-0.033	-0.018	-0.024	-0.017	-0.02	-0.013	-0.016	-0.023	-0.027
-0.041	-0.032	-0.017	-0.033	-0.032	-0.034	-0.035	-0.036	-0.037	-0.036	-0.039	-0.045		-0.04	-0.025	-0.008	-0.02	-0.019	-0.023	-0.024	-0.022	-0.022	-0.022	-0.024	-0.044		-0.041	-0.018	0.008	0.012	0.017	0.006	0.003	0.013	0.023	0.017	0.01	-0.049		-0.041	-0.037	-0.033	-0.035	-0.034	-0.029	-0.038	-0.035	-0.037	-0.038	-0.039
G3-72h	OD												G3-72h	OD												G3-72h	OD												G4-72h	OD
0	-0.006	-0.012	-0.011	-0.01	-0.007	-0.012	-0.012	-0.006	-0.001	-0.008	0.043		0	-0.004	-0.004	0.002	0.001	0.003	-0.002	0.001	0.005	0.011	-0.001	0.044		0	0.001	0.004	0.011	0.009	0.01	0.005	0.01	0.012	0.018	0.003	0.043		0	-0.009	-0.018	-0.021	-0.021	-0.021	-0.018	-0.024	-0.021	-0.011	-0.015
-0.009	-0.014	-0.008	-0.003	-0.006	-0.006	-0.007	-0.003	-0.008	0.001	0.001	-0.006		-0.008	0.005	0.009	0.014	0.011	0.01	0.008	0.011	0.007	0.015	0.014	-0.005		-0.009	0.018	0.022	0.026	0.022	0.022	0.02	0.022	0.018	0.026	0.024	-0.005		-0.008	-0.013	-0.023	-0.017	-0.017	-0.013	-0.022	-0.014	-0.016	0	-0.009
0.003	-0.009	-0.002	0.004	0.027	0.002	0.003	0.006	0.006	0.017	0.007	0.008		0.003	0.01	0.016	0.022	0.052	0.019	0.02	0.021	0.021	0.032	0.022	0.009		0.003	0.023	0.029	0.036	0.07	0.031	0.033	0.033	0.032	0.043	0.033	0.008		-0.001	-0.014	-0.019	-0.007	-0.006	-0.008	-0.009	-0.004	-0.006	-0.007	0.001
-0.042	-0.034	-0.02	-0.014	-0.01	-0.011	-0.01	-0.015	-0.011	-0.014	-0.018	-0.04		-0.041	-0.014	0	0.005	0.009	0.007	0.007	0.002	0.007	0.002	-0.003	-0.039		-0.041	0	0.015	0.019	0.024	0.02	0.02	0.015	0.021	0.015	0.009	-0.039		-0.05	-0.047	-0.042	-0.032	-0.027	-0.016	-0.011	-0.028	-0.027	-0.032	-0.031
-0.029	-0.018	-0.004	-0.001	0.053	0.019	0.023	0.01	0.013	0.034	-0.004	-0.037		-0.028	0.003	0.017	0.018	0.074	0.036	0.042	0.028	0.031	0.052	0.013	-0.036		-0.028	0.017	0.031	0.031	0.09	0.05	0.055	0.042	0.045	0.065	0.026	-0.036		-0.041	-0.038	-0.03	-0.021	-0.023	-0.004	-0.005	0.001	-0.018	-0.01	-0.013
-0.018	-0.033	-0.016	-0.012	-0.01	-0.011	-0.007	-0.006	-0.005	-0.006	-0.004	-0.018		-0.018	-0.015	0.002	0.004	0.007	0.006	0.01	0.011	0.013	0.011	0.012	-0.017		-0.018	-0.003	0.015	0.017	0.02	0.019	0.023	0.025	0.027	0.025	0.025	-0.017		-0.03	-0.042	-0.036	-0.029	-0.026	-0.021	-0.014	-0.015	-0.012	-0.013	-0.022
-0.018	-0.034	-0.013	-0.001	-0.001	-0.009	-0.001	-0.014	-0.01	0.013	-0.022	-0.037		-0.017	-0.016	0.006	0.016	0.016	0.008	0.017	0.003	0.007	0.031	-0.004	-0.036		-0.017	-0.004	0.018	0.028	0.028	0.021	0.029	0.017	0.021	0.045	0.009	-0.036		-0.045	-0.04	-0.041	-0.026	-0.033	-0.026	-0.028	-0.025	-0.03	-0.033	-0.037
-0.038	-0.031	-0.017	-0.031	-0.029	-0.033	-0.035	-0.035	0.038	-0.035	-0.039	-0.042		-0.037	-0.028	-0.012	-0.023	-0.02	-0.027	-0.029	-0.027	0.049	-0.027	-0.033	-0.041		-0.037	-0.025	-0.008	-0.019	-0.016	-0.023	-0.026	-0.022	0.055	-0.022	-0.029	-0.04		-0.048	-0.046	-0.043	-0.045	-0.044	-0.039	-0.048	-0.046	-0.047	-0.048	-0.049
G3-96h	OD												G3-96h	OD												G3-96h	OD												G4-96h	OD
0	-0.01	-0.016	-0.016	-0.003	-0.008	-0.015	-0.016	-0.012	-0.01	-0.004	0.037		0	-0.009	-0.016	-0.012	0.001	-0.006	-0.014	-0.01	-0.005	-0.005	-0.003	0.037		0	-0.01	-0.014	-0.007	0.006	-0.002	-0.011	-0.005	0	-0.002	-0.003	0.036		0	-0.014	-0.024	-0.028	-0.027	-0.03	-0.024	-0.031	-0.029	-0.018	-0.023
-0.01	-0.025	-0.022	-0.016	-0.018	-0.017	-0.018	0.004	-0.017	-0.007	-0.011	-0.007		-0.011	-0.014	-0.009	-0.003	-0.006	-0.006	-0.006	0.014	-0.007	0.002	-0.002	-0.006		-0.011	-0.004	0.003	0.008	0.004	0.005	0.002	0.023	0.002	0.01	0.005	-0.006		-0.01	-0.024	-0.032	-0.032	-0.03	-0.026	-0.034	-0.027	-0.03	-0.017	-0.022
0.001	-0.017	-0.016	-0.009	0.067	-0.009	-0.007	-0.005	0.033	-0.003	-0.001	0.007		0.002	-0.008	-0.002	0.005	0.084	0.003	0.004	0.006	0.044	0.008	0.008	0.007		0.001	0.003	0.01	0.016	0.1	0.014	0.015	0.016	0.053	0.018	0.018	0.005		-0.005	-0.021	-0.027	-0.019	-0.023	0.086	-0.021	-0.015	-0.02	-0.018	-0.009
-0.047	-0.044	-0.035	-0.026	0.069	-0.022	-0.022	-0.026	-0.021	-0.023	-0.029	-0.042		-0.047	-0.034	-0.018	-0.012	0.082	-0.009	-0.011	-0.015	-0.009	-0.011	-0.019	-0.042		-0.047	-0.022	-0.006	-0.001	0.095	0.001	0	-0.003	0.002	-0.001	-0.009	-0.043		-0.056	-0.057	-0.052	-0.042	-0.042	-0.032	-0.03	-0.041	-0.04	-0.044	-0.046
-0.035	-0.025	-0.016	-0.012	0.143	0.008	0.014	0	0.003	0.023	-0.014	-0.042		-0.035	-0.017	0	0.001	0.158	0.02	0.026	0.012	0.015	0.035	-0.003	-0.042		-0.035	-0.005	0.012	0.013	0.171	0.031	0.037	0.024	0.027	0.046	0.007	-0.042		-0.049	-0.048	-0.04	-0.033	-0.039	-0.023	-0.023	-0.013	-0.031	-0.022	-0.028
-0.021	-0.041	-0.03	-0.025	-0.022	-0.023	-0.018	-0.018	-0.016	-0.017	-0.014	-0.022		-0.021	-0.033	-0.014	-0.012	-0.011	-0.012	-0.007	-0.006	-0.004	-0.005	-0.004	-0.022		-0.021	-0.022	-0.003	-0.002	0	0	0.005	0.006	0.007	0.006	0.006	-0.022		-0.034	-0.049	-0.045	-0.04	-0.041	-0.037	-0.029	-0.03	-0.029	-0.027	-0.029
-0.023	-0.041	-0.016	-0.012	-0.011	-0.023	-0.013	-0.027	-0.024	0.083	-0.037	-0.04		-0.022	-0.035	-0.002	0.001	0.001	-0.011	-0.002	-0.015	-0.011	0.097	-0.024	-0.039		-0.023	-0.025	0.009	0.012	0.011	0	0.009	-0.004	0	0.109	-0.015	-0.04		-0.053	-0.049	-0.05	-0.037	-0.046	-0.039	-0.042	-0.041	-0.047	-0.048	-0.051
-0.042	-0.037	-0.024	-0.04	0.016	-0.023	-0.04	-0.043	0.175	-0.044	-0.046	-0.043		-0.042	-0.037	-0.024	-0.039	0.016	-0.023	-0.04	-0.043	0.178	-0.043	-0.046	-0.043		-0.042	-0.037	-0.024	-0.038	0.018	-0.022	-0.04	-0.042	0.183	-0.042	-0.046	-0.043		-0.055	-0.055	-0.053	-0.055	-0.055	-0.05	-0.057	-0.054	-0.058	-0.057	-0.057
G3-120h	OD												G3-120h	OD												G3-120h	OD												G4-120h	OD
0	-0.013	-0.019	-0.019	0.044	0.032	-0.018	0.199	0.036	0.002	0.054	0.024		0	-0.013	-0.017	-0.011	0.047	0.037	-0.012	0.21	0.045	0.01	0.059	0.025		0	-0.013	-0.014	-0.004	0.052	0.042	-0.007	0.218	0.05	0.016	0.062	0.024		0	-0.024	-0.035	-0.04	-0.039	-0.042	-0.037	-0.044	-0.037	-0.035	-0.035
-0.012	-0.029	-0.027	-0.019	-0.021	-0.02	-0.022	0.097	-0.018	-0.009	-0.009	-0.002		-0.012	-0.013	-0.009	-0.003	-0.006	-0.005	-0.006	0.112	-0.004	0.004	0.003	-0.001		-0.013	-0.001	0.003	0.009	0.005	0.007	0.004	0.122	0.007	0.014	0.012	-0.002		-0.018	-0.038	-0.046	-0.047	-0.044	-0.04	-0.048	-0.039	-0.043	-0.029	-0.034
0	-0.022	-0.019	-0.01	0.137	-0.011	-0.009	-0.006	0.178	-0.002	0.001	0.01		0	-0.007	-0.001	0.007	0.16	0.005	0.007	0.009	0.195	0.012	0.014	0.011		0	0.004	0.012	0.02	0.177	0.017	0.019	0.02	0.208	0.023	0.024	0.011		-0.012	-0.034	-0.042	-0.007	-0.034	0.107	-0.033	-0.028	-0.031	-0.031	-0.02
-0.051	-0.051	-0.04	-0.03	0.138	-0.025	-0.026	-0.029	-0.022	-0.025	-0.032	-0.007		-0.051	-0.035	-0.018	-0.011	0.156	-0.008	-0.008	-0.012	-0.005	-0.009	-0.017	-0.031		-0.051	-0.023	-0.004	0.002	0.17	0.005	0.004	0	0.008	0.003	-0.006	-0.04		-0.067	-0.073	-0.068	-0.059	-0.055	-0.044	-0.041	-0.053	-0.052	-0.057	-0.061
-0.038	-0.032	-0.021	-0.016	0.187	0.005	0.018	-0.002	0.084	0.02	-0.017	-0.043		-0.037	-0.018	0	0.002	0.207	0.022	0.035	0.015	0.102	0.037	-0.002	-0.043		-0.037	-0.006	0.014	0.016	0.222	0.035	0.048	0.028	0.115	0.049	0.01	-0.043		-0.06	-0.065	-0.056	-0.048	-0.052	-0.035	-0.035	-0.026	-0.043	-0.03	-0.043
-0.021	-0.046	-0.032	-0.026	-0.023	-0.023	-0.018	-0.017	-0.015	-0.015	-0.011	-0.017		-0.021	-0.031	-0.013	-0.01	-0.007	-0.007	-0.002	0	0.001	0.001	0.004	-0.016		-0.021	-0.02	0	0.003	0.006	0.006	0.011	0.013	0.015	0.014	0.015	-0.016		-0.044	-0.063	-0.059	-0.054	-0.052	-0.047	-0.04	-0.04	-0.038	-0.036	-0.04
-0.028	-0.047	0.135	0.046	0.121	-0.025	-0.016	-0.028	-0.024	0.063	-0.036	-0.037		-0.027	-0.036	0.153	0.063	0.138	-0.008	0	-0.012	-0.008	0.082	-0.02	-0.036		-0.027	-0.025	0.166	0.076	0.15	0.004	0.013	0.001	0.006	0.097	-0.01	-0.036		-0.065	-0.064	-0.066	-0.052	-0.06	-0.053	-0.055	-0.053	-0.059	-0.06	-0.064
-0.04	-0.042	-0.03	-0.045	0.166	0.103	-0.045	-0.047	0.072	-0.048	-0.049	-0.028		-0.039	-0.042	-0.029	-0.042	0.173	0.108	-0.043	-0.045	0.08	-0.045	-0.048	-0.028		-0.039	-0.042	-0.028	-0.038	0.178	0.111	-0.042	-0.042	0.085	-0.042	-0.048	-0.028		-0.066	-0.07	-0.069	-0.07	-0.071	-0.065	-0.072	-0.069	-0.073	-0.071	-0.072
G3-144h	OD												G3-144h	OD												G3-144h	OD												G4-144h	OD
0	-0.016	-0.025	-0.025	0.205	0.102	-0.025	0.132	0.117	-0.005	0.138	-0.061		0	-0.016	-0.022	-0.017	0.213	0.11	-0.019	0.142	0.127	0.004	0.142	-0.058		0	-0.015	-0.019	-0.012	0.219	0.117	-0.013	0.15	0.135	0.011	0.146	-0.057		0	-0.047	-0.059	-0.064	-0.063	-0.065	-0.06	-0.068	-0.061	-0.057	-0.054
-0.014	-0.031	-0.03	-0.025	-0.029	-0.028	-0.032	0.123	-0.028	-0.018	-0.021	-0.009		-0.015	-0.017	-0.017	-0.01	-0.015	-0.015	-0.018	0.138	-0.014	-0.005	-0.009	-0.008		-0.015	-0.005	-0.005	0.001	-0.005	-0.003	-0.006	0.15	-0.004	0.005	0.002	-0.006		-0.034	-0.064	-0.072	-0.072	-0.068	-0.064	-0.072	-0.064	-0.066	-0.053	-0.056
-0.003	-0.023	-0.021	-0.009	0.164	0.015	-0.018	-0.015	0.248	-0.013	-0.011	0.002		-0.003	-0.008	-0.007	-0.003	0.184	0.03	-0.003	-0.001	0.264	0.001	0.001	0.005		-0.003	0.002	0.005	0.01	0.201	0.042	0.009	0.011	0.277	0.013	0.012	0.004		-0.033	-0.059	-0.067	0.076	-0.056	0.053	-0.058	-0.052	-0.055	-0.055	-0.042
-0.057	-0.055	-0.04	-0.036	0.155	-0.035	-0.035	-0.038	-0.031	-0.036	-0.046	-0.049		-0.056	-0.039	-0.024	-0.019	0.171	-0.019	-0.019	-0.023	-0.015	-0.021	-0.032	-0.047		-0.056	-0.027	-0.011	-0.007	0.186	-0.006	-0.006	-0.01	-0.001	-0.007	-0.02	-0.046		-0.087	-0.099	-0.094	-0.086	-0.079	-0.068	-0.067	-0.079	-0.078	-0.08	-0.084
-0.043	-0.038	-0.024	-0.022	0.197	-0.005	0.103	-0.013	0.227	0.008	-0.032	-0.052		-0.041	-0.021	-0.006	-0.007	0.216	0.01	0.118	0.003	0.245	0.025	-0.017	-0.05		-0.04	-0.009	0.007	0.006	0.231	0.022	0.13	0.018	0.26	0.038	-0.005	-0.049		-0.079	-0.092	-0.082	-0.073	-0.074	-0.058	-0.06	-0.05	-0.068	0.115	-0.067
-0.026	-0.05	-0.034	-0.033	-0.033	-0.034	-0.028	-0.028	-0.027	-0.027	-0.026	-0.025		-0.026	-0.035	-0.02	-0.019	-0.018	-0.018	-0.013	-0.012	-0.011	-0.012	-0.011	-0.023		-0.025	-0.025	-0.007	-0.007	-0.005	-0.006	0	0.001	0.003	0.002	0.001	-0.022		-0.064	-0.087	-0.084	-0.078	-0.074	-0.07	-0.064	-0.064	-0.062	-0.056	-0.066
-0.034	-0.055	0.131	0.136	0.152	-0.036	-0.028	-0.04	-0.036	0.026	-0.05	-0.043		-0.032	-0.041	0.149	0.15	0.168	-0.02	-0.013	-0.024	-0.02	0.044	-0.034	-0.041		-0.031	-0.031	0.163	0.163	0.181	-0.008	0	-0.011	-0.007	0.06	-0.023	-0.04		-0.088	-0.09	-0.092	-0.077	-0.085	-0.078	-0.08	-0.078	-0.083	-0.084	-0.088
-0.02	-0.051	-0.038	-0.054	0.082	0.11	-0.053	-0.057	0.018	-0.057	-0.059	-0.038		-0.019	-0.049	-0.037	-0.051	0.088	0.114	-0.051	-0.054	0.026	-0.054	-0.057	-0.035		-0.018	-0.048	-0.036	-0.048	0.092	0.118	-0.05	-0.051	0.031	-0.051	-0.056	-0.034		-0.067	-0.095	-0.094	-0.095	-0.096	-0.09	-0.097	-0.094	-0.098	-0.096	-0.095
G3-168h	OD												G3-168h	OD												G3-168h	OD												G4-168h	OD
0	-0.028	-0.04	-0.041	0.185	0.085	-0.041	0.041	0.08	-0.02	0.287	-0.091		0	-0.028	-0.039	-0.033	0.192	0.092	-0.035	0.052	0.09	-0.015	0.288	-0.09		0	-0.028	-0.036	-0.026	0.199	0.098	-0.03	0.06	0.097	-0.009	0.289	-0.089		0	-0.044	-0.058	-0.064	-0.063	-0.065	-0.06	-0.068	-0.06	-0.057	0.098
-0.027	-0.052	-0.052	-0.039	-0.048	-0.046	-0.049	0.141	-0.046	-0.037	0.046	-0.019		-0.028	-0.038	-0.036	-0.024	-0.033	-0.032	-0.035	0.156	-0.033	-0.024	0.06	-0.018		-0.027	-0.026	-0.023	-0.011	-0.021	-0.019	-0.023	0.168	-0.021	-0.013	0.069	-0.017		-0.011	-0.065	-0.074	-0.074	-0.07	-0.067	-0.074	-0.066	-0.069	-0.054	-0.055
-0.016	-0.043	-0.043	-0.036	0.127	0.185	-0.036	-0.033	0.301	-0.03	-0.027	-0.007		-0.016	-0.029	-0.026	-0.02	0.149	0.202	-0.02	-0.019	0.317	-0.016	-0.014	-0.006		-0.016	-0.017	-0.013	-0.006	0.167	0.216	-0.007	-0.006	0.331	-0.004	-0.003	-0.005		-0.021	-0.059	-0.069	0.124	-0.057	0	-0.059	-0.054	-0.056	-0.056	-0.042
-0.067	-0.079	-0.064	-0.002	0.143	-0.051	-0.052	-0.055	-0.041	-0.053	-0.061	-0.052		-0.067	-0.064	-0.045	0.014	0.159	-0.035	-0.036	-0.04	-0.022	-0.038	-0.047	-0.05		-0.067	-0.052	-0.03	0.028	0.174	-0.021	-0.022	-0.027	-0.005	-0.025	-0.035	-0.049		-0.071	-0.102	-0.098	-0.089	-0.081	-0.069	-0.067	-0.08	-0.08	-0.085	-0.087
-0.038	-0.061	-0.046	-0.039	0.182	-0.02	0.23	-0.029	0.163	-0.008	-0.045	-0.062		-0.037	-0.048	-0.026	-0.023	0.201	-0.005	0.248	-0.013	0.181	0.008	-0.03	-0.061		-0.036	-0.035	-0.011	-0.009	0.217	0.008	0.263	0.002	0.196	0.022	-0.018	-0.06		-0.059	-0.096	-0.086	-0.076	-0.078	-0.06	-0.06	-0.052	-0.07	0.406	-0.069
-0.036	-0.072	-0.056	-0.05	-0.049	-0.05	-0.045	-0.044	-0.043	-0.043	-0.038	-0.035		-0.037	-0.059	-0.039	-0.035	-0.034	-0.035	-0.029	-0.028	-0.028	-0.028	-0.024	-0.033		-0.036	-0.047	-0.025	-0.022	-0.021	-0.021	-0.016	-0.014	-0.013	-0.014	-0.011	-0.032		-0.056	-0.089	-0.086	-0.08	-0.077	-0.071	-0.066	-0.065	-0.062	-0.057	-0.065
-0.041	-0.073	0.048	0.045	0.171	-0.052	-0.044	-0.056	-0.053	0.007	-0.063	-0.047		-0.04	-0.063	0.067	0.062	0.187	-0.037	-0.029	-0.04	-0.037	0.025	-0.047	-0.046		-0.04	-0.052	0.081	0.076	0.201	-0.024	-0.015	-0.026	-0.023	0.041	-0.036	-0.045		-0.08	-0.092	-0.095	-0.08	-0.087	-0.081	-0.083	-0.08	-0.085	-0.086	-0.089
-0.046	-0.067	-0.038	-0.071	0.027	0.032	-0.067	-0.074	-0.017	-0.073	-0.071	-0.036		-0.044	-0.065	-0.038	-0.068	0.033	0.037	-0.065	-0.071	-0.009	-0.071	-0.07	-0.034		-0.043	-0.064	-0.036	-0.064	0.038	0.041	-0.064	-0.068	-0.004	-0.068	-0.069	-0.033		-0.061	-0.096	-0.096	-0.097	-0.098	-0.092	-0.098	-0.095	-0.1	-0.096	-0.095
G3-192h	OD												G3-192h	OD												G3-192h	OD												G4-192h	OD
0	-0.051	-0.082	-0.081	0.146	0.021	-0.084	-0.027	0.056	-0.074	0.392	-0.137		0	-0.047	-0.077	-0.074	0.156	0.029	-0.077	-0.015	0.066	-0.067	0.397	-0.131		0	-0.046	-0.075	-0.068	0.161	0.033	-0.073	-0.008	0.072	-0.065	0.399	-0.129		0	0.045	0.024	0.017	0.017	0.016	0.026	0.012	0.027	0.03	0.36
-0.05	-0.093	-0.094	-0.07	-0.093	-0.091	-0.092	0.13	-0.093	-0.085	0.095	-0.046		-0.047	-0.077	-0.078	-0.054	-0.077	-0.075	-0.076	0.147	-0.078	-0.07	0.106	-0.041		-0.045	-0.067	-0.065	-0.042	-0.066	-0.063	-0.064	0.16	-0.067	-0.06	0.114	-0.039		0.075	0.016	0.01	0.01	0.01	0.012	0.004	0.012	0.007	0.017	0.019
-0.05	-0.083	-0.084	-0.08	0.029	0.118	-0.089	-0.08	0.328	-0.079	-0.08	-0.028		-0.046	-0.067	-0.067	-0.063	0.05	0.135	-0.072	-0.064	0.346	-0.063	-0.065	-0.023		-0.044	-0.057	-0.055	-0.051	0.066	0.147	-0.059	-0.053	0.359	-0.051	-0.055	-0.021		0.082	0.023	0.019	0.141	0.023	0.07	0.015	0.021	0.016	0.017	0.023
-0.069	-0.123	-0.105	0.13	0.085	-0.109	-0.117	-0.116	-0.087	-0.104	-0.119	-0.076		-0.07	-0.105	-0.087	0.149	0.104	-0.09	-0.1	-0.097	-0.068	-0.088	-0.104	-0.071		-0.07	-0.094	-0.073	0.163	0.117	-0.077	-0.085	-0.084	-0.054	-0.075	-0.093	-0.07		0.007	-0.024	-0.012	0.001	-0.002	-0.004	-0.007	-0.008	-0.008	-0.015	-0.02
0.002	-0.107	-0.087	-0.084	0.09	-0.083	0.044	-0.097	0.065	-0.072	-0.106	-0.078		0.003	-0.089	-0.068	-0.066	0.107	-0.061	0.064	-0.077	0.085	-0.052	-0.089	-0.073		0.005	-0.078	-0.054	-0.054	0.119	-0.048	0.079	-0.062	0.1	-0.038	-0.078	-0.072		0.028	-0.018	0.001	0.01	0.002	0.02	0.004	0.017	-0.002	0.632	-0.004
-0.067	-0.114	-0.097	-0.095	-0.095	-0.098	-0.092	-0.097	-0.092	-0.094	-0.098	-0.052		-0.064	-0.097	-0.08	-0.079	-0.079	-0.081	-0.076	-0.079	-0.075	-0.077	-0.085	-0.047		-0.062	-0.087	-0.067	-0.067	-0.068	-0.069	-0.063	-0.066	-0.062	-0.064	-0.073	-0.046		0.04	-0.007	0.002	0.007	0.006	0.007	0.009	0.011	0.012	0.016	0.01
-0.068	-0.11	-0.019	-0.022	0.13	-0.108	-0.104	-0.113	-0.107	-0.047	-0.118	-0.086		-0.064	-0.097	-0.002	-0.005	0.148	-0.09	-0.085	-0.094	-0.088	-0.029	-0.108	-0.08		-0.064	-0.088	0.011	0.007	0.161	-0.077	-0.073	-0.082	-0.076	-0.015	-0.1	-0.078		0.026	-0.013	-0.011	0.004	-0.006	0	-0.006	-0.005	-0.012	-0.017	-0.014
-0.089	-0.107	0.09	-0.116	-0.031	-0.044	-0.061	-0.117	-0.066	-0.117	-0.094	-0.118		-0.084	-0.101	0.093	-0.11	-0.024	-0.038	-0.055	-0.111	-0.06	-0.111	-0.089	-0.111		-0.081	-0.099	0.094	-0.108	-0.022	-0.036	-0.053	-0.109	-0.058	-0.109	-0.087	-0.11		0.014	-0.01	-0.018	-0.017	-0.018	-0.012	-0.016	-0.015	-0.019	-0.012	0
G3-216h	OD												G3-216h	OD												G3-216h	OD												G4-216h	OD
0	-0.001	-0.057	-0.053	0.093	0.052	-0.058	-0.008	0.085	-0.046	0.356	-0.12		0	-0.001	-0.056	-0.046	0.102	0.061	-0.054	0.002	0.094	-0.041	0.357	-0.119		0	0	-0.054	-0.037	0.111	0.07	-0.047	0.013	0.102	-0.036	0.358	-0.118		0	0.097	0.064	0.055	0.056	0.055	0.065	0.049	0.065	0.068	0.562
-0.016	-0.073	-0.074	-0.027	-0.071	-0.068	-0.053	0.22	-0.069	-0.061	0.178	-0.008		-0.016	-0.059	-0.058	-0.01	-0.056	-0.052	-0.039	0.237	-0.055	-0.048	0.191	-0.007		-0.016	-0.043	-0.04	0.008	-0.039	-0.035	-0.022	0.255	-0.039	-0.033	0.204	-0.006		0.096	0.054	0.042	0.038	0.044	0.047	0.039	0.046	0.044	0.058	0.06
-0.012	-0.063	-0.065	-0.058	0.031	0.056	-0.059	-0.047	0.325	-0.052	-0.047	0.007		-0.012	-0.049	-0.048	-0.042	0.052	0.075	-0.043	-0.033	0.342	-0.038	-0.035	0.008		-0.012	-0.033	-0.029	-0.022	0.077	0.094	-0.024	-0.016	0.36	-0.021	-0.021	0.009		0.123	0.058	0.047	0.152	0.057	0.105	0.053	0.058	0.056	0.057	0.068
-0.049	-0.106	-0.09	0.076	0.114	-0.075	-0.077	-0.08	-0.049	-0.079	-0.085	-0.046		-0.049	-0.09	-0.071	0.096	0.131	-0.058	-0.06	-0.064	-0.03	-0.064	-0.072	-0.045		-0.049	-0.073	-0.049	0.119	0.156	-0.038	-0.04	-0.045	-0.007	-0.046	-0.056	-0.044		0.029	0.011	0.015	0.023	0.03	0.043	0.044	0.032	0.032	0.027	0.025
0.009	-0.088	-0.071	-0.047	0.08	-0.041	0.028	-0.058	0.147	-0.041	-0.072	-0.047		0.011	-0.075	-0.051	-0.027	0.096	-0.021	0.047	-0.041	0.159	-0.025	-0.057	-0.046		0.012	-0.058	-0.03	-0.004	0.114	0	0.07	-0.021	0.174	-0.006	-0.041	-0.045		0.039	0.017	0.026	0.035	0.032	0.05	0.048	0.057	0.039	0.668	0.041
-0.03	-0.094	-0.08	-0.074	-0.072	-0.074	-0.066	-0.067	-0.067	-0.067	-0.061	-0.015		-0.03	-0.08	-0.062	-0.058	-0.058	-0.058	-0.049	-0.051	-0.051	-0.052	-0.048	-0.014		-0.029	-0.065	-0.042	-0.04	-0.037	-0.038	-0.029	-0.03	-0.031	-0.032	-0.032	-0.013		0.074	0.027	0.028	0.033	0.036	0.04	0.046	0.046	0.049	0.056	0.053
-0.043	-0.063	-0.018	-0.006	0.184	-0.078	-0.074	-0.08	-0.078	-0.014	-0.091	-0.053		-0.043	-0.052	-0.001	0.011	0.202	-0.063	-0.059	-0.064	-0.062	0.004	-0.08	-0.052		-0.042	-0.037	0.02	0.031	0.223	-0.044	-0.039	-0.044	-0.042	0.025	-0.069	-0.051		0.065	0.021	0.018	0.033	0.025	0.034	0.03	0.032	0.027	0.024	0.022
-0.12	-0.074	0.058	-0.092	-0.02	-0.027	0.02	-0.09	-0.044	-0.087	-0.056	-0.116		-0.119	-0.073	0.056	-0.089	-0.014	-0.022	0.021	-0.089	-0.037	-0.086	-0.056	-0.115		-0.118	-0.072	0.059	-0.085	-0.009	-0.016	0.024	-0.086	-0.031	-0.085	-0.055	-0.114		-0.001	0.038	0.021	0.02	0.019	0.025	0.022	0.022	0.017	0.029	0.049
G3-336h	OD												G3-336h	OD												G3-336h	OD												G4-336h	OD
0	0.09	-0.022	-0.015	0.084	0.089	-0.027	0.016	0.114	-0.015	0.304	-0.088		0	0.09	-0.022	-0.009	0.093	0.098	-0.021	0.027	0.122	-0.008	0.306	-0.086		0	0.087	-0.021	-0.001	0.101	0.105	-0.015	0.036	0.128	-0.003	0.307	-0.085		0	0.1	0.072	0.052	0.053	0.051	0.048	0.04	0.04	0.058	0.681
0.038	-0.043	-0.047	0.067	-0.043	-0.039	0.011	0.203	-0.041	-0.032	0.283	0.015		0.038	-0.031	-0.029	0.086	-0.027	-0.024	0.029	0.221	-0.026	-0.017	0.296	0.017		0.038	-0.018	-0.013	0.102	-0.014	-0.01	0.046	0.236	-0.013	-0.004	0.307	0.018		0.003	0.052	0.036	0.031	0.038	0.038	0.033	0.038	0.04	0.054	0.057
0.025	-0.033	-0.039	-0.032	0.047	0.046	-0.032	-0.002	0.233	-0.025	-0.019	0.032		0.026	-0.021	-0.02	-0.014	0.069	0.066	-0.015	0.015	0.251	-0.01	-0.005	0.034		0.026	-0.009	-0.004	0.002	0.089	0.084	0	0.03	0.266	0.004	0.007	0.034		0.108	0.053	0.042	0.178	0.058	0.096	0.05	0.053	0.052	0.055	0.064
-0.04	-0.077	-0.065	0.039	0.097	-0.048	-0.05	-0.052	0.006	-0.051	-0.057	-0.02		-0.039	-0.064	-0.043	0.06	0.118	-0.029	-0.031	-0.035	0.027	-0.035	-0.042	-0.018		-0.038	-0.05	-0.026	0.078	0.135	-0.013	-0.015	-0.02	0.046	-0.02	-0.03	-0.017		-0.002	0.008	0.011	0.02	0.028	0.041	0.041	0.029	0.03	0.024	0.022
0.069	-0.06	-0.047	0.096	0.093	-0.016	0.045	-0.032	0.281	-0.015	-0.044	-0.034		0.072	-0.05	-0.024	0.118	0.113	0.005	0.067	-0.013	0.29	0.003	-0.029	-0.032		0.073	-0.036	-0.007	0.137	0.129	0.023	0.086	0.003	0.3	0.019	-0.016	-0.031		0.007	0.013	0.022	0.029	0.027	0.047	0.045	0.056	0.037	0.603	0.037
0.002	-0.067	-0.055	-0.048	-0.045	-0.047	-0.035	-0.04	-0.04	-0.04	-0.035	-0.01		0.002	-0.057	-0.035	-0.031	-0.028	-0.03	-0.016	-0.022	-0.023	-0.024	-0.021	-0.008		0.003	-0.044	-0.019	-0.016	-0.012	-0.014	0.002	-0.005	-0.007	-0.008	-0.009	-0.007		0.025	0.022	0.024	0.027	0.031	0.034	0.041	0.04	0.047	0.052	0.051
-0.013	-0.012	0.003	0.009	0.187	-0.052	-0.048	-0.053	-0.051	0.008	-0.064	-0.03		-0.012	-0.009	0.022	0.028	0.206	-0.035	-0.031	-0.036	-0.034	0.026	-0.057	-0.028		-0.011	-0.002	0.039	0.045	0.223	-0.02	-0.015	-0.021	-0.019	0.043	-0.051	-0.027		0.027	0.018	0.015	0.029	0.021	0.026	0.024	0.031	0.023	0.021	0.018
-0.094	-0.038	0.049	-0.056	-0.005	0.012	0.056	-0.045	-0.018	-0.047	-0.037	-0.09		-0.092	-0.036	0.05	-0.054	0.001	0.017	0.057	-0.044	-0.012	-0.045	-0.035	-0.088		-0.091	-0.035	0.051	-0.053	0.005	0.02	0.058	-0.042	-0.008	-0.044	-0.034	-0.087		-0.007	0.039	0.036	0.031	0.023	0.042	0.045	0.032	0.023	0.044	0.052
[truncated: 25 more columns]
