# Supplementary material for: The wood decay fungus Cerrena unicolor adjusts its metabolism to grow on various types of wood and light conditions
Source: PLoS One. 2019 Feb 5;14(2):e0211744. doi: 10.1371/journal.pone.0211744 (PMC6363171; doi:10.1371/journal.pone.0211744)
Supplement: S3 Dataset — Evaluation of the effect of light conditions on Cerrena unicolor metabolic profiles using BIOLOG FF MPs. (XLSX) [file pone.0211744.s003.xlsx]

## Sheet: white
G1-0h	OD												G1-0h	OD												G1-0h	OD
0	0.132	-0.036	-0.03	-0.037	0.059	-0.027	0.022	0.013	0.016	-0.009	-0.027		0	0.052	0.005	0.011	0.012	0.055	0.005	0.07	0.094	0.058	0.019	0.024		0	0.057	0.007	0.012	0.011	0.051	0.001	0.065	0.089	0.05	0.013	0.021
0.018	-0.043	0.188	-0.045	-0.037	-0.042	-0.041	-0.044	-0.046	-0.026	-0.029	-0.038		0.031	-0.01	0.186	-0.021	-0.019	-0.012	0.014	-0.004	0.018	0.016	0.018	0.021		0.033	-0.012	0.185	-0.022	-0.021	-0.015	0.007	-0.003	0.012	0.01	0.012	0.011
-0.027	-0.026	-0.011	-0.028	0.014	0.016	0.002	-0.02	-0.011	-0.012	-0.038	-0.023		0.001	0	0.016	-0.009	0.025	0.018	0.008	0.019	0.011	0.037	0.01	0.022		0	0	0.016	-0.011	0.023	0.014	0.006	0.017	0.006	0.03	0.003	0.016
-0.057	-0.028	-0.025	-0.029	-0.015	-0.018	-0.013	-0.014	-0.03	-0.03	-0.039	-0.046		-0.007	0.004	0.004	0.003	-0.005	-0.01	0.02	0.014	-0.011	0.005	0.006	-0.011		-0.007	-0.001	0.003	0	-0.005	-0.013	0.017	0.005	-0.017	-0.002	0.004	-0.016
0.062	-0.022	0.024	0.021	-0.008	-0.004	-0.012	0.019	-0.016	-0.029	-0.003	0.004		0.111	-0.002	0.011	0.046	0.043	0.009	0.021	-0.005	-0.002	-0.001	0.057	0.043		0.109	-0.006	0.007	0.044	0.043	0.008	0.023	-0.008	-0.006	-0.005	0.053	0.039
-0.041	-0.029	-0.029	-0.025	-0.038	-0.011	-0.037	-0.011	-0.039	-0.039	-0.028	-0.046		0.017	-0.003	0.002	-0.005	-0.01	0.008	0.006	0.01	0.009	-0.067	0.021	-0.003		0.014	-0.011	-0.003	-0.01	-0.014	0.009	-0.001	0	0	-0.072	0.012	-0.011
0.017	0.456	-0.006	-0.024	-0.029	-0.024	-0.028	-0.031	-0.03	-0.041	-0.07	-0.112		-0.002	0.236	0.008	-0.002	-0.001	0.013	0.009	-0.009	-0.008	-0.004	-0.004	-0.014		-0.008	0.238	0.002	-0.017	-0.007	0.009	0.002	-0.017	-0.015	-0.012	-0.012	-0.021
-0.039	-0.009	-0.04	-0.034	-0.028	-0.041	-0.04	-0.038	-0.037	0.562	-0.053	-0.103		-0.014	0.007	0.279	-0.008	0.039	-0.002	-0.01	0.007	0.004	0.968	-0.01	-0.012		-0.018	-0.001	0.293	-0.014	0.033	-0.008	-0.017	-0.005	-0.002	0.983	-0.019	-0.022
G1-24h	OD												G1-24h	OD												G1-24h	OD
0	0.101	-0.069	-0.053	-0.067	0.057	-0.063	0	-0.05	0.031	-0.004	-0.084		0	0.201	0.039	0.033	0.068	0.117	0.031	0.144	0.125	0.122	0.086	0.047		0	0.209	0.046	0.04	0.076	0.125	0.041	0.154	0.139	0.134	0.091	0.047
0.019	-0.051	0.176	-0.045	-0.056	-0.043	-0.033	-0.022	-0.107	-0.067	-0.039	-0.083		0.088	0.063	0.187	0.04	0.034	0.039	0.087	0.109	0.091	0.12	0.055	0		0.095	0.075	0.199	0.053	0.045	0.052	0.098	0.119	0.101	0.13	0.064	0.001
-0.07	-0.022	-0.016	-0.03	0.054	0.032	0.001	-0.043	-0.05	-0.071	-0.093	-0.077		0.025	0.073	0.133	0.081	0.121	0.137	0.089	0.166	0.09	0.113	0.007	0.014		0.034	0.084	0.144	0.092	0.133	0.146	0.099	0.175	0.099	0.123	0.019	0.016
-0.039	0.006	-0.01	0.015	0.003	0.012	0.052	-0.015	-0.031	0.053	-0.092	-0.101		0.015	0.158	0.111	0.134	0.105	0.103	0.223	0.185	0.081	0.218	0.024	-0.021		0.027	0.17	0.121	0.144	0.116	0.113	0.232	0.194	0.09	0.232	0.038	-0.021
0.021	0.007	0.047	0.041	0.019	-0.008	-0.018	0.077	-0.013	-0.024	0.086	-0.065		0.109	0.059	0.138	0.299	0.209	0.163	0.168	0.113	0.085	0.068	0.154	0.041		0.12	0.072	0.149	0.308	0.22	0.173	0.177	0.121	0.095	0.079	0.171	0.041
-0.058	-0.025	-0.024	-0.033	-0.011	0.087	-0.008	0.035	-0.034	-0.086	-0.035	-0.097		0.054	0.078	0.125	0.109	0.121	0.262	0.093	0.09	0.129	0.12	0.041	-0.01		0.067	0.089	0.135	0.121	0.133	0.272	0.105	0.1	0.137	0.127	0.056	-0.01
0.039	0.436	0.016	0.028	-0.021	0.015	0.021	0.023	0.002	-0.038	-0.119	-0.165		0.064	0.342	0.089	0.099	0.097	0.092	0.11	0.05	0.051	0.05	0.037	-0.02		0.075	0.354	0.102	0.109	0.11	0.104	0.124	0.063	0.062	0.063	0.049	-0.019
-0.08	0.031	-0.047	-0.038	-0.027	-0.064	-0.025	-0.063	-0.085	0.007	-0.113	-0.098		-0.004	0.096	0.32	0.039	0.12	0.081	0.078	0.032	0.018	0.11	-0.002	-0.025		-0.004	0.109	0.332	0.053	0.134	0.095	0.09	0.045	0.03	0.116	0.003	-0.025
G1-48h	OD												G1-48h	OD												G1-48h	OD
0	0.041	-0.089	-0.271	-0.08	0.037	-0.079	-0.003	-0.041	0.042	0.099	-0.081		0	0.191	0.035	-0.165	0.07	0.135	0.029	0.145	0.142	0.158	0.194	0.056		0	0.191	0.041	0.035	0.078	0.14	0.036	0.154	0.15	0.163	0.194	0.056
0.01	-0.063	0.179	-0.064	-0.071	-0.064	-0.046	-0.007	-0.075	-0.053	-0.048	-0.085		0.091	0.063	0.219	0.039	0.036	0.04	0.087	0.119	0.106	0.139	0.059	0.004		0.096	0.076	0.233	0.054	0.049	0.054	0.099	0.132	0.118	0.152	0.067	0.004
-0.095	-0.04	-0.025	-0.049	0.008	0.02	-0.013	-0.059	-0.062	-0.068	-0.07	-0.081		0.031	0.072	0.123	0.062	0.106	0.135	0.06	0.151	0.074	0.144	0.039	0.022		0.038	0.084	0.138	0.078	0.121	0.149	0.072	0.163	0.086	0.158	0.048	0.022
-0.052	-0.017	-0.02	-0.006	-0.017	-0.004	0.041	-0.028	-0.047	0.096	-0.06	-0.115		0.037	0.155	0.074	0.085	0.068	0.062	0.187	0.167	0.071	0.258	0.081	-0.025		0.047	0.169	0.089	0.102	0.084	0.079	0.203	0.186	0.091	0.275	0.096	-0.025
-0.015	-0.02	0.014	0.021	0.018	-0.021	-0.033	0.069	-0.03	-0.043	0.102	-0.077		0.122	0.056	0.086	0.257	0.16	0.1	0.115	0.066	0.065	0.071	0.218	0.043		0.132	0.07	0.102	0.276	0.178	0.117	0.133	0.082	0.08	0.086	0.232	0.043
-0.105	-0.052	-0.049	-0.049	-0.03	0.307	-0.017	0.022	-0.049	-0.055	-0.054	-0.105		0.054	0.071	0.067	0.069	0.086	0.474	0.095	0.076	0.085	0.21	0.076	-0.005		0.064	0.085	0.082	0.086	0.105	0.492	0.111	0.091	0.1	0.218	0.089	-0.005
-0.009	0.402	-0.013	-0.002	-0.047	0.011	0.006	0.003	-0.02	-0.052	-0.127	-0.17		0.058	0.328	0.067	0.062	0.088	0.078	0.099	0.064	0.051	0.057	0.039	-0.016		0.06	0.34	0.083	0.078	0.107	0.094	0.116	0.079	0.065	0.071	0.051	-0.016
-0.117	0.009	-0.078	-0.06	-0.064	-0.084	-0.039	-0.079	-0.088	0.056	-0.126	-0.08		-0.012	0.092	0.331	0.044	0.128	0.096	0.105	0.041	0.036	0.138	-0.002	-0.027		-0.012	0.103	0.345	0.059	0.144	0.11	0.116	0.055	0.047	0.148	0.003	-0.027
G1-72h	OD												G1-72h	OD												G1-72h	OD
0	-0.047	-0.064	-0.085	-0.107	0.01	-0.104	-0.034	-0.015	0.043	0.217	-0.059		0	0.142	0.017	0.023	0.055	0.113	0.002	0.066	0.111	0.138	0.314	0.045		0	0.142	0.013	0.023	0.056	0.113	0.002	0.067	0.11	0.138	0.315	0.045
-0.004	-0.089	0.166	-0.093	-0.096	-0.087	-0.084	-0.034	-0.096	-0.087	-0.088	-0.109		0.056	0.06	0.223	0.027	0.027	0.022	0.068	0.099	0.078	0.113	0.026	-0.005		0.056	0.066	0.23	0.035	0.034	0.029	0.074	0.105	0.08	0.118	0.025	-0.003
-0.11	-0.066	-0.05	-0.08	-0.017	-0.016	-0.016	-0.101	-0.09	-0.095	-0.081	-0.076		0.001	0.067	0.111	0.047	0.093	0.124	0.085	0.122	0.049	0.119	0.013	0.012		-0.003	0.075	0.121	0.057	0.103	0.133	0.094	0.129	0.054	0.128	0.016	0.014
-0.077	-0.046	-0.049	-0.064	-0.036	-0.033	0.008	-0.04	-0.078	0.062	-0.102	-0.125		0	0.139	0.059	0.064	0.051	0.05	0.171	0.128	0.043	0.228	0.052	-0.029		-0.001	0.149	0.07	0.076	0.061	0.062	0.182	0.139	0.054	0.236	0.057	-0.029
-0.029	-0.049	-0.021	-0.017	-0.019	-0.06	-0.069	0.027	-0.066	-0.075	0.061	-0.08		0.084	0.045	0.07	0.246	0.136	0.078	0.093	0.047	0.041	0.042	0.19	0.041		0.084	0.054	0.082	0.26	0.15	0.091	0.106	0.058	0.051	0.051	0.195	0.042
-0.129	-0.049	-0.062	-0.043	-0.049	0.425	-0.043	-0.015	-0.08	-0.086	-0.093	-0.115		0.027	0.062	0.052	0.061	0.073	0.616	0.086	0.056	0.101	0.197	0.043	-0.011		0.029	0.072	0.063	0.074	0.087	0.63	0.098	0.066	0.111	0.199	0.046	-0.009
-0.047	0.375	0.032	-0.037	-0.068	-0.019	-0.029	-0.029	-0.051	-0.092	-0.125	-0.176		0.023	0.294	0.056	0.047	0.068	0.059	0.075	0.057	0.033	0.031	0.002	-0.019		0.02	0.302	0.067	0.059	0.081	0.071	0.086	0.067	0.042	0.039	0.004	-0.018
-0.131	-0.008	-0.11	-0.014	-0.078	-0.119	-0.056	-0.111	-0.12	0.02	-0.134	0.007		-0.017	0.067	0.319	0.122	0.129	0.086	0.098	0.017	0.013	0.109	-0.02	-0.031		-0.016	0.066	0.321	0.131	0.139	0.09	0.1	0.021	0.015	0.104	-0.02	-0.03
G1-96h	OD												G1-96h	OD												G1-96h	OD
0	-0.257	0.02	0.161	0.171	0.089	0.386	-0.062	0.03	0.109	-0.24	0.235		0	0.049	0.093	0.016	-0.084	-0.031	-0.097	0.028	0.176	0.12	0.35	0.212		0	0.049	0.1	0.026	-0.074	-0.021	-0.091	0.037	0.186	0.124	0.35	0.211
-0.158	0.256	0.552	0.296	0.291	0.358	0.38	-0.89	0.456	0.679	0.316	0.332		0.004	-0.078	0.196	-0.077	-0.09	0.064	0.022	-0.021	0.106	-0.038	-0.075	-0.005		0.007	-0.065	0.208	-0.064	-0.078	0.074	0.034	-0.009	0.117	-0.026	-0.066	-0.004
-0.678	0.391	0.479	-0.423	0.507	0.258	0.679	0.402	0.4	0.41	0.351	0.198		-0.105	-0.053	-0.061	-0.074	-0.025	-0.03	0.173	-0.011	-0.054	-0.083	0.086	-0.073		-0.104	-0.04	-0.051	-0.061	-0.013	-0.019	0.187	0	-0.043	-0.072	0.096	-0.073
0.252	0.22	0.407	0.392	0.467	0.363	0.484	0.389	0.472	0.567	0.486	0.207		-0.074	-0.049	-0.055	0.086	0.13	0.107	0.021	0.149	-0.064	0.07	-0.096	-0.127		-0.069	-0.037	-0.043	0.097	0.14	0.119	0.032	0.16	-0.052	0.081	-0.085	-0.127
-0.054	-0.054	0.355	0.385	0.487	0.479	0.291	0.396	0.437	0.511	0.407	0.122		0.01	-0.054	-0.036	-0.016	-0.053	-0.067	-0.071	0.019	-0.062	-0.074	0.051	0.065		0.01	-0.042	-0.025	-0.005	-0.041	-0.057	-0.06	0.029	-0.052	-0.063	0.062	0.065
0.482	-0.819	-0.097	0.684	-0.691	1.237	0.716	0.71	0.787	0.242	0.57	0.324		-0.009	0.107	0.09	0.1	-0.05	0.528	0.029	-0.017	-0.067	-0.083	-0.044	-0.118		-0.003	0.118	0.103	0.113	-0.038	0.539	0.04	-0.006	-0.056	-0.074	-0.041	-0.119
0.32	-0.89	0.001	0.748	-1.255	0.513	0.013	0.25	0.555	0.306	0.674	0.53		0.01	0.346	0.187	-0.053	-0.07	-0.008	-0.04	-0.065	-0.055	-0.094	-0.121	-0.177		0.011	0.358	0.198	-0.043	-0.058	0.003	-0.029	-0.055	-0.045	-0.085	-0.121	-0.178
0.464	0.132	-0.598	0.264	0.262	-0.004	-0.081	-1.048	0.252	0.613	0.258	0.209		-0.135	-0.012	-0.114	0.123	0.085	-0.112	-0.043	-0.108	-0.126	-0.003	-0.135	0.165		-0.134	-0.006	-0.107	0.135	0.097	-0.106	-0.038	-0.102	-0.124	-0.003	-0.135	0.165
G1-120h	OD												G1-120h	OD												G1-120h	OD
0	0.394	0.248	0.245	0.176	0.105	0.028	0.29	0.406	0.421	0.569	1.146		0	0.521	0.239	0.298	0.09	0.181	0.008	0.269	0.375	0.167	0.568	0.768		0	0.523	0.247	0.304	0.095	0.189	0.014	0.278	0.384	0.172	0.568	0.769
0.116	0.091	0.392	0.15	0.042	0.254	0.268	0.07	0.475	0.349	0.02	0.762		0.056	0.101	0.829	0.013	0.209	0.143	0.098	0.04	0.72	0.243	0.217	0.33		0.057	0.112	0.84	0.02	0.219	0.153	0.108	0.049	0.73	0.255	0.223	0.331
-0.001	0.166	0.186	0.014	0.051	0.178	0.366	0.339	0.181	0.083	0.644	0.129		-0.004	0.104	0.273	0.017	0.078	0.101	0.38	0.296	0.157	0.104	-0.004	0.213		0.002	0.116	0.286	0.027	0.089	0.11	0.391	0.306	0.166	0.114	0.004	0.213
0.029	0.045	0.042	0.401	0.411	0.413	0.358	0.501	0.179	0.171	0.017	0.051		0.018	0.111	0.188	0.034	0.032	0.029	0.15	0.187	0.068	0.11	0.315	0.028		0.024	0.121	0.201	0.044	0.042	0.039	0.16	0.199	0.084	0.123	0.33	0.028
0.348	0.051	0.111	0.207	0.163	0.029	0.027	0.084	0.036	0.09	0.087	0.456		0.234	0.033	0.254	0.229	0.53	0.053	0.185	0.342	0.162	0.176	0.103	0.262		0.244	0.043	0.265	0.239	0.542	0.062	0.197	0.353	0.173	0.187	0.117	0.263
0.227	0.408	0.572	0.257	0.052	0.729	0.345	0.084	0.167	0.035	0.189	-0.022		0.339	0.262	0.112	0.206	0.047	0.781	0.489	0.046	0.395	0.011	0.009	0.345		0.349	0.274	0.122	0.219	0.058	0.79	0.501	0.055	0.405	0.019	0.019	0.343
0.336	0.446	0.632	0.184	0.034	0.283	0.061	0.137	0.025	-0.004	-0.027	-0.094		0.002	0.229	0.284	0.266	0.033	0.226	0.039	0.352	0.015	0.013	0.21	0.208		0.002	0.239	0.297	0.276	0.045	0.236	0.049	0.363	0.024	0.023	0.22	0.208
-0.044	0.119	-0.01	0.225	0.267	-0.003	0.023	-0.008	-0.025	0.054	-0.049	0.373		-0.014	0.003	0.303	0.329	0.403	0.139	0.056	-0.004	0.177	0.154	-0.024	-0.016		-0.014	0.011	0.312	0.34	0.414	0.151	0.063	0.005	0.185	0.161	-0.023	-0.016
G1-144h	OD												G1-144h	OD												G1-144h	OD
0	0.456	0.117	0.163	0.093	0.162	0.022	0.247	0.366	0.66	0.56	1.326		0	0.581	0.248	0.298	0.239	0.356	0.008	0.271	0.404	0.149	0.629	1.256		0	0.585	0.259	0.31	0.253	0.37	0.022	0.286	0.418	0.157	0.634	1.256
0.002	-0.014	0.641	0.1	0.259	0.124	0.19	0.07	0.578	0.402	0.101	1.25		0.015	0.097	0.851	0.111	0.695	0.21	0.199	0.026	0.888	0.353	0.326	0.908		0.019	0.109	0.863	0.119	0.709	0.228	0.214	0.039	0.903	0.371	0.339	0.909
-0.122	0.115	0.083	-0.107	-0.072	0.269	0.275	0.454	0.237	0.075	0.837	0.278		-0.036	0.14	0.224	-0.025	0.039	0.218	0.355	0.539	0.333	0.167	-0.035	0.471		-0.031	0.153	0.239	-0.014	0.051	0.233	0.37	0.556	0.347	0.184	-0.025	0.474
-0.031	0.058	-0.077	0.412	0.326	0.376	0.233	0.644	0.134	0.04	-0.099	0.057		0.185	0.075	0.246	-0.002	-0.015	-0.009	0.046	0.356	0.198	0.129	0.634	0.117		0.192	0.085	0.259	0.008	-0.006	0.003	0.059	0.373	0.216	0.145	0.649	0.12
0.267	-0.077	0.161	0.334	0.246	-0.088	-0.09	0.148	-0.089	0.155	0.139	0.546		0.272	0.105	0.342	0.185	0.698	0.014	0.653	0.339	0.485	0.316	0.263	0.502		0.279	0.116	0.356	0.197	0.711	0.026	0.672	0.356	0.499	0.328	0.279	0.504
0.139	0.663	1.047	0.142	0.028	0.714	0.627	-0.074	0.114	-0.008	0.434	-0.045		0.358	0.415	0.222	0.171	0.002	0.79	1.006	0.014	0.387	-0.024	0.114	0.424		0.367	0.426	0.231	0.186	0.016	0.801	1.024	0.026	0.401	-0.015	0.128	0.425
0.318	0.3	0.635	0.43	-0.094	0.2	-0.062	0.225	-0.037	-0.052	-0.074	-0.201		0.068	0.178	0.524	0.605	-0.009	0.397	0.028	0.483	0.006	0.086	0.469	0.43		0.074	0.188	0.54	0.619	0.006	0.41	0.043	0.502	0.018	0.098	0.483	0.429
-0.072	0.221	-0.085	0.111	0.143	-0.012	0.089	-0.12	0.005	0.003	-0.15	0.313		0.052	0.149	0.276	0.271	0.355	0.272	0.096	-0.03	0.322	0.16	0.021	0		0.052	0.163	0.288	0.285	0.371	0.288	0.11	-0.018	0.334	0.17	0.03	0
G1-168h	OD												G1-168h	OD												G1-168h	OD
0	0.4	0.064	0.137	0.023	0.274	0.099	0.259	0.458	1.203	0.622	1.333		0	0.452	0.098	0.196	0.142	0.388	-0.031	0.205	0.381	0.031	0.64	1.237		0	0.453	0.098	0.197	0.144	0.389	-0.03	0.21	0.384	0.031	0.641	1.237
0.01	-0.075	0.697	0.05	0.877	0.058	0.17	0.116	0.748	0.33	0.132	1.332		-0.091	-0.049	0.652	0.043	1.156	0.069	0.136	-0.046	0.834	0.227	0.192	1.06		-0.091	-0.045	0.657	0.048	1.16	0.076	0.143	-0.039	0.839	0.232	0.193	1.062
-0.156	0.057	0.066	-0.045	-0.111	0.272	0.332	0.596	0.368	0.058	0.874	0.713		-0.151	0.017	0.121	-0.143	-0.083	0.153	0.318	0.548	0.408	0.066	-0.159	0.937		-0.151	0.023	0.13	-0.139	-0.076	0.162	0.325	0.556	0.416	0.074	-0.158	0.938
0.153	0.511	-0.119	0.492	0.252	0.3	0.15	0.733	0.135	0	0.086	0.048		0.294	0.233	0.12	-0.084	-0.122	-0.04	0.078	0.45	0.121	0.14	0.703	0.032		0.295	0.241	0.13	-0.076	-0.114	-0.032	0.086	0.461	0.131	0.151	0.71	0.033
0.25	-0.127	0.215	0.365	0.355	-0.122	-0.095	0.125	-0.095	0.184	0.265	0.826		0.195	0.246	0.215	0.071	0.674	-0.097	0.68	0.188	0.762	0.257	0.183	0.59		0.195	0.255	0.224	0.078	0.683	-0.088	0.695	0.2	0.774	0.267	0.192	0.592
0.135	0.654	1.293	0.093	0.291	0.734	0.791	0.138	0.084	0.072	0.793	-0.05		0.22	0.491	0.489	0.069	-0.123	0.708	1.061	0.041	0.267	-0.142	0.289	0.349		0.223	0.5	0.498	0.08	-0.113	0.716	1.074	0.052	0.278	-0.137	0.295	0.349
0.29	0.218	0.701	0.967	-0.159	0.15	-0.044	0.329	0.237	0.104	0.056	-0.234		0.184	0.033	0.561	1.398	-0.126	0.396	0.015	0.441	0.112	0.387	0.487	0.651		0.184	0.043	0.574	1.408	-0.113	0.411	0.029	0.458	0.125	0.398	0.494	0.652
0.087	0.4	0.052	0.047	0.058	0.131	0.067	-0.166	0.004	-0.004	-0.173	0.313		0.275	0.251	0.214	0.125	0.211	0.218	0.006	-0.151	0.215	0.016	0.018	-0.083		0.276	0.262	0.22	0.138	0.228	0.229	0.014	-0.146	0.222	0.02	0.018	-0.083
G1-192h	OD												G1-192h	OD												G1-192h	OD
0	0.406	0.086	0.192	0.05	0.58	0.194	0.449	0.63	1.485	0.708	1.17		0	0.42	0.077	0.207	0.137	0.582	0.062	0.353	0.517	0.019	0.748	1.2		0	0.421	0.086	0.218	0.147	0.594	0.074	0.367	0.531	0.021	0.749	1.203
0.066	-0.053	0.68	0.096	1.073	0.091	0.269	0.28	0.904	0.434	0.182	1.316		-0.12	-0.086	0.648	0.052	1.241	0.067	0.178	0.007	0.914	0.282	0.146	1.024		-0.119	-0.073	0.662	0.067	1.251	0.082	0.192	0.02	0.929	0.3	0.156	1.025
-0.134	0.103	0.251	0.167	-0.067	0.273	0.504	0.744	0.631	0.125	1.037	0.796		-0.172	0.011	0.213	-0.145	-0.008	0.182	0.467	0.65	0.6	0.08	-0.176	1.121		-0.171	0.025	0.228	-0.135	0.005	0.196	0.484	0.665	0.615	0.098	-0.166	1.122
0.427	1.1	0.004	0.732	0.258	0.349	0.165	0.957	0.243	0.045	0.465	0.066		0.431	0.859	0.087	0.039	-0.12	0.145	0.178	0.61	0.164	0.129	0.91	0.015		0.442	0.873	0.103	0.052	-0.107	0.159	0.193	0.622	0.181	0.149	0.929	0.016
0.376	-0.086	0.24	0.586	0.52	-0.077	0.192	0.184	0.461	0.239	0.328	1.109		0.285	0.656	0.189	0.074	0.647	-0.101	0.729	0.182	1.153	0.287	0.223	0.66		0.295	0.672	0.205	0.088	0.661	-0.089	0.748	0.2	1.172	0.305	0.244	0.66
0.182	0.651	1.265	0.136	0.482	0.844	0.825	0.236	0.133	0.295	1.232	-0.029		0.171	0.456	0.976	0.062	-0.125	0.734	1.049	0.062	0.278	-0.169	0.712	0.35		0.184	0.473	0.993	0.079	-0.11	0.747	1.068	0.08	0.296	-0.153	0.729	0.351
0.291	0.213	0.807	1.516	-0.094	0.213	0.287	0.442	0.88	0.379	0.22	-0.216		0.181	0.006	0.638	1.965	-0.125	0.43	0.09	0.54	0.665	0.647	0.536	0.94		0.184	0.02	0.657	1.983	-0.106	0.448	0.107	0.563	0.681	0.665	0.554	0.941
0.475	0.674	0.147	0.115	0.087	0.361	0.159	-0.097	0.047	0.036	-0.144	0.335		1.073	0.337	0.395	0.109	0.208	0.281	0.004	-0.152	0.206	-0.019	-0.001	-0.103		1.074	0.353	0.405	0.124	0.227	0.299	0.023	-0.136	0.222	-0.006	0.003	-0.103
G1-216h	OD												G1-216h	OD												G1-216h	OD
0	0.426	0.104	0.24	0.055	0.831	0.363	0.607	0.858	1.686	0.796	0.884		0	0.402	0.092	0.234	0.127	0.949	0.417	0.491	0.92	0.032	0.856	1.069		0	0.403	0.081	0.228	0.125	0.946	0.413	0.487	0.917	0.032	0.855	1.069
0.142	-0.055	0.665	0.104	0.996	0.084	0.314	0.391	0.972	0.45	0.238	1.311		-0.119	-0.086	0.639	0.057	1.151	0.055	0.219	0.058	1.029	0.342	0.128	1.008		-0.119	-0.087	0.64	0.059	1.153	0.058	0.221	0.061	1.03	0.341	0.127	1.008
-0.11	0.104	0.427	0.384	-0.056	0.284	0.668	0.751	0.77	0.143	1.191	0.81		-0.172	0.016	0.346	-0.05	0.263	0.193	0.683	0.611	0.69	0.096	-0.174	1.133		-0.173	0.017	0.349	-0.047	0.268	0.194	0.686	0.617	0.695	0.099	-0.175	1.133
0.741	1.198	0.215	1.012	0.239	0.367	0.159	1.149	0.288	0.041	0.973	0.082		0.68	1.242	0.056	0.261	-0.122	0.227	0.196	0.885	0.22	0.162	1.253	0.026		0.68	1.243	0.06	0.266	-0.118	0.233	0.202	0.886	0.224	0.167	1.253	0.026
0.579	-0.068	0.211	1.003	0.503	0.221	0.913	0.212	0.949	0.238	0.392	1.379		0.462	1.21	0.166	0.071	0.653	-0.033	0.943	0.168	1.408	0.302	0.315	0.696		0.462	1.211	0.169	0.075	0.658	-0.028	0.949	0.173	1.413	0.306	0.315	0.696
0.247	0.611	1.131	0.141	0.495	0.894	0.825	0.256	0.139	0.442	1.396	-0.002		0.201	0.416	1.278	0.061	-0.137	0.757	1.014	0.074	0.272	-0.18	0.964	0.379		0.202	0.414	1.281	0.064	-0.133	0.76	1.019	0.079	0.276	-0.181	0.964	0.379
0.294	0.162	0.855	1.39	-0.102	0.216	0.431	0.55	1.045	0.711	0.373	-0.189		0.175	-0.048	0.687	1.825	-0.128	0.421	0.133	0.665	1.103	0.963	0.658	1.123		0.177	-0.053	0.69	1.827	-0.125	0.425	0.137	0.669	1.106	0.964	0.658	1.124
1.908	1.017	0.175	0.128	0.083	0.469	0.235	-0.001	0.067	0.073	-0.05	0.401		1.169	0.544	0.601	0.091	0.228	0.334	-0.008	-0.156	0.196	-0.019	0.005	-0.117		1.171	0.546	0.602	0.087	0.224	0.331	-0.009	-0.157	0.195	-0.019	0.005	-0.117
G1-240h	OD												G1-240h	OD												G1-240h	OD
0	0.307	0.064	0.216	-0.002	0.915	0.778	0.64	1.134	1.676	0.772	0.82		0	0.235	0.008	0.145	0.013	0.982	0.9	0.434	1.233	-0.063	1.132	0.932		0	0.235	0.005	0.142	0.011	0.98	0.898	0.432	1.233	-0.062	1.132	0.93
0.155	-0.117	0.594	0.053	0.875	0.033	0.283	0.43	0.987	0.428	0.206	1.188		-0.204	-0.208	0.558	-0.055	0.958	-0.064	0.127	0.01	1.035	0.258	0.021	0.905		-0.204	-0.211	0.56	-0.051	0.961	-0.061	0.129	0.014	1.037	0.258	0.021	0.905
-0.166	0.068	0.631	0.398	0.035	0.252	0.719	0.678	0.771	0.088	1.235	0.746		-0.276	-0.098	0.424	0.064	0.605	0.111	0.627	0.474	0.567	-0.015	-0.274	0.964		-0.276	-0.097	0.427	0.069	0.61	0.113	0.63	0.48	0.571	-0.011	-0.276	0.966
1.08	1.129	0.252	1.25	0.181	0.323	0.094	1.287	0.189	0.045	1.259	0.022		0.675	1.123	-0.071	0.365	-0.229	0.162	0.064	0.976	0.085	0.056	1.501	-0.073		0.675	1.123	-0.067	0.369	-0.225	0.167	0.07	0.976	0.089	0.061	1.499	-0.073
0.77	-0.108	0.143	1.421	0.515	0.343	1.065	0.167	1.388	0.193	0.387	1.227		0.552	1.819	0.042	-0.032	0.61	0.089	0.993	0.056	1.352	0.204	0.271	0.195		0.552	1.819	0.046	-0.028	0.615	0.095	0.999	0.061	1.355	0.208	0.271	0.198
0.216	0.536	1.009	0.098	0.452	0.843	0.76	0.205	0.095	0.501	1.298	0.05		0.117	0.3	1.166	-0.034	-0.251	0.667	0.874	-0.026	0.159	-0.264	0.928	0.286		0.117	0.301	1.17	-0.03	-0.247	0.671	0.879	-0.021	0.163	-0.266	0.927	0.286
0.234	-0.08	0.869	1.259	-0.142	0.179	0.449	0.626	1.053	0.772	0.417	-0.245		0.07	-0.223	0.633	1.629	-0.237	0.31	0.11	0.686	1.01	1.039	0.638	1.04		0.07	-0.226	0.635	1.632	-0.233	0.315	0.114	0.691	1.012	1.041	0.639	1.039
2.127	1.304	0.147	0.101	0.027	0.493	0.228	-0.04	0.025	0.032	-0.058	0.373		1.021	0.751	0.277	0.004	0.143	0.269	-0.102	-0.23	0.101	-0.133	-0.099	-0.148		1.02	0.751	0.274	0.002	0.139	0.265	-0.102	-0.234	0.098	-0.133	-0.099	-0.148

## Sheet: dark
G2-0h	OD												G2-0h	OD												G2-0h	OD
0	0.025	-0.011	-0.012	-0.021	-0.018	0.003	0.022	0.029	-0.007	0.035	-0.015		0	0.111	0	-0.002	-0.009	0.004	0.01	0.038	0.033	-0.003	0.045	-0.002		0	0.11	-0.001	-0.002	-0.009	0.003	0.008	0.037	0.032	-0.003	0.044	-0.003
-0.041	-0.07	0.205	-0.031	-0.045	-0.039	-0.028	-0.026	-0.03	-0.035	-0.026	-0.012		-0.035	-0.048	0.32	-0.014	-0.028	-0.012	-0.026	-0.008	-0.007	-0.022	-0.024	-0.028		-0.035	-0.049	0.319	-0.015	-0.029	-0.012	-0.027	-0.009	-0.007	-0.023	-0.025	-0.029
-0.013	-0.013	-0.017	-0.024	0.021	-0.026	-0.024	-0.028	-0.021	-0.025	-0.024	-0.023		-0.013	-0.007	-0.01	0.001	0.069	-0.005	-0.015	-0.008	-0.011	-0.005	-0.015	-0.017		-0.014	-0.009	-0.011	0	0.069	-0.006	-0.016	-0.008	-0.012	-0.006	-0.016	-0.018
-0.015	-0.03	-0.021	-0.025	-0.022	-0.02	-0.016	-0.02	-0.029	-0.036	-0.009	-0.04		-0.021	-0.023	-0.017	0.015	-0.021	-0.008	-0.017	-0.012	-0.021	-0.023	-0.022	-0.022		-0.022	-0.023	-0.018	0.015	-0.022	-0.008	-0.018	-0.013	-0.021	-0.024	-0.023	-0.023
0.091	-0.008	0.003	-0.003	-0.007	-0.007	-0.001	-0.012	-0.015	0.003	-0.006	0.02		0.09	0	-0.01	0.016	-0.003	0.012	-0.005	0.004	-0.005	0.003	-0.004	0.04		0.089	-0.001	-0.011	0.015	-0.003	0.011	-0.005	0.003	-0.005	0.003	-0.005	0.039
-0.029	-0.027	-0.021	-0.029	-0.033	0.054	-0.02	-0.038	-0.024	-0.017	-0.033	-0.041		-0.028	-0.034	-0.026	-0.021	-0.022	0.058	-0.014	-0.021	-0.019	-0.023	-0.022	-0.022		-0.029	-0.035	-0.027	-0.022	-0.023	0.057	-0.015	-0.022	-0.021	-0.024	-0.023	-0.023
-0.037	0.408	-0.034	-0.035	-0.038	-0.021	-0.034	-0.037	-0.018	-0.047	-0.027	-0.036		-0.029	0.357	-0.028	-0.025	-0.031	-0.009	-0.035	-0.011	-0.022	-0.032	-0.023	-0.036		-0.03	0.356	-0.029	-0.026	-0.032	-0.01	-0.036	-0.012	-0.023	-0.032	-0.024	-0.037
-0.031	-0.029	-0.027	-0.016	-0.012	-0.028	-0.022	-0.028	-0.011	0.741	-0.033	-0.044		0	-0.015	0.05	-0.015	-0.01	-0.02	-0.031	-0.006	-0.011	0.407	-0.021	-0.022		-0.001	-0.016	0.05	-0.016	-0.011	-0.021	-0.031	-0.006	-0.012	0.406	-0.022	-0.023
G2-24h	OD												G2-24h	OD												G2-24h	OD
0	-0.055	0.21	0.256	0.211	0.213	0.269	0.242	0.234	0.213	0.471	-0.008		0	0.177	0.043	0.042	0.044	0.046	0.058	0.089	0.074	0.058	0.302	-0.027		0	0.189	0.055	0.053	0.055	0.06	0.072	0.103	0.087	0.072	0.315	-0.017
0.203	0.149	0.419	0.236	0.204	0.203	0.229	0.202	0.289	0.211	0.207	0.065		0.131	0.045	0.309	0.097	0.071	0.107	0.073	0.099	0.093	0.075	0.054	-0.023		0.139	0.056	0.319	0.109	0.082	0.12	0.086	0.112	0.106	0.088	0.068	-0.012
0.255	0.335	0.228	0.216	0.328	0.224	0.216	0.213	0.212	0.206	0.172	0.078		0.065	0.352	0.124	0.119	0.281	0.195	0.104	0.099	0.156	0.208	0.111	-0.012		0.074	0.361	0.134	0.131	0.293	0.207	0.116	0.112	0.168	0.221	0.125	0
0.226	0.212	0.244	0.277	0.237	0.235	0.235	0.222	0.313	0.213	0.228	0.011		0.08	0.12	0.139	0.158	0.151	0.145	0.126	0.121	0.178	0.116	0.16	-0.04		0.094	0.133	0.152	0.17	0.164	0.158	0.139	0.134	0.191	0.129	0.174	-0.028
0.262	0.255	0.266	0.261	0.255	0.252	0.318	0.244	0.233	0.264	0.246	0.062		0.166	0.169	0.204	0.186	0.247	0.201	0.174	0.164	0.22	0.143	0.102	0.022		0.181	0.182	0.217	0.198	0.259	0.214	0.188	0.177	0.234	0.156	0.116	0.035
0.163	0.185	0.222	0.213	0.214	0.535	0.315	0.203	0.204	0.236	0.222	-0.009		0.054	0.106	0.145	0.151	0.181	0.45	0.214	0.132	0.149	0.161	0.047	-0.027		0.067	0.119	0.157	0.163	0.194	0.463	0.227	0.145	0.162	0.174	0.062	-0.015
0.17	0.624	0.25	0.214	0.193	0.233	0.231	0.223	0.257	0.179	0.223	0.053		0.053	0.456	0.14	0.172	0.135	0.158	0.126	0.133	0.124	0.103	0.051	-0.04		0.065	0.467	0.152	0.184	0.148	0.172	0.139	0.146	0.139	0.117	0.066	-0.027
0.109	0.205	0.213	0.222	0.229	0.209	0.23	0.201	0.209	0.252	0.164	-0.059		0.137	0.119	0.158	0.083	0.082	0.084	0.039	0.085	0.068	0.106	0.016	-0.041		0.145	0.136	0.174	0.099	0.098	0.1	0.055	0.1	0.083	0.12	0.031	-0.03
G2-48h	OD												G1-48h	OD												G2-48h	OD
0	-0.046	0.047	0.036	0.051	0.024	0.036	0.049	0.059	0.048	0.515	0.01		0	0.071	0.03	0.083	0.09	0.073	0.106	0.104	0.111	0.089	0.537	-0.059		0	0.074	0.039	0.088	0.098	0.08	0.109	0.109	0.116	0.093	0.541	-0.059
-0.033	0.003	0.167	0.028	0.023	0.02	0.064	-0.002	0.022	0.037	0.055	0.089		0.017	0.113	0.298	0.145	0.114	0.159	0.115	0.128	0.126	0.141	0.147	-0.021		0.022	0.117	0.301	0.15	0.118	0.164	0.12	0.132	0.131	0.145	0.15	-0.021
0.087	0.045	0.09	-0.046	0.037	0.022	0.085	0.052	0.082	0.058	0.035	0.017		-0.023	0.227	0.136	0.045	0.144	0.143	0.213	0.133	0.164	0.157	0.152	-0.023		-0.018	0.233	0.14	0.05	0.149	0.148	0.218	0.139	0.169	0.161	0.156	-0.023
0.017	-0.001	0.033	0.031	0.059	0.051	0.056	0.055	0.08	0.061	0.049	-0.003		0.023	0.117	0.16	0.126	0.116	0.14	0.138	0.145	0.202	0.155	0.114	-0.027		0.035	0.124	0.166	0.131	0.121	0.146	0.144	0.151	0.207	0.16	0.118	-0.027
0.066	0.022	0.141	0.058	0.069	0.105	0.083	0.1	0.094	0.114	0.069	0.032		0.058	0.085	0.116	0.177	0.125	0.125	0.139	0.127	0.155	0.194	0.136	0.049		0.07	0.091	0.123	0.182	0.132	0.132	0.145	0.133	0.162	0.199	0.139	0.054
0.009	-0.004	0.034	0.052	-0.031	0.436	0.064	0.079	0.087	0.05	0.032	0.022		0.03	0.032	0.076	0.093	0.024	0.442	0.098	0.116	0.149	0.087	0.104	0.029		0.038	0.038	0.082	0.099	0.032	0.448	0.105	0.123	0.155	0.093	0.109	0.034
-0.028	0.355	0.012	0.079	-0.056	0.051	0.042	0.005	0.039	0.014	0.068	0.046		0.008	0.326	0.124	0.118	0.003	0.138	0.051	0.105	0.08	0.091	0.128	0.047		0.019	0.331	0.13	0.124	0.009	0.144	0.058	0.111	0.086	0.096	0.134	0.053
-0.033	-0.021	-0.033	0.086	0.068	0.048	0.013	-0.025	0.065	0.075	0.033	0.002		-0.054	0.071	0.101	0.13	0.156	0.038	-0.012	0.043	0.043	0.108	0.072	0.007		-0.043	0.078	0.108	0.138	0.163	0.046	-0.002	0.05	0.051	0.115	0.079	0.012
G2-72h	OD												G2-72h	OD												G2-72h	OD
0	-0.249	0.061	0.109	0.114	0.037	-0.148	-0.036	0.01	0.042	0.406	-0.061		0	0.027	0.166	0.275	0.288	0.203	0.022	0.144	0.141	0.122	0.482	0.005		0	0.035	0.177	0.283	0.298	0.212	0.029	0.151	0.149	0.131	0.489	0.006
-0.219	-0.036	0.345	0.096	0.098	0.106	0.122	-0.272	0.057	0.216	0.143	0.194		-0.006	0.307	0.583	0.428	0.279	0.321	0.288	0.03	0.288	0.442	0.331	0.109		0.005	0.313	0.589	0.434	0.284	0.326	0.293	0.035	0.293	0.447	0.337	0.114
-0.393	0.146	0.249	-0.322	0.185	0.104	0.514	0.194	0.216	0.173	0.052	0.073		-0.301	0.453	0.441	0.018	0.483	0.392	0.777	0.39	0.408	0.436	0.363	0.109		-0.293	0.459	0.447	0.025	0.489	0.397	0.783	0.396	0.412	0.441	0.367	0.114
0.074	0.014	0.086	0.117	0.211	0.149	0.228	0.163	0.23	0.24	0.156	0.021		0.244	0.355	0.403	0.357	0.268	0.367	0.445	0.361	0.501	0.477	0.332	0.096		0.258	0.36	0.408	0.363	0.273	0.373	0.45	0.367	0.504	0.48	0.335	0.101
-0.074	-0.179	0.25	0.179	0.282	0.274	0.162	0.238	0.219	0.279	0.158	0.073		-0.024	0.022	0.349	0.465	0.374	0.349	0.38	0.354	0.436	0.512	0.316	0.166		-0.011	0.028	0.354	0.47	0.38	0.354	0.385	0.359	0.442	0.515	0.318	0.172
0.073	-0.294	-0.102	0.3	-0.343	0.628	0.402	0.31	0.33	0.1	0.21	0.088		0.153	-0.097	0.071	0.314	-0.172	0.842	0.518	0.501	0.547	0.268	0.425	0.278		0.165	-0.091	0.077	0.32	-0.166	0.849	0.526	0.508	0.553	0.274	0.429	0.283
0.013	-0.041	-0.085	0.366	-0.433	0.122	0.054	-0.022	0.18	0.114	0.332	0.421		0.232	0.09	0.262	0.527	-0.236	0.328	0.155	0.303	0.26	0.422	0.526	0.527		0.245	0.093	0.269	0.533	-0.231	0.335	0.162	0.311	0.268	0.429	0.534	0.532
0.086	0.001	-0.316	0.214	-0.024	0.078	-0.012	-0.372	0.078	0.174	0.033	0.258		0.214	0.105	-0.084	0.475	0.24	0.117	0.09	-0.178	0.088	0.349	0.158	0.547		0.225	0.114	-0.074	0.484	0.249	0.125	0.102	-0.166	0.101	0.362	0.17	0.549
G2-96h	OD												G1-96h	OD												G2-96h	OD
0	0.131	0.116	0.271	0.265	0.181	0.569	0.119	0.15	0.102	-0.246	0.529		0	0.131	0.116	0.271	0.265	0.181	0.569	0.119	0.15	0.102	-0.246	0.529		0	0.13	0.117	0.271	0.265	0.181	0.566	0.118	0.149	0.102	-0.244	0.527
-0.014	0.394	0.593	0.579	0.38	0.371	0.328	-0.753	0.504	0.712	0.329	0.286		-0.014	0.394	0.593	0.579	0.38	0.371	0.328	-0.753	0.504	0.712	0.329	0.286		-0.012	0.394	0.594	0.579	0.382	0.372	0.329	-0.75	0.505	0.713	0.329	0.286
-0.942	0.521	0.572	0.042	0.542	0.464	0.746	0.505	0.46	0.483	0.436	0.205		-0.942	0.521	0.572	0.042	0.542	0.464	0.746	0.505	0.46	0.483	0.436	0.205		-0.939	0.522	0.572	0.043	0.542	0.465	0.744	0.505	0.46	0.483	0.437	0.204
0.438	0.466	0.525	0.518	0.353	0.542	0.523	0.456	0.601	0.589	0.579	0.24		0.438	0.466	0.525	0.518	0.353	0.542	0.523	0.456	0.601	0.589	0.579	0.24		0.441	0.466	0.526	0.519	0.353	0.541	0.524	0.456	0.602	0.589	0.578	0.24
-0.186	0.244	0.441	0.581	0.454	0.499	0.511	0.436	0.509	0.605	0.434	0.254		-0.186	0.244	0.441	0.581	0.454	0.499	0.511	0.436	0.509	0.605	0.434	0.254		-0.183	0.244	0.439	0.58	0.454	0.498	0.511	0.436	0.509	0.603	0.434	0.253
0.409	-0.863	-0.112	0.273	-0.825	1.314	0.775	0.807	0.875	0.322	0.67	0.526		0.409	-0.863	-0.112	0.273	-0.825	1.314	0.775	0.807	0.875	0.322	0.67	0.526		0.411	-0.861	-0.111	0.274	-0.824	1.314	0.776	0.809	0.876	0.323	0.67	0.525
0.511	-0.956	0.375	0.747	-1.248	0.539	0.087	0.438	0.459	0.609	0.73	0.65		0.511	-0.956	0.375	0.747	-1.248	0.539	0.087	0.438	0.459	0.609	0.73	0.65		0.514	-0.956	0.377	0.747	-1.247	0.54	0.088	0.439	0.46	0.609	0.731	0.649
0.587	0.093	-0.178	0.287	0.46	-0.02	0.038	-0.832	0.131	0.753	0.3	0.726		0.587	0.093	-0.178	0.287	0.46	-0.02	0.038	-0.832	0.131	0.753	0.3	0.726		0.586	0.096	-0.177	0.29	0.464	-0.017	0.042	-0.828	0.135	0.756	0.302	0.723
G2-120h	OD												G2-120h	OD												G2-120h	OD
0	-0.151	0.107	0.152	0.109	0.068	0.454	0.028	-0.013	0.104	-0.36	0.332		0	-0.101	0.203	0.207	0.197	0.257	0.54	0.211	0.186	0.253	-0.243	0.442		0	-0.1	0.206	0.209	0.199	0.258	0.538	0.213	0.187	0.253	-0.243	0.445
-0.247	0.008	0.443	0.383	0.486	0.335	0.42	-0.886	0.433	0.949	0.287	0.549		-0.149	0.182	0.485	0.591	0.618	0.526	0.536	-0.33	0.578	1.16	0.301	0.535		-0.146	0.185	0.487	0.593	0.62	0.529	0.54	-0.327	0.58	1.16	0.303	0.536
0.339	0.302	0.708	0.239	0.402	0.298	0.625	0.272	0.3	0.24	0.325	0.242		0.251	0.38	0.787	0.407	0.462	0.511	0.736	0.539	0.497	0.33	0.471	0.239		0.251	0.383	0.792	0.408	0.464	0.515	0.74	0.543	0.498	0.333	0.473	0.239
0.459	0.492	0.453	0.45	0.46	0.414	0.398	0.295	0.391	0.492	0.374	0.296		0.637	0.776	0.56	0.617	0.508	0.639	0.518	0.486	0.547	0.47	0.609	0.33		0.64	0.778	0.564	0.62	0.511	0.641	0.522	0.489	0.55	0.473	0.611	0.33
0.257	0.825	0.491	0.507	0.41	0.383	0.499	0.373	0.523	0.428	0.366	0.004		0.419	0.88	0.494	0.667	0.517	0.501	0.695	0.477	0.587	0.559	0.452	0.254		0.421	0.882	0.496	0.671	0.52	0.503	0.696	0.48	0.589	0.561	0.453	0.253
0.556	-0.373	0.453	0.601	0.502	1.408	0.879	0.718	1.07	0.625	0.636	0.42		0.746	-0.486	0.612	0.574	0.447	1.455	1.115	0.919	1.211	0.765	0.864	0.45		0.747	-0.483	0.614	0.576	0.45	1.45	1.117	0.922	1.209	0.766	0.864	0.45
0.679	-1.132	0.484	0.955	-1.467	0.624	0.465	0.519	1.226	0.894	0.614	0.55		0.777	-1.027	0.803	1.098	-1.325	0.685	0.49	0.8	1.196	1.153	0.861	0.663		0.777	-1.026	0.806	1.1	-1.322	0.688	0.492	0.803	1.201	1.156	0.863	0.661
0.656	0.524	0.083	0.078	0.465	0.6	0.105	-0.611	0.426	0.361	0.333	-0.402		0.686	0.69	0.252	0.234	0.684	0.684	0.325	-0.079	0.442	0.582	0.408	0.381		0.686	0.691	0.253	0.235	0.685	0.684	0.325	-0.078	0.442	0.582	0.407	0.379
G2-144h	OD												G2-144h	OD												G2-144h	OD
0	-0.239	0.084	0.191	0.103	0.129	0.524	0.087	-0.008	0.158	-0.275	0.406		0	-0.129	0.22	0.236	0.169	0.275	0.556	0.207	0.137	0.26	-0.152	0.46		0	-0.129	0.217	0.236	0.169	0.273	0.551	0.206	0.136	0.259	-0.15	0.458
-0.428	-0.08	0.427	0.345	0.653	0.244	0.392	-0.188	0.536	1.223	0.258	0.632		-0.286	0.137	0.476	0.508	0.726	0.404	0.472	0.469	0.601	1.44	0.269	0.655		-0.284	0.14	0.478	0.509	0.727	0.406	0.474	0.471	0.603	1.432	0.271	0.655
0.593	0.185	0.74	0.31	0.408	0.308	0.743	0.323	0.325	0.173	0.313	0.226		0.626	0.251	0.787	0.405	0.436	0.515	0.803	0.532	0.456	0.231	0.427	0.247		0.627	0.254	0.787	0.409	0.439	0.517	0.807	0.534	0.457	0.234	0.429	0.249
0.502	0.675	0.395	0.477	0.377	0.351	0.301	0.414	0.308	0.392	0.434	0.257		0.667	0.902	0.451	0.62	0.428	0.531	0.394	0.553	0.416	0.393	0.587	0.292		0.667	0.902	0.455	0.622	0.431	0.533	0.398	0.555	0.418	0.395	0.588	0.292
0.218	0.956	0.43	0.555	0.401	0.397	0.663	0.304	0.599	0.399	0.345	-0.027		0.407	0.972	0.406	0.678	0.485	0.489	0.772	0.386	0.637	0.495	0.405	0.306		0.407	0.97	0.405	0.68	0.484	0.489	0.772	0.389	0.637	0.497	0.407	0.307
0.539	0.387	0.645	0.698	0.669	1.49	1.09	0.685	1.246	0.753	0.654	0.34		0.676	0.309	0.784	0.691	0.816	1.509	1.351	1	1.333	0.792	0.816	0.332		0.678	0.314	0.786	0.693	0.818	1.514	1.352	1.001	1.333	0.793	0.819	0.334
0.593	-1.128	0.687	1.128	-1.34	0.53	0.563	0.741	1.294	0.969	0.593	0.576		0.646	-1.031	0.911	1.23	-1.289	0.561	0.532	1.169	1.254	1.201	0.815	0.595		0.651	-1.028	0.914	1.236	-1.285	0.565	0.535	1.172	1.259	1.203	0.82	0.598
0.694	0.836	0.107	0.107	0.324	0.822	0.19	0.239	0.377	0.36	0.305	-0.862		0.635	0.929	0.254	0.175	0.509	0.865	0.398	0.277	0.314	0.472	0.255	0.312		0.638	0.932	0.256	0.18	0.512	0.871	0.4	0.283	0.321	0.48	0.263	0.315
G2-168h	OD												G2-168h	OD												G2-168h	OD
0	-0.263	0.028	0.188	-0.007	0.095	0.513	0.033	-0.066	0.122	-0.282	0.361		0	-0.133	0.146	0.263	0.098	0.267	0.6	0.202	0.082	0.253	-0.188	0.515		0	-0.135	0.147	0.264	0.098	0.266	0.6	0.2	0.082	0.253	-0.189	0.516
-0.544	-0.174	0.327	0.159	0.558	0.088	0.311	0.52	0.567	1.251	0.177	0.363		-0.355	0.055	0.466	0.418	0.666	0.277	0.423	1.059	0.665	1.543	0.24	0.451		-0.358	0.053	0.464	0.417	0.664	0.275	0.422	1.059	0.663	1.541	0.238	0.45
0.385	0.116	0.694	0.297	0.33	0.181	0.828	0.293	0.288	0.036	0.276	0.08		0.418	0.191	0.778	0.431	0.407	0.482	0.929	0.507	0.46	0.169	0.502	0.279		0.414	0.19	0.777	0.432	0.406	0.481	0.925	0.505	0.459	0.168	0.5	0.28
0.422	0.625	0.263	0.503	0.268	0.256	0.226	0.592	0.208	0.262	0.536	0.074		0.63	0.876	0.372	0.676	0.34	0.483	0.35	0.78	0.373	0.335	0.73	0.159		0.626	0.874	0.372	0.674	0.338	0.482	0.349	0.779	0.371	0.333	0.727	0.156
0.087	1.183	0.361	0.625	0.418	0.473	0.636	0.261	0.68	0.359	0.273	-1.078		0.293	1.231	0.388	0.778	0.535	0.601	0.775	0.375	0.746	0.498	0.39	0.094		0.29	1.235	0.385	0.78	0.534	0.601	0.774	0.376	0.745	0.497	0.39	0.1
0.481	0.523	0.57	0.926	0.512	1.512	1.248	0.74	1.302	0.683	0.554	0.288		0.629	0.482	0.735	0.901	0.671	1.569	1.468	1.12	1.428	0.774	0.786	0.299		0.627	0.483	0.734	0.9	0.67	1.567	1.461	1.119	1.423	0.773	0.786	0.299
0.497	-1.338	0.629	1.192	-1.214	0.572	0.577	0.897	1.319	0.968	0.509	0.576		0.577	-1.158	0.898	1.323	-1.21	0.61	0.609	1.402	1.324	1.269	0.848	0.639		0.577	-1.16	0.896	1.322	-1.211	0.609	0.609	1.39	1.319	1.264	0.847	0.637
0.623	0.855	0.116	0.114	0.282	0.86	0.344	0.348	0.377	0.343	0.242	-1.039		0.559	1.033	0.444	0.216	0.489	0.968	0.669	0.317	0.421	0.607	0.36	0.245		0.558	1.035	0.444	0.218	0.489	0.968	0.668	0.317	0.42	0.608	0.361	0.246
G2-192h	OD												G2-192h	OD												G2-192h	OD
0	-0.353	-0.015	0.152	-0.038	0.134	0.509	0.071	-0.038	0.173	-0.277	0.288		0	-0.067	0.255	0.372	0.22	0.407	0.787	0.307	0.215	0.386	-0.04	0.278		0	-0.062	0.264	0.38	0.227	0.414	0.793	0.313	0.22	0.393	-0.035	0.282
-0.471	-0.32	0.221	0.123	0.514	0.05	0.32	0.837	0.651	1.284	0.253	-0.178		-0.19	0.003	0.455	0.429	0.684	0.256	0.459	1.32	0.783	1.615	0.379	-0.457		-0.185	0.009	0.461	0.436	0.691	0.263	0.466	1.325	0.791	1.62	0.386	-0.456
0.383	0.051	0.655	0.304	0.249	0.139	0.847	0.295	0.255	0.009	0.345	-0.215		0.494	0.189	0.834	0.566	0.403	0.511	1.104	0.595	0.492	0.206	0.563	0.525		0.5	0.196	0.839	0.57	0.411	0.518	1.109	0.602	0.498	0.214	0.569	0.527
0.506	0.544	0.153	0.54	0.182	0.175	0.154	0.766	0.139	0.161	0.628	-0.414		0.799	0.861	0.354	0.782	0.31	0.47	0.352	1.064	0.368	0.359	0.868	-1.369		0.805	0.869	0.362	0.79	0.317	0.476	0.36	1.07	0.376	0.366	0.874	-1.368
0.124	1.197	0.294	0.641	0.352	0.48	0.545	0.187	0.689	0.315	0.202	-1.521		0.41	1.465	0.39	0.872	0.526	0.693	0.802	0.373	0.831	0.523	-0.293	-1.363		0.417	1.47	0.398	0.878	0.533	0.699	0.807	0.38	0.838	0.529	-0.284	-1.36
0.515	0.513	0.461	0.988	0.467	1.488	1.241	0.685	1.261	0.571	0.477	0.211		0.688	0.524	0.693	1.022	0.639	1.703	1.568	1.172	1.52	0.658	0.689	-0.146		0.696	0.533	0.701	1.03	0.647	1.716	1.578	1.18	1.528	0.666	0.695	-0.145
0.512	-1.204	0.526	1.14	-0.292	0.567	0.477	0.905	1.252	0.884	0.424	0.496		0.653	-1.04	0.856	1.4	-1.225	0.606	0.572	1.51	1.376	1.281	0.797	0.339		0.662	-1.032	0.864	1.408	-1.216	0.614	0.581	1.516	1.382	1.285	0.801	0.341
0.561	0.857	0.186	-0.001	0.186	0.799	0.285	0.296	0.272	0.33	-0.162	-1.071		0.704	1.099	0.575	0.135	0.462	0.979	0.715	0.274	0.303	0.614	-1.127	0.169		0.709	1.106	0.583	0.144	0.47	0.987	0.722	0.285	0.314	0.623	-1.121	0.173
G2-216h	OD												G2-216h	OD												G2-216h	OD
0	-0.164	0.172	0.291	0.165	0.382	0.765	0.314	0.206	0.385	-0.149	0.494		0	0.65	0.913	1.139	0.949	1.189	1.598	1.061	1.046	1.142	0.731	0.769		0	0.661	0.925	1.149	0.96	1.198	1.603	1.071	1.056	1.152	0.743	0.784
-0.237	-0.194	0.336	0.36	0.708	0.295	0.594	1.079	0.935	1.495	0.459	-1.458		0.505	0.677	1.183	1.156	1.373	1	1.199	2.074	1.569	2.361	1.185	-0.615		0.515	0.689	1.196	1.169	1.384	1.012	1.211	2.082	1.582	2.36	1.197	-0.604
0.559	0.262	0.861	0.587	0.429	0.363	1.143	0.577	0.505	0.299	0.566	-0.755		1.199	0.901	1.563	1.335	1.078	1.262	1.919	1.375	1.278	0.955	1.28	1.276		1.209	0.914	1.576	1.348	1.092	1.275	1.931	1.389	1.292	0.97	1.291	1.29
0.756	0.734	0.398	0.814	0.445	0.412	0.393	1.022	0.378	0.475	0.732	-1.426		1.536	1.541	1.101	1.552	1.079	1.208	1.109	1.828	1.145	1.106	1.677	-0.617		1.545	1.554	1.114	1.566	1.092	1.221	1.123	1.839	1.159	1.122	1.687	-0.605
0.315	1.406	0.534	0.879	0.567	1.027	0.79	0.445	0.884	0.566	0.236	-1.433		1.137	2.21	1.135	1.609	1.246	1.637	1.547	1.135	1.564	1.244	0.804	-0.607		1.146	2.215	1.147	1.62	1.258	1.647	1.56	1.148	1.578	1.257	0.813	-0.595
0.665	0.74	0.628	1.255	0.675	1.695	1.49	0.952	1.485	0.799	0.627	0.037		1.357	1.244	1.372	1.848	1.388	2.481	2.327	1.949	2.279	1.347	1.435	0.706		1.367	1.258	1.384	1.86	1.399	2.489	2.341	1.962	2.283	1.36	1.448	0.719
0.647	0.308	0.687	1.355	1.371	0.788	0.715	1.225	1.443	1.115	0.565	0.184		1.344	0.958	1.526	2.139	-0.448	1.332	1.324	2.284	2.115	2.013	1.555	1.184		1.357	0.969	1.54	2.151	-0.435	1.344	1.338	2.296	2.133	2.025	1.567	1.197
0.738	1	0.492	0.181	0.451	1.02	0.397	0.48	0.426	0.526	-0.171	-0.817		1.415	1.773	1.341	0.802	1.187	1.69	1.449	0.915	0.837	1.362	-0.63	1.098		1.427	1.782	1.352	0.816	1.198	1.702	1.457	0.929	0.849	1.374	-0.618	1.114
G2-240h	OD												G2-240h	OD												G2-240h	OD
0	0.43	0.746	0.772	0.698	0.974	1.364	0.915	0.823	0.979	0.436	1.128		0	1.025	1.179	1.585	1.383	1.606	1.976	1.491	1.618	1.413	1.155	1.219		0	1.026	1.176	1.586	1.384	1.608	1.978	1.493	1.62	1.414	1.157	1.218
0.318	0.435	0.91	0.986	1.298	0.895	1.23	1.681	1.567	2.159	1.064	-0.815		0.809	1.123	1.598	1.628	1.794	1.471	1.646	2.501	2.008	2.778	1.641	-0.181		0.808	1.123	1.598	1.63	1.795	1.476	1.647	2.503	2.009	2.78	1.64	-0.181
1.144	0.856	1.444	1.185	0.975	0.951	1.785	1.193	1.266	0.923	1.101	-0.114		1.624	1.377	1.968	1.754	1.493	1.718	2.378	1.837	1.942	1.416	1.633	1.733		1.624	1.377	1.969	1.755	1.495	1.719	2.377	1.839	1.943	1.418	1.632	1.732
1.099	1.346	0.996	1.346	1.051	1.016	0.998	1.558	0.98	1.1	1.091	-0.779		1.817	1.972	1.537	1.929	1.526	1.658	1.56	2.263	1.613	1.564	2.043	-0.171		1.813	1.973	1.538	1.93	1.528	1.659	1.561	2.265	1.614	1.567	2.044	-0.171
0.882	2.005	1.127	1.389	1.149	1.67	1.396	1.056	1.449	1.185	0.636	-0.801		1.481	2.632	1.567	1.939	1.658	2.159	1.98	1.586	1.983	1.665	1.231	-0.17		1.479	2.638	1.569	1.94	1.66	2.159	1.981	1.587	1.985	1.667	1.233	-0.17
1.192	1.272	1.152	1.862	1.259	2.335	2.114	1.562	2.125	1.33	1.173	0.663		1.731	1.645	1.723	2.316	1.808	2.951	2.768	2.402	2.72	1.707	1.841	1.243		1.73	1.646	1.725	2.316	1.81	2.943	2.764	2.405	2.718	1.709	1.841	1.243
1.232	1.913	1.19	1.981	2.12	1.357	1.294	1.889	2.079	1.716	1.112	0.734		1.773	2.432	1.873	2.581	0.007	1.733	1.744	2.75	2.563	2.442	1.942	1.617		1.772	2.435	1.876	2.581	0.01	1.734	1.747	2.745	2.564	2.439	1.943	1.617
1.334	1.557	1.119	0.669	1.01	1.61	0.711	0.987	0.984	1.108	-0.204	-0.187		1.817	2.174	1.714	1.124	1.625	2.14	1.775	1.267	1.007	1.783	-0.184	1.468		1.817	2.172	1.712	1.126	1.626	2.142	1.771	1.268	1.008	1.785	-0.184	1.467

## Sheet: red
G3-0h	OD												G3-0h	OD												G3-0h	OD
0	-0.015	-0.036	-0.01	-0.026	-0.011	-0.034	-0.002	0.002	-0.022	0.136	-0.019		0	0.005	-0.019	-0.004	-0.002	-0.006	-0.006	0.016	0.015	0.015	0.152	-0.011		0	0.005	-0.019	-0.003	-0.002	-0.005	-0.005	0.016	0.015	0.015	0.152	-0.011
0.005	0.12	0.153	-0.041	-0.055	-0.048	-0.046	0.001	-0.046	-0.046	-0.037	-0.048		0.022	-0.061	0.189	-0.024	-0.035	-0.027	-0.008	-0.03	-0.035	-0.021	-0.023	-0.022		0.022	-0.061	0.189	-0.024	-0.035	-0.027	-0.009	-0.03	-0.035	-0.02	-0.023	-0.022
-0.032	-0.034	-0.042	-0.033	-0.011	-0.03	-0.033	-0.029	-0.035	-0.037	-0.038	-0.037		-0.016	-0.02	-0.014	-0.015	0.007	-0.015	-0.012	-0.027	-0.028	-0.022	-0.026	-0.006		-0.016	-0.02	-0.014	-0.015	0.007	-0.015	-0.012	-0.026	-0.028	-0.022	-0.026	-0.006
-0.01	-0.053	-0.058	-0.04	-0.047	-0.029	-0.043	-0.043	-0.052	-0.049	-0.051	-0.058		-0.024	-0.041	-0.041	-0.025	-0.013	-0.025	0.005	-0.035	-0.036	-0.032	-0.023	-0.041		-0.024	-0.041	-0.041	-0.025	-0.012	-0.024	0.005	-0.035	-0.037	-0.032	-0.022	-0.042
0.054	-0.024	-0.049	-0.025	-0.037	-0.02	-0.026	-0.045	-0.029	-0.033	-0.045	-0.013		0.085	-0.011	-0.024	-0.019	0.001	-0.017	0.009	0.002	-0.027	-0.022	-0.025	0.003		0.085	-0.011	-0.024	-0.019	0.001	-0.017	0.009	0.002	-0.027	-0.022	-0.026	0.003
-0.051	-0.06	-0.056	-0.043	-0.032	0.135	-0.04	-0.042	-0.043	-0.056	-0.051	-0.054		-0.029	-0.044	-0.036	-0.036	-0.023	0.16	-0.018	-0.024	-0.032	-0.031	-0.039	-0.038		-0.029	-0.044	-0.036	-0.036	-0.024	0.16	-0.018	-0.024	-0.032	-0.032	-0.039	-0.038
-0.032	0.299	-0.058	-0.059	-0.062	-0.051	-0.045	-0.057	-0.061	-0.061	-0.063	-0.066		-0.036	0.394	-0.042	-0.038	-0.04	-0.036	-0.025	-0.041	-0.025	-0.034	-0.043	-0.053		-0.036	0.394	-0.042	-0.038	-0.04	-0.036	-0.025	-0.041	-0.025	-0.034	-0.043	-0.053
-0.034	-0.04	0.066	-0.047	-0.044	-0.037	-0.048	-0.026	-0.04	0.815	-0.059	-0.049		-0.036	-0.017	0.248	-0.037	-0.025	-0.026	-0.028	-0.034	-0.021	0.768	-0.046	-0.042		-0.036	-0.017	0.249	-0.037	-0.025	-0.026	-0.028	-0.034	-0.021	0.765	-0.046	-0.042
G3-24h	OD												G3-24h	OD												G3-24h	OD
0	-0.087	-0.019	0.005	-0.006	0.059	-0.006	0.01	-0.004	-0.006	0.779	-0.021		0	-0.045	-0.013	0	0.004	0.149	0.02	0.003	0.002	0.014	0.797	-0.012		0	-0.046	-0.008	0.005	0.01	0.152	0.023	0.007	0.006	0.017	0.799	-0.012
0.007	0.048	0.216	0.022	0.004	0.002	-0.007	0.136	0.002	-0.006	-0.017	-0.055		-0.02	-0.084	0.228	0.017	0.003	0.008	0.021	-0.037	0.009	-0.001	-0.032	-0.023		-0.017	-0.076	0.236	0.026	0.012	0.017	0.03	-0.027	0.018	0.006	-0.031	-0.023
0.039	0.027	0.017	0.037	0.145	0.025	0.026	0.124	0.017	0.008	-0.015	-0.03		0.052	0.028	0.048	0.044	0.1	0.032	0.036	0.016	0.004	0.016	-0.014	0.049		0.058	0.038	0.06	0.057	0.111	0.043	0.048	0.026	0.014	0.024	-0.014	0.049
0.059	0.022	0.018	0.04	0.033	0.077	0.026	0.028	0.017	0.006	-0.012	-0.065		0.009	0.024	0.027	0.05	0.062	0.042	0.064	0.03	0.017	0.016	-0.005	-0.053		0.014	0.037	0.04	0.065	0.076	0.055	0.078	0.043	0.029	0.026	-0.004	-0.053
0.035	0.102	0.066	0.059	0.091	0.055	0.051	0.023	0.042	0.028	0.009	-0.048		0.071	0.107	0.041	0.056	0.078	0.058	0.078	0.09	0.035	0.045	0.011	-0.025		0.078	0.119	0.055	0.071	0.094	0.073	0.092	0.103	0.048	0.056	0.018	-0.025
-0.004	0.048	0.016	0.022	0.034	0.4	0.054	0.023	0.026	-0.002	-0.005	-0.05		-0.004	-0.019	0.015	0.013	0.036	0.446	0.069	0.036	0.02	0.021	-0.004	-0.042		0.003	-0.006	0.029	0.028	0.054	0.462	0.082	0.048	0.032	0.03	0.004	-0.042
0.022	0.283	0.001	0.018	-0.004	0.017	0.029	0.007	0.007	-0.007	-0.029	-0.03		0.008	0.376	0.003	0.032	0.03	0.014	0.04	0.028	0.008	0.009	-0.018	-0.056		0.015	0.387	0.018	0.047	0.044	0.029	0.054	0.039	0.018	0.019	-0.01	-0.056
-0.016	0.048	0.145	-0.03	-0.027	0.013	-0.005	0.057	-0.011	0.148	-0.028	-0.042		0	0.036	0.342	-0.015	-0.017	-0.003	0.002	-0.029	-0.008	0.076	-0.043	-0.04		0.001	0.042	0.349	-0.006	-0.007	0.004	0.01	-0.023	-0.003	0.08	-0.043	-0.04
G3-48h	OD												G3-48h	OD												G3-48h	OD
0	-0.04	0.013	0.036	0.024	0.094	0.024	0.057	0.047	0.04	1.243	-0.004		0	-0.011	0.019	0.025	0.021	0.179	0.037	0.054	0.053	0.043	1.244	-0.003		0	-0.012	0.028	0.035	0.031	0.187	0.043	0.062	0.062	0.052	1.251	-0.004
0.03	0.072	0.221	0.046	0.024	0.036	0.019	0.2	0.056	0.049	0.058	-0.007		0.011	-0.046	0.215	0.064	0.022	0.024	0.039	0.043	0.058	0.04	0.025	-0.023		0.025	-0.031	0.227	0.079	0.037	0.039	0.053	0.057	0.073	0.053	0.036	-0.021
0.076	0.057	0.071	0.075	0.158	0.085	0.125	0.197	0.076	0.07	0.032	0.024		0.091	0.043	0.065	0.062	0.119	0.046	0.122	0.042	0.046	0.042	0.038	0.053		0.107	0.06	0.081	0.081	0.136	0.062	0.139	0.058	0.062	0.056	0.05	0.053
0.096	0.05	0.087	0.112	0.106	0.172	0.129	0.105	0.085	0.08	0.041	-0.024		0.02	0.04	0.036	0.055	0.066	0.05	0.13	0.045	0.037	0.041	0.033	-0.05		0.038	0.059	0.055	0.074	0.086	0.069	0.149	0.064	0.055	0.057	0.047	-0.049
0.084	0.17	0.123	0.117	0.151	0.168	0.133	0.09	0.12	0.076	0.054	0.003		0.096	0.151	0.049	0.056	0.079	0.09	0.084	0.106	0.049	0.047	0.019	-0.01		0.112	0.169	0.068	0.076	0.099	0.109	0.104	0.124	0.068	0.064	0.03	-0.01
0.047	0.106	0.085	0.107	0.092	0.598	0.09	0.095	0.094	0.041	0.036	-0.009		0.038	0.027	0.057	0.045	0.059	0.593	0.081	0.052	0.062	0.033	-0.005	-0.024		0.053	0.044	0.075	0.065	0.081	0.613	0.099	0.07	0.08	0.047	0.006	-0.022
0.048	0.343	0.042	0.053	0.054	0.056	0.056	0.038	0.047	0.027	0.035	0.037		0.012	0.436	0.031	0.044	0.082	0.065	0.055	0.048	0.025	0.022	-0.014	-0.053		0.028	0.453	0.041	0.064	0.104	0.085	0.076	0.067	0.043	0.038	0.003	-0.049
0.014	0.063	0.19	0.058	0.036	0.041	0.029	0.09	0.033	0.173	0.027	-0.029		0.021	0.041	0.322	0.022	0.023	0.016	0.028	0.002	0.015	0.094	-0.026	-0.044		0.047	0.061	0.347	0.043	0.043	0.033	0.047	0.017	0.03	0.11	-0.007	-0.045
G3-72h	OD												G3-72h	OD												G3-72h	OD
0	-0.066	-0.068	0.043	0.105	-0.027	-0.098	0.068	0.08	-0.049	1.113	-0.077		0	-0.103	0.141	0.122	0.114	0.093	0.091	0.17	0.213	0.119	1.188	0.015		0	-0.105	0.132	0.111	0.104	0.086	0.088	0.161	0.207	0.11	1.179	0.014
-0.165	-0.101	0.141	-0.043	0.015	0.084	-0.024	-0.088	0.094	0.079	-0.048	-0.075		-0.101	-0.136	0.215	0.278	0.064	0.046	0.143	0.05	0.184	0.042	0.043	-0.002		-0.111	-0.149	0.202	0.263	0.049	0.032	0.129	0.038	0.176	0.031	0.032	-0.005
-0.113	-0.099	-0.012	-0.132	-0.059	0.056	0.394	0.018	0.042	0.033	-0.024	-0.071		-0.019	0.056	0.194	-0.047	0.011	0.08	0.546	0.127	0.226	0.15	0.051	0.051		-0.031	0.04	0.177	-0.065	-0.007	0.062	0.529	0.112	0.211	0.136	0.039	0.044
-0.053	-0.028	-0.112	-0.03	-0.122	0.076	0.144	0.033	0.063	-0.032	-0.063	-0.04		0.137	0.013	-0.066	-0.046	-0.027	0.049	0.364	0.101	0.13	0.121	0.018	0.085		0.122	-0.004	-0.084	-0.065	-0.047	0.03	0.345	0.083	0.113	0.105	0.004	0.079
-0.048	0.071	-0.02	-0.028	-0.083	0.219	-0.063	0.063	0.109	-0.033	-0.079	0.029		0.101	0.138	0	-0.041	0.047	0.09	0.136	0.067	0.001	0.071	-0.006	0.129		0.087	0.127	-0.017	-0.062	0.025	0.07	0.116	0.048	-0.018	0.054	-0.021	0.123
0.032	-0.092	-0.038	0.044	-0.118	0.43	-0.054	0.152	0.141	-0.117	-0.133	-0.086		0.102	-0.047	0.067	0.096	-0.036	0.549	0.12	0.17	0.28	0.012	0.005	0.106		0.089	-0.062	0.048	0.074	-0.058	0.529	0.099	0.151	0.261	-0.005	-0.009	0.099
-0.047	0.163	-0.022	-0.068	-0.138	0.146	0.036	-0.089	0.017	-0.03	0.083	-0.01		-0.04	0.352	0.115	-0.031	-0.01	0.239	0.141	0.003	0.007	-0.076	0.165	-0.007		-0.053	0.337	0.094	-0.052	-0.03	0.218	0.121	-0.016	-0.01	-0.091	0.15	-0.013
-0.025	-0.154	-0.009	0.183	-0.006	-0.01	-0.122	-0.129	0.003	-0.061	-0.17	-0.219		-0.021	-0.066	0.211	0.184	0.057	0.029	0.012	-0.103	0.057	-0.019	-0.112	-0.15		-0.031	-0.079	0.195	0.167	0.04	0.015	-0.003	-0.115	0.045	-0.028	-0.119	-0.151
G3-96h	OD												G3-96h	OD												G3-96h	OD
0	0.004	-0.154	0.08	0.031	-0.009	0.157	-0.015	0.105	-0.042	0.447	-0.264		0	-0.111	0.162	0.09	0.125	-0.145	0.211	0.07	0.211	0.225	0.593	-0.16		0	-0.111	0.168	0.099	0.134	-0.138	0.217	0.08	0.219	0.233	0.599	-0.16
-0.861	-0.477	0.265	-0.066	0.22	0.168	0.106	-0.688	0.553	0.309	-0.113	0.007		-0.61	-0.476	0.445	0.306	0.281	0.185	0.251	-0.475	0.45	0.365	0.119	0.362		-0.6	-0.467	0.452	0.316	0.29	0.196	0.259	-0.465	0.459	0.374	0.129	0.366
-0.831	-0.412	0.177	-0.853	-0.409	0.049	0.483	0.147	0.125	0.029	0.055	0.013		-0.672	0.197	0.485	-0.674	0.049	0.122	0.642	0.385	0.387	0.316	0.259	0.111		-0.663	0.206	0.493	-0.663	0.058	0.131	0.65	0.392	0.395	0.324	0.266	0.116
0.065	0.088	-0.286	-0.12	-0.517	0.115	0.231	0.084	0.199	0.014	-0.059	0.027		0.32	0.075	-0.472	-0.41	-0.408	0.146	0.473	0.262	0.208	0.342	0.105	0.123		0.329	0.085	-0.462	-0.4	-0.399	0.155	0.482	0.271	0.217	0.349	0.115	0.126
-0.184	-0.373	0.011	-0.251	-0.691	0.191	-0.244	0.076	0.351	-0.003	-0.193	0.24		0.059	-0.24	0.005	-0.103	0.08	0.16	0.478	0.28	0.123	0.229	-0.072	0.141		0.068	-0.229	0.013	-0.093	0.089	0.168	0.485	0.288	0.131	0.236	-0.059	0.145
0.278	-0.613	-0.1	0.154	-0.848	-0.265	-0.171	0.633	0.315	-0.417	-0.475	-0.047		0.35	-0.523	-0.04	0.134	-0.681	0.176	0.399	0.583	0.543	-0.051	0.091	0.205		0.359	-0.512	-0.032	0.144	-0.671	0.186	0.409	0.592	0.551	-0.041	0.103	0.208
0.057	-0.542	0.174	0.258	-0.88	0.391	0.126	-0.145	0.143	0.125	0.506	0.383		-0.1	-0.326	0.28	-0.172	-0.7	0.471	0.301	0.06	0.085	-0.698	0.913	0.34		-0.093	-0.316	0.293	-0.159	-0.69	0.482	0.311	0.071	0.097	-0.687	0.922	0.343
1.031	-0.87	-0.724	0.021	0.037	0.075	-0.341	-0.85	0.074	-0.767	-0.533	-0.767		0.403	-0.612	-0.485	0.081	0.228	0.101	0.066	-0.769	0.183	-0.209	-0.361	-0.785		0.405	-0.604	-0.472	0.09	0.235	0.108	0.076	-0.76	0.193	-0.2	-0.353	-0.786
G3-120h	OD												G3-120h	OD												G3-120h	OD
0	0.082	-0.128	0.09	-0.002	0.275	0.577	0.096	0.153	0.355	0.557	0.629		0	0.036	0.104	0.083	0.074	0.064	0.499	0.174	0.258	0.45	0.803	0.771		0	0.036	0.11	0.089	0.081	0.069	0.506	0.183	0.265	0.456	0.805	0.771
-0.681	-0.066	0.434	0.044	0.724	0.187	0.321	-0.369	1.032	0.759	-0.062	0.465		-0.158	-0.093	0.377	0.198	0.867	0.102	0.145	-0.361	0.635	0.769	0.161	0.878		-0.151	-0.081	0.388	0.209	0.877	0.114	0.156	-0.349	0.644	0.779	0.171	0.88
-0.767	0.257	0.356	-0.641	0.459	0.152	0.759	0.432	0.354	0.077	0.17	0.073		-0.625	0.119	0.453	-0.666	0.334	0.077	0.737	0.484	0.428	0.215	0.336	0.121		-0.617	0.134	0.468	-0.653	0.346	0.09	0.75	0.495	0.44	0.226	0.346	0.125
0.454	0.671	0.092	0.367	0.069	0.218	0.307	0.443	0.273	0.297	0.322	0.001		0.553	0.554	0.008	0.453	0.252	0.253	0.295	0.415	0.089	0.295	0.353	0.055		0.562	0.568	0.022	0.465	0.262	0.265	0.307	0.428	0.101	0.306	0.363	0.059
-0.011	1.084	0.185	0.473	0.235	0.386	0.74	0.161	0.789	0.168	0.051	0.526		0.312	1.098	0.068	0.369	0.437	0.492	0.851	0.259	0.446	0.183	0.081	0.34		0.32	1.107	0.08	0.382	0.449	0.504	0.861	0.271	0.458	0.195	0.094	0.344
0.475	0.477	0.934	0.524	-0.538	1.064	1.399	0.766	0.566	0.799	1.042	0.043		0.474	0.253	1.109	0.192	-0.659	1.386	1.273	0.546	0.626	0.847	1.344	0.252		0.484	0.266	1.121	0.205	-0.644	1.396	1.283	0.558	0.637	0.859	1.353	0.255
0.325	-0.487	1.264	1.143	-0.733	0.507	0.628	0.716	1.438	1.273	0.995	0.971		0.277	-0.293	1.254	1.04	-0.643	0.539	0.69	0.709	1.295	0.51	1.14	0.76		0.284	-0.281	1.268	1.052	-0.631	0.55	0.702	0.72	1.305	0.522	1.149	0.762
1.334	-0.099	-0.418	-0.004	0.059	0.532	0.084	-0.648	0.178	0.067	-0.066	-0.082		1.317	0.337	-0.398	0.029	0.191	0.473	0.229	-0.591	0.233	0.14	0.195	-0.596		1.321	0.347	-0.387	0.037	0.199	0.48	0.237	-0.584	0.24	0.146	0.2	-0.596
G3-144h	OD												G3-144h	OD												G3-144h	OD
0	-0.239	0.084	0.191	0.103	0.129	0.524	0.087	-0.008	0.158	-0.275	0.406		0	-0.129	0.22	0.236	0.169	0.275	0.556	0.207	0.137	0.26	-0.152	0.46		0	-0.129	0.217	0.236	0.169	0.273	0.551	0.206	0.136	0.259	-0.15	0.458
-0.428	-0.08	0.427	0.345	0.653	0.244	0.392	-0.188	0.536	1.223	0.258	0.632		-0.286	0.137	0.476	0.508	0.726	0.404	0.472	0.469	0.601	1.44	0.269	0.655		-0.284	0.14	0.478	0.509	0.727	0.406	0.474	0.471	0.603	1.432	0.271	0.655
0.593	0.185	0.74	0.31	0.408	0.308	0.743	0.323	0.325	0.173	0.313	0.226		0.626	0.251	0.787	0.405	0.436	0.515	0.803	0.532	0.456	0.231	0.427	0.247		0.627	0.254	0.787	0.409	0.439	0.517	0.807	0.534	0.457	0.234	0.429	0.249
0.502	0.675	0.395	0.477	0.377	0.351	0.301	0.414	0.308	0.392	0.434	0.257		0.667	0.902	0.451	0.62	0.428	0.531	0.394	0.553	0.416	0.393	0.587	0.292		0.667	0.902	0.455	0.622	0.431	0.533	0.398	0.555	0.418	0.395	0.588	0.292
0.218	0.956	0.43	0.555	0.401	0.397	0.663	0.304	0.599	0.399	0.345	-0.027		0.407	0.972	0.406	0.678	0.485	0.489	0.772	0.386	0.637	0.495	0.405	0.306		0.407	0.97	0.405	0.68	0.484	0.489	0.772	0.389	0.637	0.497	0.407	0.307
0.539	0.387	0.645	0.698	0.669	1.49	1.09	0.685	1.246	0.753	0.654	0.34		0.676	0.309	0.784	0.691	0.816	1.509	1.351	1	1.333	0.792	0.816	0.332		0.678	0.314	0.786	0.693	0.818	1.514	1.352	1.001	1.333	0.793	0.819	0.334
0.593	-1.128	0.687	1.128	-1.34	0.53	0.563	0.741	1.294	0.969	0.593	0.576		0.646	-1.031	0.911	1.23	-1.289	0.561	0.532	1.169	1.254	1.201	0.815	0.595		0.651	-1.028	0.914	1.236	-1.285	0.565	0.535	1.172	1.259	1.203	0.82	0.598
0.694	0.836	0.107	0.107	0.324	0.822	0.19	0.239	0.377	0.36	0.305	-0.862		0.635	0.929	0.254	0.175	0.509	0.865	0.398	0.277	0.314	0.472	0.255	0.312		0.638	0.932	0.256	0.18	0.512	0.871	0.4	0.283	0.321	0.48	0.263	0.315
G3-168h	OD												G3-168h	OD												G3-168h	OD
0	0.102	-0.212	0.248	-0.086	0.436	1.035	0.131	0.249	0.51	0.88	0.617		0	0.078	-0.004	0.197	-0.016	0.133	1.089	0.182	0.411	0.549	0.987	0.87		0	0.076	-0.002	0.201	-0.012	0.134	1.089	0.187	0.415	0.551	0.986	0.87
-0.349	-0.206	0.298	-0.196	0.583	-0.038	-0.035	-0.221	1.31	1.285	-0.123	0.495		-0.38	-0.239	0.299	0.002	0.855	-0.048	-0.027	-0.252	0.913	1.477	0.03	0.845		-0.381	-0.234	0.305	0.009	0.862	-0.039	-0.021	-0.245	0.918	1.481	0.035	0.844
-0.706	0.034	0.177	0.332	0.291	-0.049	0.86	0.251	0.474	-0.098	0.458	0.31		-0.26	-0.041	0.295	0.04	0.255	-0.097	0.851	0.36	0.608	0.038	0.573	0.341		-0.258	-0.034	0.302	0.048	0.263	-0.089	0.856	0.366	0.615	0.045	0.579	0.342
0.631	0.553	-0.1	0.594	-0.069	0.143	0.111	0.632	0.122	0.085	0.778	-0.069		0.681	0.527	-0.203	0.728	0.058	0.227	0.107	0.66	0.048	0.147	0.711	-0.032		0.683	0.533	-0.194	0.736	0.067	0.236	0.116	0.669	0.056	0.154	0.718	-0.033
0.072	1.852	0.105	0.876	0.145	0.449	0.761	0.108	1.056	0.1	0.206	0.826		0.299	1.918	0.007	0.711	0.411	0.629	0.761	0.277	0.768	0.165	0.066	0.713		0.303	1.912	0.015	0.72	0.421	0.636	0.767	0.286	0.774	0.172	0.075	0.712
0.929	0.877	0.769	0.582	1.45	1.373	1.591	0.789	0.627	0.931	0.865	0.158		0.612	0.504	1.056	0.186	0.204	1.443	1.48	0.557	0.708	0.886	1.101	0.302		0.618	0.513	1.064	0.196	0.214	1.452	1.49	0.567	0.716	0.894	1.109	0.302
0.418	-0.69	1.307	1.061	-0.748	0.53	0.817	1.536	1.321	1.26	0.954	0.94		0.304	-0.608	1.25	0.986	-0.668	0.579	0.867	1.366	1.167	1.16	0.996	0.595		0.309	-0.598	1.263	1	-0.654	0.59	0.878	1.376	1.178	1.169	1.005	0.596
1.243	1.038	0.12	-0.03	0.006	0.91	0.343	0.011	0.259	0.247	-0.015	-0.066		1.193	1.196	-0.005	-0.038	0.103	0.896	0.368	0.581	0.269	0.202	0.347	0.605		1.193	1.201	0.003	-0.029	0.112	0.903	0.377	0.592	0.275	0.205	0.347	0.601
G3-192h	OD												G3-192h	OD												G3-192h	OD
0	0.105	-0.21	0.396	-0.081	0.525	1.111	0.184	0.337	0.605	0.859	0.528		0	0.034	-0.019	0.265	-0.031	0.18	1.148	0.201	0.504	0.637	0.984	0.791		0	0.033	-0.011	0.275	-0.021	0.188	1.154	0.212	0.514	0.646	0.989	0.793
-0.367	-0.215	0.294	-0.149	0.574	-0.03	-0.015	-0.03	1.41	1.225	-0.133	0.501		-0.387	-0.262	0.297	0.025	0.825	-0.057	-0.035	-0.118	1.067	1.426	0.029	0.796		-0.38	-0.249	0.31	0.04	0.837	-0.044	-0.021	-0.104	1.081	1.441	0.041	0.797
0.086	0.047	0.164	0.284	0.307	-0.089	0.89	0.231	0.616	-0.104	0.628	0.504		0.646	-0.064	0.304	0.261	0.334	-0.042	0.939	0.419	0.775	0.072	0.706	0.465		0.657	-0.049	0.317	0.274	0.345	-0.031	0.95	0.43	0.787	0.085	0.718	0.468
0.822	0.55	-0.139	0.618	-0.142	0.151	0.028	0.675	0.074	0.101	0.96	-0.043		0.795	0.516	-0.159	0.886	0.14	0.385	0.164	0.814	0.091	0.216	0.876	-0.044		0.805	0.529	-0.144	0.898	0.153	0.398	0.18	0.827	0.105	0.228	0.891	-0.04
0.289	1.869	0.044	1.086	0.401	0.459	0.728	0.068	1.018	0.125	0.271	0.886		0.405	1.915	0.03	1.124	0.846	0.799	0.823	0.381	0.79	0.24	0.097	0.849		0.412	1.915	0.044	1.136	0.86	0.811	0.835	0.395	0.802	0.257	0.116	0.854
0.989	0.877	0.633	0.526	1.492	1.308	1.567	0.769	0.58	0.893	0.813	0.189		0.618	0.509	1.006	0.27	0.416	1.454	1.517	0.634	0.782	0.881	1.041	0.282		0.629	0.526	1.021	0.287	0.433	1.468	1.534	0.652	0.799	0.898	1.057	0.284
0.46	-0.317	1.353	0.968	-0.777	0.547	0.84	1.656	1.277	1.232	0.903	0.921		0.292	-0.647	1.239	0.928	-0.667	0.583	0.902	1.496	1.123	1.101	0.892	0.49		0.3	-0.629	1.259	0.949	-0.645	0.605	0.92	1.512	1.139	1.118	0.907	0.49
1.211	1.195	0.21	-0.008	0.05	0.888	0.448	0.033	0.295	0.314	0.012	-0.076		1.104	1.328	0.059	-0.055	0.115	0.855	0.401	0.756	0.263	0.201	0.347	0.529		1.106	1.34	0.075	-0.038	0.131	0.871	0.415	0.766	0.276	0.215	0.359	0.532
G3-216h	OD												G3-216h	OD												G3-216h	OD
0	0.068	-0.267	0.439	-0.117	0.571	1.132	0.202	0.384	0.695	0.879	0.429		0	-0.06	-0.104	0.262	-0.113	0.177	1.096	0.149	0.576	0.686	0.902	0.612		0	-0.059	-0.109	0.262	-0.113	0.176	1.093	0.148	0.575	0.683	0.901	0.614
-0.391	-0.276	0.309	-0.132	0.529	-0.052	-0.016	-0.006	1.398	1.073	-0.173	0.493		-0.449	-0.365	0.264	-0.053	0.682	-0.148	-0.063	-0.213	0.993	1.242	-0.065	0.705		-0.449	-0.364	0.267	-0.046	0.689	-0.14	-0.056	-0.207	0.999	1.245	-0.063	0.705
1.079	-0.045	0.119	0.504	0.254	-0.04	0.891	0.279	0.738	-0.166	0.646	0.732		0.731	-0.183	0.149	0.202	0.095	-0.065	0.845	0.278	0.68	-0.086	0.702	0.597		0.729	-0.18	0.153	0.206	0.102	-0.059	0.85	0.286	0.687	-0.08	0.704	0.598
0.966	0.455	-0.129	0.696	-0.061	0.322	0.097	0.607	0.108	0.112	1.064	-0.054		0.892	0.353	-0.333	0.813	0.021	0.399	0.002	0.596	-0.067	0.031	0.92	-0.102		0.893	0.354	-0.327	0.819	0.03	0.408	0.012	0.604	-0.06	0.04	0.924	-0.102
0.389	1.828	0.042	1.157	0.685	0.488	0.754	0.115	0.949	0.103	0.208	0.841		0.363	1.823	-0.132	1.101	1.004	0.778	0.661	0.268	0.621	0.052	-0.008	0.771		0.36	1.826	-0.128	1.107	1.01	0.786	0.668	0.276	0.626	0.061	-0.004	0.771
0.962	0.781	0.544	0.558	1.506	1.326	1.535	0.782	0.562	0.776	0.671	0.164		0.545	0.361	0.766	0.157	0.347	1.334	1.381	0.513	0.6	0.656	0.873	0.211		0.546	0.362	0.771	0.164	0.353	1.341	1.388	0.521	0.607	0.661	0.877	0.211
0.394	1.06	1.313	0.865	-0.813	0.507	0.758	1.66	1.163	1.073	0.76	0.837		0.198	0.253	1.053	0.767	-0.76	0.498	0.775	1.411	0.936	0.973	0.719	0.334		0.198	0.251	1.056	0.772	-0.754	0.505	0.783	1.415	0.942	0.977	0.718	0.335
1.149	1.154	0.236	-0.096	-0.007	0.776	0.468	0.009	0.24	0.242	-0.039	-0.142		0.94	1.297	0.036	-0.154	0.028	0.719	0.341	0.774	0.162	0.091	0.264	0.351		0.939	1.296	0.034	-0.157	0.025	0.718	0.34	0.777	0.16	0.091	0.264	0.348
G3-240h	OD												G3-240h	OD												G3-240h	OD
0	-0.093	-0.37	0.416	-0.217	0.551	1.079	0.195	0.609	0.623	0.656	0.35		0	-0.207	-0.21	0.236	-0.216	0.18	0.868	0.092	0.735	0.573	0.812	0.5		0	-0.205	-0.212	0.237	-0.215	0.179	0.871	0.095	0.736	0.574	0.814	0.502
-0.49	-0.384	0.213	-0.186	0.4	-0.121	-0.071	-0.11	1.258	0.925	-0.258	0.471		-0.514	-0.48	0.111	-0.144	0.539	-0.257	-0.084	-0.328	0.834	1.054	-0.171	0.589		-0.514	-0.48	0.115	-0.139	0.544	-0.252	-0.078	-0.322	0.841	1.059	-0.169	0.59
0.955	-0.149	-0.015	0.761	0.055	-0.039	0.769	0.173	0.703	-0.279	0.566	0.681		0.883	-0.288	0.015	0.578	-0.082	-0.119	0.701	0.181	0.615	-0.208	0.604	0.57		0.884	-0.285	0.02	0.582	-0.076	-0.116	0.706	0.187	0.622	-0.202	0.607	0.572
0.865	0.424	-0.242	0.623	-0.158	0.38	-0.051	0.462	-0.039	-0.008	1.03	-0.144		0.789	0.282	-0.433	0.753	-0.067	0.451	-0.115	0.458	-0.184	-0.038	0.87	-0.19		0.79	0.285	-0.427	0.758	-0.061	0.457	-0.107	0.464	-0.177	-0.031	0.875	-0.189
0.357	1.737	-0.075	1.06	0.669	0.367	0.622	0.009	0.805	-0.024	0.123	0.63		0.275	1.739	-0.232	1.001	0.99	0.722	0.513	0.167	0.488	-0.037	-0.065	0.518		0.275	1.735	-0.227	1.007	0.995	0.728	0.519	0.173	0.493	-0.031	-0.061	0.519
0.878	0.652	0.366	0.431	1.365	1.222	1.406	0.669	0.4	0.619	0.525	0.072		0.437	0.227	0.594	0.051	0.22	1.237	1.24	0.409	0.454	0.503	0.741	0.1		0.439	0.231	0.599	0.058	0.226	1.241	1.247	0.416	0.461	0.509	0.745	0.101
0.289	1.051	1.157	0.716	-0.908	0.446	0.644	1.561	1.022	0.892	0.604	0.679		0.102	0.6	0.862	0.613	-0.882	0.408	0.64	1.279	0.775	0.803	0.554	0.122		0.103	0.602	0.868	0.619	-0.875	0.415	0.648	1.281	0.782	0.808	0.554	0.123
1.01	1.045	0.194	-0.199	-0.113	0.623	0.415	-0.095	0.136	0.122	-0.155	-0.159		0.682	1.228	-0.013	-0.251	-0.059	0.588	0.247	0.586	0.054	-0.03	0.159	0.195		0.684	1.229	-0.015	-0.254	-0.059	0.589	0.246	0.585	0.053	-0.029	0.159	0.196

## Sheet: blue
G4-0h	OD												G4-0h	OD												G4-0h	OD
0	0.009	-0.018	-0.015	-0.005	0.037	0.019	0.008	0.013	0.018	0.06	0.012		0	0.022	-0.006	0.003	-0.011	-0.007	-0.012	0.037	0.038	-0.002	0.088	-0.013		0	0.022	-0.006	0.003	-0.01	-0.007	-0.011	0.037	0.038	-0.002	0.089	-0.012
0.029	-0.05	0.19	-0.003	-0.029	-0.033	-0.046	0	-0.028	-0.041	-0.007	-0.017		0.006	-0.044	0.202	-0.029	-0.029	-0.015	-0.043	-0.022	-0.011	0.005	-0.007	-0.024		0.007	-0.043	0.202	-0.029	-0.029	-0.014	-0.043	-0.021	-0.01	0.006	-0.006	-0.023
-0.013	-0.022	-0.014	-0.01	-0.008	-0.027	-0.017	-0.034	-0.009	-0.029	0.002	-0.02		-0.011	-0.007	-0.005	-0.017	0.023	-0.015	-0.001	-0.009	-0.02	-0.007	-0.015	-0.005		-0.01	-0.007	-0.004	-0.017	0.024	-0.014	-0.001	-0.008	-0.019	-0.006	-0.015	-0.004
-0.025	-0.037	-0.036	-0.032	-0.025	-0.017	-0.023	-0.026	-0.034	-0.023	-0.04	-0.008		-0.028	-0.029	-0.025	-0.022	-0.007	-0.004	-0.022	-0.027	-0.011	-0.022	-0.006	-0.03		-0.028	-0.029	-0.025	-0.021	-0.007	-0.004	-0.021	-0.026	-0.011	-0.021	-0.005	-0.03
0.078	-0.021	-0.026	-0.029	-0.01	-0.022	-0.025	-0.034	-0.01	-0.001	-0.01	0.014		0.098	-0.009	-0.014	-0.013	-0.001	-0.005	-0.008	-0.016	-0.02	-0.004	-0.009	0.045		0.097	-0.009	-0.013	-0.013	-0.001	-0.004	-0.008	-0.015	-0.019	-0.003	-0.008	0.046
-0.029	-0.034	-0.036	-0.035	0.003	0.062	-0.035	0.003	-0.028	-0.039	-0.034	-0.033		-0.027	-0.025	-0.021	-0.025	-0.013	0.1	-0.014	-0.018	-0.013	-0.01	-0.013	-0.025		-0.027	-0.025	-0.021	-0.024	-0.012	0.102	-0.013	-0.017	-0.012	-0.009	-0.011	-0.023
-0.026	0.579	-0.038	-0.042	-0.047	-0.01	-0.038	-0.039	-0.037	-0.032	-0.04	-0.044		-0.034	0.61	-0.025	-0.023	-0.027	-0.016	-0.022	-0.032	-0.03	-0.031	-0.021	-0.032		-0.034	0.61	-0.025	-0.023	-0.027	-0.016	-0.021	-0.031	-0.029	-0.031	-0.02	-0.031
-0.035	-0.036	0.02	-0.019	-0.011	-0.012	-0.034	-0.019	-0.026	0.419	-0.045	-0.037		-0.032	-0.017	0.053	-0.014	-0.015	-0.017	-0.025	-0.019	-0.013	0.453	-0.028	-0.028		-0.031	-0.016	0.054	-0.014	-0.015	-0.016	-0.024	-0.018	-0.012	0.453	-0.027	-0.027
G4-24h	OD												G4-24h	OD												G4-24h	OD
0	-0.077	-0.006	0.004	-0.007	-0.006	-0.007	0.016	0.007	-0.004	0.485	-0.039		0	-0.05	-0.03	0.014	0.043	0.188	0.061	-0.009	-0.003	0.113	0.487	0.046		0	-0.049	-0.029	0.015	0.044	0.189	0.062	-0.009	-0.002	0.114	0.489	0.046
-0.057	-0.081	0.232	0	0.009	0.017	-0.018	0.025	0.017	0.007	-0.005	-0.04		-0.012	-0.09	0.246	0.169	0.101	-0.016	0	0.077	0.005	-0.047	0.042	-0.016		-0.011	-0.098	0.247	0.17	0.103	-0.017	0	0.078	0.005	-0.046	0.043	-0.016
-0.035	0.029	0.027	0.03	0.081	0.026	0.037	0.04	0.007	0.009	-0.016	-0.027		-0.041	0.023	0.073	0.124	0.107	0.061	0.04	0.03	0.104	0.013	0.031	-0.024		-0.04	0.021	0.075	0.124	0.109	0.063	0.041	0.032	0.105	0.015	0.032	-0.023
0.04	0.02	0.034	0.045	0.058	0.061	0.033	0.019	0.047	0.026	0.02	-0.044		0.023	0.031	0.112	0.102	0.112	0.107	0.084	0.073	0.05	0.101	-0.04	0.12		0.024	0.031	0.114	0.103	0.114	0.108	0.086	0.075	0.051	0.103	-0.039	0.121
0.049	0.077	0.045	0.047	0.067	0.078	0.057	0.038	0.034	0.039	0.004	0.033		0.01	0.075	0.088	0.115	0.139	0.123	0.098	0.078	0.09	0.136	0.107	-0.007		0.011	0.073	0.091	0.117	0.141	0.124	0.1	0.08	0.092	0.137	0.108	-0.006
-0.026	-0.016	0.02	0.017	0.043	0.541	0.059	0.035	0.007	0.037	0.008	-0.039		-0.042	-0.005	0.048	0.085	0.184	0.435	0.066	0.151	0.071	0.007	-0.039	-0.026		-0.042	-0.006	0.049	0.087	0.185	0.436	0.068	0.152	0.072	0.007	-0.039	-0.025
-0.012	0.575	0.004	0.036	-0.001	0.027	0.032	0.016	0.016	0.018	-0.012	-0.047		0.038	0.462	0.045	0.07	0.027	0.12	0.063	0.069	0.032	0.082	-0.043	-0.046		0.039	0.455	0.046	0.071	0.027	0.12	0.063	0.069	0.032	0.08	-0.042	-0.046
-0.035	0.004	0.111	-0.001	-0.021	0.005	-0.002	-0.029	0.017	0.093	-0.031	-0.035		0.023	-0.026	0.05	-0.007	-0.027	0.021	-0.033	-0.042	-0.031	0.045	-0.029	-0.037		0.024	-0.025	0.052	-0.006	-0.027	0.022	-0.032	-0.041	-0.03	0.046	-0.028	-0.036
G4-48h	OD												G4-48h	OD												G4-48h	OD
0	-0.042	0.073	0.073	0.05	0.046	0.045	0.075	0.065	0.033	0.982	-0.033		0	-0.057	0.045	0.043	0.02	0.016	0.012	0.043	0.033	0.002	0.959	-0.03		0	-0.051	0.056	0.055	0.032	0.028	0.025	0.056	0.046	0.015	0.968	-0.033
-0.009	0.013	0.239	0.082	0.061	0.105	0.025	0.094	0.079	0.069	0.058	-0.021		-0.031	-0.026	0.198	0.041	0.022	0.064	-0.012	0.06	0.045	0.032	0.02	-0.037		-0.022	-0.01	0.214	0.057	0.037	0.08	0.002	0.073	0.058	0.046	0.034	-0.03
0.019	0.087	0.102	0.059	0.146	0.119	0.175	0.117	0.057	0.103	0.081	0.023		-0.007	0.044	0.058	0.018	0.101	0.077	0.133	0.073	0.017	0.065	0.045	-0.001		0.004	0.061	0.076	0.034	0.118	0.093	0.149	0.089	0.031	0.08	0.059	0.009
0.095	0.12	0.085	0.133	0.12	0.168	0.132	0.064	0.155	0.085	0.107	-0.018		0.057	0.075	0.039	0.087	0.071	0.121	0.085	0.02	0.111	0.044	0.067	-0.043		0.073	0.093	0.057	0.105	0.091	0.14	0.103	0.037	0.128	0.06	0.082	-0.032
0.126	0.146	0.117	0.124	0.101	0.164	0.197	0.126	0.135	0.14	0.08	0.074		0.087	0.099	0.07	0.076	0.051	0.113	0.148	0.08	0.089	0.097	0.041	0.046		0.104	0.118	0.089	0.095	0.071	0.133	0.167	0.098	0.107	0.113	0.056	0.058
0.111	0.071	0.144	0.074	0.089	0.7	0.164	0.121	0.12	0.111	0.09	0.008		0.078	0.028	0.1	0.028	0.04	0.657	0.118	0.076	0.078	0.069	0.052	-0.015		0.092	0.044	0.117	0.046	0.06	0.673	0.136	0.093	0.095	0.085	0.067	-0.005
0.028	0.603	0.098	0.141	0.063	0.104	0.103	0.076	0.061	0.044	0.092	0.014		-0.004	0.564	0.053	0.093	0.016	0.058	0.056	0.031	0.017	0.006	0.052	-0.01		0.009	0.578	0.07	0.111	0.034	0.075	0.074	0.048	0.033	0.02	0.068	0
-0.029	0.056	0.179	0.12	0.079	0.1	0.074	0.06	0.082	0.121	0.023	-0.024		-0.049	0.016	0.139	0.078	0.04	0.057	0.03	0.015	0.043	0.087	-0.012	-0.021		-0.04	0.031	0.155	0.095	0.056	0.075	0.049	0.034	0.059	0.102	0.003	-0.023
G4-72h	OD												G4-72h	OD												G4-72h	OD
0	-0.193	0.067	0.191	0.216	0.192	0.025	0.048	-0.018	-0.136	0.874	-0.059		0	-0.123	0.158	0.182	0.122	0.16	-0.066	0.097	0.088	-0.062	0.832	-0.034		0	-0.125	0.167	0.195	0.135	0.173	-0.053	0.111	0.101	-0.051	0.834	-0.035
-0.22	-0.086	0.229	0.223	0.307	0.182	0.083	-0.18	0.37	0.181	-0.02	-0.039		-0.265	-0.119	0.361	0.216	0.147	0.29	0.004	-0.182	0.16	0.172	0.043	0.066		-0.262	-0.101	0.382	0.238	0.166	0.311	0.023	-0.164	0.177	0.189	0.058	0.066
-0.233	0.06	0.405	-0.143	0.164	0.207	0.521	0.187	0.233	0.305	0.018	0.182		-0.249	0.109	0.219	-0.197	0.183	0.275	0.705	0.357	0.155	0.249	0.193	0.169		-0.243	0.131	0.242	-0.173	0.207	0.298	0.727	0.378	0.175	0.267	0.211	0.168
0.131	-0.024	0.201	0.061	0.094	0.272	0.265	0.212	0.241	0.154	0.074	0.036		-0.141	0.194	0.141	0.234	0.197	0.399	0.362	0.071	0.308	0.208	0.162	0.115		-0.124	0.218	0.166	0.259	0.223	0.424	0.386	0.093	0.331	0.229	0.181	0.116
-0.103	-0.05	0.123	0.142	-0.002	0.178	0.158	0.21	0.125	0.131	0.064	0.041		-0.048	-0.008	0.193	0.231	-0.021	0.309	0.289	0.255	0.257	0.31	0.184	0.093		-0.033	0.016	0.219	0.258	0.007	0.336	0.316	0.279	0.28	0.331	0.203	0.094
0.108	-0.124	0.03	0.141	-0.076	0.392	0.365	0.35	0.29	-0.013	0.012	0.079		0.224	-0.122	0.064	0.024	-0.178	0.525	0.569	0.309	0.285	0.128	0.226	0.166		0.235	-0.1	0.089	0.05	-0.151	0.55	0.595	0.334	0.307	0.149	0.244	0.166
-0.099	0.284	0.007	0.066	-0.191	0.227	0.002	0.136	-0.079	-0.186	0.305	0.22		0.021	0.332	0.093	0.499	-0.197	0.108	0.138	0.155	-0.031	-0.172	0.435	0.372		0.029	0.352	0.119	0.525	-0.171	0.133	0.163	0.178	-0.009	-0.152	0.453	0.372
0.045	-0.168	-0.123	0.188	0.135	0.062	0.02	-0.209	0.126	-0.016	-0.119	-0.104		0.003	0.008	-0.062	0.283	0.167	0.151	0.103	-0.208	0.138	0.075	-0.087	0.173		0.001	0.027	-0.039	0.305	0.188	0.172	0.124	-0.188	0.155	0.089	-0.081	0.173
G4-96h	OD												G4-96h	OD												G4-96h	OD
0	-0.039	-0.099	-0.041	0.06	0.265	0.035	-0.028	-0.015	0.041	0.393	0.2		0	0.049	-0.063	0.03	-0.013	0.251	-0.035	-0.008	0.037	0.05	0.342	-0.048		0	0.046	-0.07	0.021	-0.023	0.242	-0.046	-0.019	0.028	0.041	0.334	-0.048
-0.657	-0.264	0.271	0.136	0.679	0.117	0.176	-0.582	0.456	0.569	0.179	0.32		-0.687	-0.151	0.384	0.076	0.486	0.127	0.166	-0.649	0.167	0.552	0.201	0.458		-0.693	-0.162	0.373	0.065	0.475	0.116	0.155	-0.66	0.156	0.541	0.19	0.456
-0.785	0.124	0.328	-0.678	0.352	0.196	0.436	0.321	0.39	0.068	0.123	0.163		-0.798	0.186	0.319	-0.522	0.394	0.169	0.529	0.312	0.246	0.058	0.279	0.158		-0.805	0.169	0.307	-0.534	0.382	0.159	0.52	0.303	0.236	0.047	0.27	0.154
0.229	0.248	0.208	0.233	0.158	0.162	0.143	0.259	0.178	0.226	0.306	-0.046		0.017	0.578	0.145	0.391	0.179	0.182	0.131	0.172	0.247	0.184	0.414	-0.078		0.007	0.566	0.135	0.381	0.168	0.172	0.121	0.162	0.237	0.175	0.404	-0.082
-0.091	-0.247	0.073	0.39	0.198	0.24	0.55	0.177	0.463	0.143	0.224	0.16		-0.109	0.154	0.167	0.349	0.174	0.19	0.65	0.189	0.464	0.076	0.196	0.282		-0.117	0.144	0.157	0.339	0.163	0.18	0.64	0.179	0.455	0.067	0.187	0.279
0.241	-0.459	0.567	0.181	-0.668	0.16	1.001	0.474	0.323	0.437	0.775	0.083		0.419	-0.381	0.961	0.114	-0.729	0.495	1.297	0.564	0.39	0.721	1.201	0.1		0.413	-0.392	0.95	0.104	-0.74	0.483	1.289	0.553	0.379	0.711	1.192	0.098
0.225	-0.291	0.362	0.82	-0.787	0.382	0.207	0.355	0.437	0.188	0.929	0.985		0.314	-0.226	0.739	1.31	-0.721	0.449	0.407	0.349	0.566	-0.097	1.079	0.978		0.312	-0.237	0.729	1.3	-0.732	0.439	0.398	0.339	0.556	-0.107	1.072	0.978
1.127	-0.005	-0.71	-0.014	0.112	0.197	0.05	-0.772	0.287	0.152	-0.01	0.125		1.064	0.286	-0.632	0.035	0.119	0.344	0.12	-0.731	0.337	0.104	0.016	0.12		1.064	0.279	-0.642	0.024	0.108	0.333	0.11	-0.742	0.328	0.095	0.009	0.119
G4-120h	OD												G4-120h	OD												G4-120h	OD
0	0.057	-0.135	-0.038	0.009	0.461	0.324	0.087	0.045	0.307	0.489	0.775		0	0.094	-0.15	-0.003	-0.109	0.395	0.29	0.055	0.063	0.22	0.71	0.66		0	0.096	-0.149	0	-0.103	0.399	0.293	0.061	0.068	0.224	0.711	0.661
-0.252	-0.315	0.244	0.062	0.885	0.015	0.122	-0.366	0.6	0.955	0.14	0.624		-0.354	-0.271	0.324	-0.042	0.686	-0.033	0.116	-0.525	0.268	0.925	0.115	0.675		-0.352	-0.262	0.334	-0.03	0.694	-0.022	0.126	-0.515	0.278	0.933	0.122	0.676
-0.721	0.023	0.285	-0.021	0.352	0.22	0.723	0.341	0.513	0.057	0.224	0.182		-0.765	0.037	0.262	0.233	0.368	0.139	0.608	0.303	0.337	-0.009	0.338	0.186		-0.763	0.048	0.274	0.245	0.379	0.15	0.618	0.314	0.347	0	0.347	0.187
0.378	0.715	0.09	0.43	0.08	0.121	0.044	0.462	0.117	0.163	0.428	-0.11		0.301	0.88	-0.009	0.516	0.045	0.094	-0.016	0.34	0.132	0.08	0.497	-0.136		0.305	0.89	0.002	0.526	0.058	0.105	-0.004	0.351	0.143	0.091	0.507	-0.135
0.063	0.687	0.039	0.596	0.212	0.358	0.852	0.169	0.74	0.085	0.242	0.435		-0.008	0.87	0.087	0.472	0.233	0.267	0.916	0.1	0.675	0.021	0.114	0.552		-0.006	0.879	0.098	0.482	0.245	0.277	0.925	0.111	0.685	0.032	0.124	0.552
0.266	0.461	1.248	0.206	-0.58	1.159	1.223	0.495	0.413	1.032	1.299	0.171		0.475	0.405	1.342	0.134	-0.257	1.192	1.518	0.515	0.424	1.205	1.214	0.158		0.476	0.416	1.353	0.144	-0.247	1.201	1.527	0.526	0.432	1.215	1.222	0.159
0.324	-0.291	1.177	1.238	-0.714	0.375	0.611	0.897	1.146	0.929	1.051	1.159		0.308	-0.261	1.392	1.299	-0.55	0.38	0.728	0.729	1.19	1.357	1.125	1.094		0.308	-0.252	1.399	1.307	-0.54	0.389	0.736	0.738	1.198	1.368	1.131	1.096
1.161	0.752	-0.255	-0.094	0.024	0.532	0.15	-0.556	0.334	0.176	0.076	0.156		1.105	0.974	-0.398	-0.069	0.004	0.676	0.193	-0.525	0.401	0.075	0.018	0.19		1.106	0.976	-0.389	-0.061	0.013	0.683	0.199	-0.515	0.409	0.08	0.019	0.191
G4-144h	OD												G4-144h	OD												G4-144h	OD
0	0.077	-0.192	0.008	-0.015	0.538	0.606	0.112	0.083	0.387	0.786	0.813		0	0.103	-0.159	0.096	-0.111	0.473	0.645	0.072	0.118	0.296	0.812	0.77		0	0.111	-0.148	0.111	-0.097	0.485	0.656	0.086	0.131	0.309	0.822	0.773
-0.305	-0.36	0.267	-0.008	0.817	-0.081	-0.051	-0.255	0.713	1.409	0.103	0.584		-0.392	-0.259	0.348	-0.101	0.636	-0.097	-0.034	-0.447	0.373	1.389	0.126	0.631		-0.384	-0.246	0.362	-0.087	0.648	-0.082	-0.021	-0.431	0.386	1.401	0.14	0.635
-0.271	-0.07	0.219	0.248	0.334	0.011	0.893	0.281	0.628	0.122	0.33	0.353		-0.673	0.013	0.201	0.378	0.339	-0.047	0.698	0.254	0.461	-0.037	0.504	0.38		-0.666	0.027	0.215	0.391	0.352	-0.032	0.713	0.267	0.473	-0.025	0.516	0.387
0.434	0.683	0.075	0.55	0.056	0.142	0.015	0.576	0.136	0.135	0.533	-0.165		0.421	0.851	-0.03	0.632	-0.006	0.082	-0.076	0.475	0.116	0.047	0.66	-0.171		0.431	0.862	-0.017	0.644	0.007	0.095	-0.062	0.487	0.13	0.061	0.672	-0.163
-0.002	1.736	0.025	0.665	0.116	0.406	0.789	0.153	1.011	0.059	0.332	0.666		0.032	1.835	0.099	0.578	0.122	0.316	0.876	0.098	0.91	0.029	0.197	0.793		0.041	1.835	0.113	0.591	0.136	0.328	0.888	0.112	0.922	0.043	0.21	0.799
0.34	0.479	1.181	0.225	0.254	1.22	1.232	0.471	0.49	0.95	1.216	0.234		0.631	0.391	1.303	0.2	0.192	1.216	1.555	0.516	0.539	1.158	1.137	0.195		0.638	0.405	1.316	0.215	0.203	1.227	1.567	0.531	0.553	1.171	1.15	0.201
0.316	-0.707	1.283	1.173	-0.741	0.359	0.793	1.183	1.067	0.992	1.014	1.16		0.317	-0.606	1.449	1.281	-0.045	0.338	0.929	1	1.143	1.373	1.11	1.08		0.325	-0.593	1.46	1.296	-0.03	0.352	0.943	1.013	1.158	1.386	1.123	1.085
1.128	1.317	0.015	-0.155	-0.019	0.883	0.226	-0.26	0.356	0.219	0.16	0.181		1.08	1.468	0.221	-0.074	-0.011	0.986	0.287	-0.075	0.474	0.105	0.065	0.248		1.082	1.478	0.235	-0.059	0.004	1	0.301	-0.058	0.487	0.117	0.076	0.249
G4-168h	OD												G4-168h	OD												G4-168h	OD
0	0.033	-0.261	0.035	-0.071	0.563	0.697	0.097	0.089	0.423	0.712	0.719		0	0.055	-0.22	0.165	-0.159	0.516	0.747	0.05	0.086	0.344	0.777	0.777		0	0.055	-0.219	0.17	-0.152	0.521	0.752	0.057	0.092	0.348	0.778	0.778
-0.184	-0.443	0.161	-0.147	0.675	-0.185	-0.104	-0.205	0.78	1.31	0.008	0.491		-0.307	-0.313	0.294	-0.15	0.537	-0.184	-0.141	-0.409	0.458	1.338	0.057	0.58		-0.307	-0.306	0.304	-0.14	0.546	-0.172	-0.133	-0.4	0.467	1.346	0.063	0.58
0.303	-0.195	0.058	0.133	0.254	-0.171	0.852	0.155	0.661	0.075	0.386	0.443		0.108	-0.055	0.113	0.477	0.345	-0.145	0.68	0.192	0.583	-0.108	0.597	0.51		0.108	-0.044	0.125	0.489	0.357	-0.133	0.691	0.203	0.593	-0.098	0.606	0.51
0.505	0.573	-0.027	0.614	-0.023	0.123	-0.116	0.679	0.106	0.016	0.739	-0.218		0.522	0.781	-0.064	0.748	-0.007	0.125	-0.142	0.64	0.091	0	0.893	-0.184		0.524	0.793	-0.052	0.76	0.007	0.138	-0.129	0.652	0.104	0.012	0.904	-0.184
0.056	1.793	-0.059	0.845	0.516	0.461	0.682	0.062	0.988	0.001	0.333	0.698		0.092	1.869	0.055	0.906	0.627	0.408	0.834	0.081	0.906	-0.004	0.199	0.921		0.096	1.869	0.07	0.918	0.642	0.42	0.846	0.095	0.917	0.009	0.212	0.922
0.33	0.374	1.077	0.169	0.368	1.143	1.141	0.386	0.477	0.815	1.088	0.214		0.672	0.357	1.258	0.26	0.288	1.154	1.516	0.49	0.562	1.051	1.044	0.196		0.676	0.374	1.273	0.275	0.304	1.166	1.53	0.506	0.576	1.063	1.055	0.197
0.262	-0.766	1.266	1.063	-0.805	0.353	0.877	1.355	0.935	0.907	0.921	1.131		0.284	-0.641	1.482	1.219	0.683	0.313	1.055	1.199	1.04	1.307	1.056	1.067		0.287	-0.626	1.497	1.236	0.702	0.331	1.068	1.211	1.054	1.318	1.066	1.065
1.052	1.586	0.061	-0.237	-0.061	0.837	0.257	-0.074	0.311	0.192	0.141	0.171		1.028	1.686	0.297	-0.108	-0.012	1.015	0.318	-0.104	0.457	0.083	0.035	0.267		1.028	1.692	0.313	-0.09	0.005	1.031	0.333	-0.086	0.47	0.093	0.036	0.267
G4-192h	OD												G4-192h	OD												G4-192h	OD
0	0.001	-0.278	0.11	-0.092	0.625	0.777	0.134	0.18	0.511	0.695	0.581		0	0.04	-0.214	0.317	-0.143	0.622	0.816	0.099	0.159	0.486	0.87	0.72		0	0.042	-0.208	0.326	-0.133	0.631	0.825	0.109	0.169	0.493	0.875	0.722
-0.173	-0.458	0.151	-0.179	0.628	-0.179	-0.073	-0.033	0.908	1.179	-0.022	0.402		-0.267	-0.306	0.315	-0.136	0.508	-0.179	-0.119	-0.152	0.606	1.267	0.053	0.552		-0.265	-0.294	0.329	-0.122	0.519	-0.165	-0.106	-0.14	0.618	1.278	0.06	0.552
0.538	-0.236	0.006	0.207	0.184	-0.199	0.852	0.139	0.793	0.022	0.419	0.494		0.387	-0.084	0.093	0.686	0.381	-0.161	0.695	0.201	0.753	-0.137	0.66	0.586		0.388	-0.07	0.108	0.696	0.394	-0.148	0.709	0.213	0.764	-0.126	0.671	0.588
0.664	0.533	-0.044	0.736	-0.033	0.21	-0.126	0.726	0.078	0.008	0.849	-0.246		0.699	0.772	-0.053	0.84	-0.003	0.228	-0.14	0.755	0.079	0.023	1.007	-0.167		0.708	0.786	-0.039	0.851	0.011	0.242	-0.125	0.768	0.094	0.038	1.022	-0.166
0.191	1.794	-0.08	1.206	1.072	0.597	0.684	0.075	0.909	0.017	0.342	0.759		0.184	1.9	0.058	1.287	1.184	0.526	0.869	0.117	0.838	0.024	0.246	0.974		0.193	1.899	0.075	1.298	1.194	0.539	0.884	0.134	0.853	0.04	0.261	0.978
0.347	0.362	1.019	0.201	0.481	1.132	1.129	0.398	0.491	0.768	1.063	0.19		0.753	0.348	1.249	0.295	0.325	1.153	1.535	0.523	0.618	1.017	1.039	0.216		0.759	0.368	1.266	0.312	0.34	1.167	1.549	0.542	0.635	1.034	1.054	0.218
0.235	-0.543	1.313	0.999	-0.81	0.386	0.979	1.506	0.889	0.879	0.885	1.125		0.309	-0.227	1.531	1.187	1.023	0.343	1.147	1.36	1	1.294	1.04	1.075		0.316	-0.211	1.546	1.206	1.042	0.362	1.165	1.375	1.019	1.31	1.054	1.077
1.015	1.666	0.139	-0.256	-0.071	0.788	0.304	-0.084	0.32	0.185	0.139	0.122		1.024	1.75	0.393	-0.09	0.026	1.009	0.371	-0.089	0.493	0.105	0.053	0.248		1.023	1.759	0.407	-0.074	0.04	1.022	0.385	-0.074	0.506	0.117	0.061	0.248
G4-216h	OD												G4-216h	OD												G4-216h	OD
0	-0.031	-0.308	0.15	-0.131	0.677	0.827	0.179	0.261	0.619	0.802	0.539		0	-0.025	-0.283	0.344	-0.206	0.655	0.813	0.098	0.177	0.595	0.861	0.541		0	-0.025	-0.285	0.339	-0.209	0.652	0.814	0.097	0.176	0.592	0.861	0.541
-0.192	-0.501	0.181	-0.217	0.553	-0.209	-0.098	0.148	0.87	1.079	-0.016	0.276		-0.301	-0.384	0.252	-0.199	0.395	-0.255	-0.134	-0.144	0.542	1.144	0.031	0.484		-0.301	-0.389	0.253	-0.196	0.399	-0.251	-0.13	-0.139	0.546	1.148	0.026	0.482
0.671	-0.287	-0.06	0.435	0.035	-0.245	0.74	0.108	0.853	-0.022	0.468	0.638		0.454	-0.182	-0.003	0.901	0.236	-0.218	0.582	0.141	0.863	-0.212	0.689	0.696		0.453	-0.181	0.001	0.902	0.241	-0.213	0.589	0.147	0.869	-0.208	0.691	0.695
0.84	0.427	-0.097	0.729	-0.049	0.285	-0.167	0.63	0.024	-0.002	0.971	-0.254		0.847	0.661	-0.135	0.779	-0.066	0.252	-0.211	0.629	-0.006	-0.033	1.052	-0.208		0.846	0.664	-0.131	0.784	-0.06	0.259	-0.203	0.635	0.001	-0.026	1.055	-0.209
0.196	1.751	-0.132	1.3	1.221	0.658	0.604	0.048	0.823	-0.031	0.293	0.626		0.228	1.82	-0.026	1.31	1.307	0.561	0.767	0.05	0.732	-0.047	0.19	0.719		0.228	1.82	-0.02	1.314	1.312	0.566	0.774	0.059	0.739	-0.039	0.194	0.717
0.338	0.293	0.921	0.168	0.461	1.095	1.08	0.372	0.46	0.681	0.992	0.175		0.723	0.253	1.109	0.213	0.246	1.087	1.443	0.461	0.573	0.87	0.938	0.171		0.722	0.257	1.115	0.219	0.252	1.093	1.449	0.469	0.577	0.877	0.94	0.171
0.181	0.429	1.31	0.902	-0.838	0.355	0.985	1.584	0.79	0.742	0.815	1.108		0.233	0.931	1.408	1.056	1.011	0.26	1.079	1.336	0.866	1.156	0.935	1.008		0.232	0.931	1.41	1.06	1.015	0.266	1.087	1.341	0.872	1.161	0.933	1.007
0.935	1.646	0.146	-0.308	-0.118	0.718	0.288	-0.154	0.256	0.13	0.092	0.044		0.926	1.732	0.378	-0.167	-0.047	0.889	0.305	-0.179	0.408	0.011	-0.016	0.157		0.926	1.729	0.375	-0.168	-0.047	0.888	0.305	-0.177	0.408	0.007	-0.016	0.156
G3-240h	OD												G3-240h	OD												G3-240h	OD
0	-0.084	-0.311	0.174	-0.152	0.677	0.824	0.25	0.41	0.646	0.786	0.511		0	-0.074	-0.282	0.428	-0.189	0.694	0.725	0.169	0.275	0.668	0.794	0.489		0	-0.074	-0.289	0.429	-0.186	0.696	0.727	0.174	0.278	0.669	0.796	0.49
-0.208	-0.513	0.106	-0.214	0.515	-0.209	-0.077	0.15	0.819	0.997	0.002	0.085		-0.304	-0.375	0.201	-0.186	0.365	-0.254	-0.086	-0.162	0.485	1.104	0.075	0.433		-0.305	-0.375	0.205	-0.179	0.371	-0.247	-0.081	-0.16	0.49	1.108	0.073	0.434
0.703	-0.307	-0.026	0.637	-0.046	-0.231	0.636	0.096	0.882	-0.046	0.425	0.705		0.449	-0.184	-0.021	1.074	0.174	-0.182	0.537	0.147	0.973	-0.22	0.708	0.798		0.449	-0.18	-0.015	1.078	0.18	-0.177	0.544	0.154	0.978	-0.213	0.713	0.8
0.872	0.395	-0.126	0.723	-0.058	0.445	-0.194	0.575	-0.004	-0.012	0.973	-0.26		0.984	0.66	-0.144	0.803	-0.06	0.409	-0.212	0.59	0.007	-0.028	1.034	-0.196		0.984	0.664	-0.139	0.808	-0.053	0.416	-0.205	0.596	0.014	-0.021	1.038	-0.195
0.302	1.743	-0.166	1.28	1.268	0.635	0.542	0.023	0.774	-0.055	0.269	0.366		0.248	1.826	-0.03	1.297	1.369	0.546	0.733	0.048	0.713	-0.048	0.219	0.029		0.254	1.823	-0.024	1.301	1.374	0.552	0.739	0.055	0.719	-0.041	0.223	0.029
0.336	0.26	0.847	0.134	0.428	1.094	1.041	0.333	0.449	0.628	0.933	0.158		0.746	0.233	1.058	0.216	0.253	1.101	1.435	0.471	0.577	0.841	0.921	0.172		0.745	0.238	1.064	0.222	0.259	1.107	1.44	0.48	0.583	0.846	0.924	0.172
0.163	1.595	1.295	0.845	-0.865	0.354	0.997	1.592	0.74	0.631	0.765	1.064		0.235	1.022	1.364	1.033	1.009	0.277	1.099	1.329	0.831	1.074	0.909	0.98		0.234	1.024	1.369	1.039	1.016	0.285	1.105	1.334	0.839	1.078	0.911	0.98
0.8	1.657	0.179	-0.332	-0.133	0.674	0.278	-0.181	0.239	0.105	0.079	0.125		0.849	1.733	0.428	-0.144	-0.02	0.862	0.322	-0.161	0.408	0.009	-0.015	0.299		0.848	1.732	0.43	-0.14	-0.016	0.865	0.324	-0.157	0.411	0.009	-0.014	0.299

## Sheet: green
G5-0h	OD												G5-0h	OD												G5-0h	OD
0	0.056	0.004	-0.002	0.002	0.002	0.008	0.039	0.037	0.012	0.096	0		0	0.033	-0.018	0.018	-0.003	-0.012	-0.004	0.032	0.039	-0.005	0.073	-0.006		0	0.032	-0.019	0.017	-0.003	-0.012	-0.004	0.032	0.04	-0.005	0.075	-0.006
0.016	-0.057	0.203	-0.023	-0.017	-0.013	-0.026	0.036	-0.003	0.011	0.01	-0.018		0.001	-0.058	0.249	0.02	-0.008	-0.02	-0.029	-0.015	-0.004	-0.014	-0.013	-0.024		0.001	-0.058	0.248	0.018	-0.011	-0.023	-0.029	-0.017	-0.007	-0.013	-0.011	-0.023
-0.011	-0.013	0.003	-0.012	0.033	0.002	0.01	-0.009	-0.007	0.008	0	-0.005		-0.017	0.003	0.031	0.025	0.065	0.022	0.031	0.018	0.02	-0.012	-0.01	-0.013		-0.018	-0.001	0.025	0.022	0.062	0.022	0.032	0.015	0.014	-0.013	-0.01	-0.012
-0.012	-0.031	-0.01	-0.011	-0.001	0.002	-0.01	-0.002	-0.019	0.013	-0.014	-0.023		-0.026	-0.014	-0.01	0.035	0.019	0	0.009	0.002	-0.01	0.001	-0.017	-0.032		-0.026	-0.017	-0.013	0.017	0.015	0	0.008	0.002	-0.016	-0.005	-0.016	-0.032
0.102	0.018	0.008	0.012	0.024	0.024	0.022	0.002	0.012	0.03	-0.001	0.024		0.092	0.019	0.005	0.051	0.055	0.018	0.024	0.01	0.014	0.008	-0.014	0.032		0.091	0.015	0	0.049	0.054	0.018	0.022	0.009	0.012	0.008	-0.013	0.032
-0.023	-0.036	-0.016	0.002	0.005	0.123	-0.005	0.012	-0.002	-0.011	-0.017	-0.017		-0.037	-0.04	-0.01	0.056	0.01	0.124	-0.014	0.002	-0.003	-0.016	-0.019	-0.022		-0.037	-0.04	-0.019	0.056	0.008	0.123	-0.018	-0.002	-0.007	-0.015	-0.018	-0.021
-0.019	0.487	-0.021	-0.003	-0.004	-0.006	-0.011	-0.014	-0.024	-0.023	-0.025	-0.036		-0.04	0.683	-0.003	-0.012	0	0.004	-0.024	-0.034	-0.033	-0.038	-0.028	-0.047		-0.04	0.682	-0.007	-0.02	-0.003	0.001	-0.024	-0.034	-0.032	-0.037	-0.028	-0.047
-0.026	-0.013	0.028	-0.009	0.006	-0.017	-0.02	-0.006	0.001	0.819	-0.016	-0.025		-0.046	-0.03	-0.004	-0.015	0	-0.019	-0.041	-0.013	-0.003	1.075	-0.03	-0.028		-0.046	-0.03	-0.003	-0.015	0	-0.023	-0.041	-0.012	-0.002	1.078	-0.029	-0.028
G5-24h	OD												G5-24h	OD												G5-24h	OD
0	-0.027	0.007	-0.013	0.002	-0.006	-0.002	0.023	0.012	0.002	0.561	-0.001		0	0	-0.026	0.013	-0.011	-0.016	-0.01	0.01	0.014	-0.013	0.524	-0.011		0	0	-0.026	0.014	-0.011	-0.016	-0.01	0.01	0.014	-0.012	0.525	-0.011
-0.024	-0.113	0.182	-0.015	-0.018	-0.024	-0.034	-0.023	-0.009	0	-0.02	-0.045		-0.04	-0.091	0.216	0.047	0.024	0.013	0.011	-0.014	0.055	-0.008	-0.039	-0.033		-0.04	-0.102	0.216	0.046	0.022	0.01	0.003	-0.019	0.041	-0.009	-0.039	-0.032
-0.041	-0.026	-0.011	-0.026	0.128	-0.007	-0.009	-0.023	-0.025	-0.016	-0.017	-0.022		-0.024	-0.006	0.061	0.091	0.18	0.065	0.049	0.047	0.106	0.029	-0.02	0.001		-0.023	-0.009	0.061	0.089	0.176	0.065	0.046	0.036	0.104	0.027	-0.02	0.002
-0.008	-0.044	-0.019	-0.02	-0.014	-0.02	-0.018	-0.012	-0.03	0.002	-0.024	-0.028		-0.026	0.008	0.049	0.161	0.121	0.068	0.093	0.077	0.062	0.059	-0.01	-0.037		-0.026	0.006	0.05	0.158	0.119	0.068	0.092	0.076	0.061	0.057	-0.017	-0.036
0.046	0.055	-0.003	0.009	0.008	0.006	0.002	-0.011	0.012	0.02	-0.006	-0.018		0.026	0.055	0.075	0.148	0.15	0.087	0.102	0.085	0.087	0.08	-0.011	-0.02		0.026	0.052	0.075	0.148	0.15	0.088	0.101	0.085	0.087	0.079	-0.022	-0.02
-0.028	-0.069	-0.043	-0.026	-0.037	0.286	-0.003	-0.006	-0.023	-0.02	-0.035	-0.036		-0.06	-0.022	0.038	0.115	0.098	0.433	0.089	0.1	0.062	0.009	-0.03	-0.028		-0.059	-0.023	0.038	0.116	0.099	0.434	0.09	0.099	0.06	0.007	-0.029	-0.027
-0.024	0.398	-0.046	-0.032	-0.045	-0.035	-0.03	-0.031	-0.029	-0.024	-0.028	-0.049		-0.043	0.527	0.034	0.054	0.053	0.026	0.05	0.037	0.033	0.009	-0.033	-0.053		-0.043	0.528	0.033	0.049	0.049	0.024	0.049	0.035	0.03	0.005	-0.032	-0.053
-0.035	-0.017	0.034	-0.01	-0.022	-0.015	-0.037	-0.027	-0.007	0.37	-0.038	-0.034		-0.045	-0.021	0.018	-0.027	-0.026	-0.03	-0.043	-0.019	-0.005	0.077	-0.039	-0.035		-0.044	-0.021	0.018	-0.026	-0.025	-0.029	-0.043	-0.018	-0.004	0.077	-0.038	-0.035
G5-48h	OD												G5-48h	OD												G5-48h	OD
0	-0.042	0.02	-0.014	0.039	-0.006	-0.016	0.039	0.045	0.006	0.977	-0.029		0	-0.047	-0.028	0.056	0.022	0.009	-0.035	0.038	0.006	-0.036	0.925	-0.025		0	-0.047	-0.028	0.056	0.023	0.009	-0.034	0.036	0.006	-0.035	0.926	-0.024
-0.029	-0.105	0.164	-0.019	-0.003	-0.016	-0.006	-0.004	0.031	0.03	-0.008	0		-0.058	-0.069	0.158	0.015	0.009	0.026	0.04	-0.048	0.041	0.026	-0.029	-0.01		-0.057	-0.067	0.163	0.022	0.015	0.031	0.043	-0.046	0.047	0.029	-0.031	-0.009
-0.108	0.006	0.012	-0.099	0.011	-0.004	0.067	-0.018	0.012	0.02	0.01	-0.008		-0.088	-0.014	0.026	-0.041	0.115	0.034	0.114	0.057	0.055	0.03	0.033	0.01		-0.087	-0.009	0.034	-0.032	0.125	0.042	0.118	0.061	0.063	0.037	0.036	0.011
0.015	-0.051	0.024	-0.002	-0.004	0.008	0.008	0.009	-0.012	0.033	-0.003	-0.024		-0.021	-0.034	-0.022	0.097	0.046	0.02	0.051	0.082	0.045	0.072	0.06	-0.021		-0.02	-0.027	-0.013	0.112	0.059	0.031	0.062	0.092	0.054	0.081	0.065	-0.02
0.033	0.08	0.026	0.034	0.01	0.051	0.048	0.021	0.025	0.051	0.011	-0.015		-0.02	0.029	0.153	0.102	0.114	0.023	0.086	0.045	0.056	0.08	0.006	-0.02		-0.019	0.035	0.162	0.117	0.128	0.035	0.096	0.057	0.067	0.089	0.012	-0.019
-0.011	-0.078	-0.044	-0.021	-0.096	0.358	-0.019	0.057	0.018	-0.025	-0.03	-0.048		-0.037	-0.067	0.004	0.053	-0.055	0.438	0.048	0.075	0.086	0.006	0.007	-0.022		-0.037	-0.061	0.014	0.066	-0.041	0.449	0.059	0.087	0.097	0.013	0.012	-0.021
-0.029	0.343	-0.053	-0.028	-0.092	-0.027	-0.037	-0.05	-0.033	-0.065	0.012	-0.052		-0.082	0.476	-0.001	0.022	-0.047	0.01	0.009	0	0.028	-0.053	0.024	-0.02		-0.081	0.479	0.009	0.034	-0.035	0.021	0.019	0.01	0.038	-0.045	0.028	-0.019
-0.045	-0.077	-0.039	0.031	-0.001	0.011	-0.06	-0.084	0.022	0.359	-0.033	-0.034		-0.041	-0.045	-0.045	0.065	0.033	-0.022	-0.048	-0.046	0.014	0.034	-0.009	-0.017		-0.04	-0.044	-0.04	0.073	0.04	-0.021	-0.047	-0.042	0.014	0.034	-0.008	-0.016
G5-72h	OD												G5-72h	OD												G5-72h	OD
0	-0.499	-0.009	-0.085	-0.007	-0.165	-0.427	-0.123	-0.105	-0.197	0.371	-0.461		0	-0.382	-0.149	0.013	0	-0.034	-0.227	-0.094	-0.142	-0.248	0.352	-0.392		0	-0.382	-0.149	0.013	0	-0.035	-0.227	-0.094	-0.142	-0.248	0.351	-0.392
-0.475	-0.379	0.023	-0.125	-0.067	-0.169	-0.053	-0.485	0.012	0.085	-0.123	0.026		-0.475	-0.293	0.045	-0.042	0.007	-0.006	-0.004	-0.553	-0.091	0.01	-0.14	-0.016		-0.476	-0.294	0.034	-0.05	-0.002	-0.014	-0.006	-0.561	-0.1	0.009	-0.141	-0.016
-0.69	0.025	0.083	-0.548	-0.068	-0.115	0.354	-0.022	-0.017	-0.039	0.012	-0.076		-0.738	-0.067	0.074	-0.487	0.252	-0.017	0.411	0.128	0.079	0.016	0.056	0.06		-0.739	-0.072	0.068	-0.497	0.238	-0.026	0.411	0.119	0.068	0.006	0.055	0.06
0.023	-0.235	0.082	-0.04	-0.009	0.019	0.009	-0.064	-0.089	0.11	-0.08	-0.106		0.006	-0.189	-0.127	0.018	-0.109	-0.025	0.033	0.053	0.033	0.142	0.086	0.024		0.006	-0.195	-0.131	0.002	-0.122	-0.034	0.025	0.046	0.026	0.131	0.085	0.024
-0.387	-0.364	-0.003	-0.001	0.007	-0.024	-0.011	0.015	-0.022	0.034	-0.057	-0.163		-0.481	-0.419	0.188	0.109	0.148	-0.13	0.024	-0.01	0.102	-0.004	-0.089	-0.093		-0.482	-0.422	0.183	0.097	0.142	-0.133	0.018	-0.019	0.093	-0.008	-0.089	-0.094
-0.057	-0.607	-0.392	-0.29	-0.677	-0.154	0.208	0.143	0.009	-0.238	-0.082	-0.065		-0.148	-0.628	-0.336	-0.249	-0.73	-0.043	0.279	0.162	0.108	-0.228	0.002	-0.097		-0.148	-0.635	-0.343	-0.251	-0.734	-0.051	0.272	0.151	0.1	-0.228	0.001	-0.097
-0.038	-0.339	-0.382	-0.029	-0.766	-0.219	-0.208	-0.216	-0.074	-0.255	0.077	0.045		-0.125	-0.201	-0.134	0.086	-0.733	-0.191	-0.156	-0.12	0.075	-0.146	0.283	0.203		-0.125	-0.202	-0.147	0.074	-0.742	-0.193	-0.165	-0.129	0.068	-0.155	0.283	0.203
0.172	-0.307	-0.685	-0.006	-0.326	-0.145	-0.237	-0.76	-0.235	0.028	-0.134	-0.146		0.151	-0.129	-0.68	0.139	0.059	-0.188	-0.158	-0.679	-0.115	-0.058	-0.022	0.008		0.151	-0.129	-0.681	0.138	0.06	-0.189	-0.159	-0.679	-0.115	-0.058	-0.022	0.007
G5-96h	OD												G5-96h	OD												G5-96h	OD
0	-0.037	0	-0.091	-0.07	0.094	-0.052	0.015	-0.076	0.155	0.18	0.035		0	-0.181	-0.195	0.083	-0.17	0.146	0.266	-0.008	-0.024	0.049	0.106	0.014		0	-0.181	-0.195	0.082	-0.17	0.144	0.265	-0.009	-0.024	0.049	0.105	0.013
-0.341	-0.405	0.304	-0.047	0.478	0.082	0.133	-0.457	0.542	0.677	0.171	0.529		-0.409	-0.409	0.215	0.088	0.511	0.02	0.143	-0.609	0.134	0.515	0.01	0.505		-0.409	-0.41	0.216	0.09	0.513	0.022	0.144	-0.607	0.136	0.516	0.01	0.505
0.31	0.06	0.442	0.123	0.243	0.035	0.31	0.11	0.157	0.02	0.197	0.084		-0.893	-0.096	0.347	0.148	0.382	0.038	0.295	0.255	0.216	-0.101	0.153	0.041		-0.893	-0.105	0.347	0.149	0.383	0.039	0.297	0.256	0.216	-0.1	0.154	0.04
0.305	0.345	0.054	0.223	0.053	0.055	0.018	0.262	0.065	0.217	0.268	-0.068		0.07	0.355	0.011	0.379	0.07	0.054	0.078	0.2	0.083	0.133	0.187	-0.087		0.07	0.352	0.01	0.379	0.07	0.055	0.08	0.201	0.084	0.134	0.187	-0.087
0.008	0.66	0.059	0.354	0.233	0.146	0.549	0.11	0.358	0.165	0.079	0.181		-0.057	0.585	0.175	0.369	0.27	0.06	0.497	0.007	0.337	-0.023	0.052	0.127		-0.057	0.586	0.176	0.371	0.272	0.061	0.499	0.007	0.337	-0.023	0.051	0.127
0.257	0.101	0.843	0.31	-0.16	1.031	0.866	0.451	0.24	0.784	0.955	0.059		0.174	-0.199	0.991	0.346	-0.635	1.114	0.943	0.542	0.285	0.701	1.033	0.028		0.174	-0.198	0.99	0.348	-0.634	1.115	0.943	0.543	0.285	0.701	1.033	0.028
0.334	-0.574	0.888	1.02	-1.012	0.253	0.238	0.28	0.958	1.066	1.084	1.03		0.17	-0.487	1.111	1.121	-0.989	0.348	0.184	0.243	1.015	1.122	1.084	1.014		0.171	-0.487	1.113	1.123	-0.989	0.349	0.184	0.244	1.014	1.119	1.086	1.016
1.102	0.453	-0.517	-0.058	0.134	0.472	0.055	-0.928	0.291	0.15	-0.109	0.011		1.083	0.531	-0.585	0.172	0.053	0.329	-0.014	-0.749	0.247	0.056	-0.109	0.059		1.081	0.531	-0.584	0.17	0.051	0.329	-0.014	-0.748	0.247	0.056	-0.109	0.059
G5-120h	OD												G5-120h	OD												G5-120h	OD
0	-0.057	-0.065	-0.072	-0.122	0.245	0.241	0.081	-0.053	0.276	0.396	0.408		0	-0.183	-0.255	0.066	-0.225	0.277	0.573	0.06	-0.024	0.171	0.206	0.329		0	-0.183	-0.255	0.067	-0.222	0.278	0.573	0.06	-0.026	0.168	0.205	0.327
-0.452	-0.433	0.274	-0.104	0.678	-0.033	0.019	-0.109	0.81	1.43	0.145	0.717		-0.503	-0.45	0.153	-0.032	0.681	-0.113	0.022	-0.377	0.23	1.426	-0.008	0.655		-0.504	-0.447	0.157	-0.025	0.686	-0.107	0.028	-0.37	0.236	1.427	-0.008	0.654
1.015	-0.039	0.461	0.256	0.236	0.085	0.392	0.163	0.25	0.005	0.233	0.112		0.532	-0.189	0.303	0.226	0.315	0.047	0.333	0.268	0.257	-0.145	0.172	0.068		0.532	-0.182	0.31	0.232	0.324	0.055	0.341	0.275	0.265	-0.139	0.177	0.068
0.426	0.567	-0.043	0.367	-0.018	-0.025	-0.075	0.425	0.017	0.125	0.359	-0.101		0.188	0.52	-0.121	0.465	-0.041	-0.042	-0.082	0.334	-0.004	0.009	0.265	-0.149		0.187	0.527	-0.115	0.474	-0.03	-0.034	-0.073	0.341	0.004	0.017	0.271	-0.149
0.01	1.168	0.006	0.478	0.155	0.23	0.719	0.072	0.599	0.14	0.083	0.413		-0.052	1.066	0.09	0.447	0.164	0.132	0.624	-0.066	0.532	-0.06	0.021	0.349		-0.052	1.069	0.097	0.453	0.173	0.142	0.633	-0.057	0.54	-0.052	0.028	0.349
0.391	0.533	0.968	0.387	0.265	1.199	0.998	0.425	0.349	1.081	0.978	0.179		0.196	0.188	1.018	0.395	0.268	1.227	1.064	0.511	0.402	0.978	1.07	0.122		0.196	0.195	1.026	0.404	0.275	1.234	1.074	0.521	0.41	0.986	1.075	0.122
0.358	-0.655	1.268	1.111	-0.938	0.258	0.512	1.028	1.117	1.275	1.116	1.109		0.183	-0.547	1.337	1.223	-0.956	0.33	0.422	0.656	1.075	1.283	1.145	1.08		0.184	-0.546	1.342	1.232	-0.946	0.339	0.432	0.664	1.082	1.29	1.147	1.082
1.148	1.053	-0.04	-0.037	0.072	0.941	0.176	-0.467	0.326	0.286	-0.063	0.118		1.107	1.076	-0.159	0.556	-0.032	0.784	0.114	0.097	0.258	0.135	-0.046	0.235		1.107	1.076	-0.158	0.56	-0.028	0.784	0.113	0.099	0.257	0.135	-0.046	0.235
G5-144h	OD												G5-144h	OD												G5-144h	OD
0	-0.047	-0.104	-0.031	-0.153	0.294	0.642	0.096	0.002	0.32	0.74	0.447		0	-0.183	-0.311	0.11	-0.262	0.306	0.789	0.047	-0.011	0.201	0.492	0.305		0	-0.183	-0.312	0.11	-0.261	0.306	0.788	0.047	-0.012	0.201	0.493	0.305
-0.501	-0.457	0.292	-0.187	0.646	-0.101	-0.112	0.066	0.966	1.733	0.145	0.704		-0.549	-0.524	0.13	-0.17	0.603	-0.225	-0.146	-0.322	0.247	1.626	-0.044	0.619		-0.551	-0.524	0.13	-0.17	0.603	-0.225	-0.146	-0.322	0.247	1.627	-0.044	0.619
1.079	-0.088	0.431	0.283	0.22	0.012	0.453	0.137	0.366	0.004	0.421	0.267		0.678	-0.286	0.214	0.208	0.214	-0.124	0.35	0.204	0.316	-0.203	0.303	0.198		0.678	-0.286	0.214	0.208	0.214	-0.124	0.35	0.204	0.316	-0.202	0.303	0.198
0.486	0.548	-0.084	0.498	-0.058	-0.017	-0.117	0.566	0.015	0.114	0.635	-0.125		0.237	0.457	-0.225	0.522	-0.147	-0.108	-0.198	0.407	-0.064	-0.059	0.488	-0.198		0.236	0.457	-0.226	0.522	-0.147	-0.108	-0.197	0.408	-0.064	-0.058	0.488	-0.198
0.006	1.72	0.006	0.674	0.096	0.356	0.695	0.119	0.828	0.167	0.123	0.673		-0.078	1.653	0.034	0.55	0.018	0.226	0.543	-0.097	0.674	-0.081	0.025	0.511		-0.078	1.648	0.033	0.551	0.019	0.226	0.543	-0.096	0.675	-0.081	0.025	0.511
0.603	0.53	0.916	0.419	0.357	1.246	1.111	0.442	0.48	1.055	0.898	0.255		0.316	0.132	0.911	0.397	0.357	1.2	1.078	0.47	0.526	0.873	0.973	0.173		0.316	0.132	0.911	0.398	0.357	1.201	1.079	0.471	0.527	0.874	0.974	0.173
0.374	-0.851	1.254	1.122	-0.912	0.304	0.63	1.359	1.076	1.25	1.072	1.109		0.169	-0.957	1.336	1.202	-0.988	0.291	0.457	0.815	0.962	1.217	1.114	1.052		0.169	-0.958	1.337	1.2	-0.988	0.291	0.457	0.817	0.963	1.216	1.114	1.052
1.138	1.254	0.042	-0.04	0.044	1.094	0.249	0.226	0.369	0.363	-0.021	0.179		1.067	1.223	-0.092	0.493	-0.051	0.857	0.165	0.196	0.271	0.158	-0.055	0.372		1.067	1.223	-0.093	0.495	-0.051	0.858	0.165	0.196	0.272	0.158	-0.055	0.372
G5-168h	OD												G5-168h	OD												G5-168h	OD
0	-0.02	-0.13	0.052	-0.182	0.349	0.855	0.103	0.091	0.382	0.699	0.275		0	-0.219	-0.347	0.246	-0.32	0.352	0.865	0.065	0.061	0.257	0.6	0.163		0	-0.219	-0.348	0.247	-0.32	0.353	0.87	0.066	0.061	0.258	0.602	0.164
-0.553	-0.505	0.255	-0.273	0.572	-0.185	-0.149	0.25	1.057	1.724	0.164	0.696		-0.58	-0.582	0.101	-0.266	0.535	-0.282	-0.228	-0.182	0.362	1.621	-0.067	0.575		-0.581	-0.583	0.1	-0.267	0.534	-0.283	-0.228	-0.181	0.361	1.622	-0.067	0.575
1.152	-0.135	0.371	0.273	0.22	-0.119	0.605	0.083	0.481	-0.107	0.582	0.401		0.914	-0.344	0.136	0.23	0.22	-0.227	0.451	0.155	0.435	-0.296	0.457	0.298		0.914	-0.345	0.135	0.229	0.219	-0.227	0.45	0.154	0.434	-0.296	0.457	0.299
0.575	0.5	-0.124	0.618	-0.102	0.01	-0.163	0.705	-0.038	0.078	0.952	-0.131		0.317	0.411	-0.279	0.636	-0.196	-0.086	-0.241	0.545	-0.106	-0.082	0.805	-0.21		0.316	0.41	-0.279	0.635	-0.196	-0.087	-0.241	0.545	-0.106	-0.083	0.806	-0.21
0.084	1.72	-0.026	0.994	0.105	0.612	0.698	0.129	0.866	0.134	0.083	0.753		0.03	1.657	0.003	0.843	0.003	0.529	0.537	-0.091	0.707	-0.103	-0.008	0.642		0.03	1.655	0.002	0.843	0.003	0.528	0.537	-0.09	0.706	-0.102	-0.008	0.643
0.7	0.505	0.807	0.406	0.412	1.272	1.093	0.405	0.507	0.971	0.801	0.29		0.397	0.109	0.816	0.422	0.54	1.168	1.07	0.449	0.578	0.792	0.897	0.203		0.397	0.109	0.816	0.422	0.54	1.167	1.07	0.45	0.578	0.793	0.897	0.204
0.334	-0.887	1.271	1.072	-0.935	0.347	0.638	1.471	0.995	1.166	1.008	1.107		0.136	-0.947	1.394	1.167	-0.999	0.321	0.435	0.933	0.903	1.15	1.082	1.057		0.135	-0.948	1.389	1.167	-1	0.321	0.436	0.932	0.902	1.15	1.084	1.056
1.09	1.301	0.133	-0.089	0.052	1.048	0.28	0.623	0.357	0.36	-0.026	0.167		0.995	1.255	-0.006	0.387	0.019	0.815	0.199	0.257	0.253	0.14	-0.076	0.417		0.993	1.252	-0.006	0.385	0.019	0.815	0.199	0.257	0.254	0.141	-0.075	0.416
G5-192h	OD												G5-192h	OD												G5-192h	OD
0	-0.027	-0.139	0.151	-0.187	0.416	0.961	0.132	0.152	0.463	0.651	0.211		0	-0.264	-0.371	0.375	-0.337	0.409	0.92	0.102	0.109	0.33	0.486	0.033		0	-0.265	-0.372	0.378	-0.333	0.411	0.924	0.106	0.111	0.331	0.488	0.033
-0.523	-0.517	0.248	-0.296	0.544	-0.214	-0.131	0.285	1.114	1.677	0.187	0.654		-0.55	-0.603	0.086	-0.304	0.522	-0.305	-0.213	-0.149	0.479	1.574	-0.083	0.544		-0.553	-0.6	0.09	-0.298	0.527	-0.3	-0.207	-0.145	0.488	1.579	-0.083	0.544
1.161	-0.159	0.336	0.291	0.181	-0.163	0.627	0.076	0.627	-0.151	0.64	0.473		0.983	-0.355	0.09	0.282	0.188	-0.313	0.506	0.147	0.594	-0.341	0.54	0.394		0.982	-0.349	0.095	0.286	0.196	-0.307	0.514	0.153	0.6	-0.335	0.545	0.393
0.714	0.492	-0.148	0.673	-0.118	0.17	-0.186	0.702	-0.07	0.077	1.069	-0.114		0.423	0.394	-0.292	0.697	-0.186	0.056	-0.245	0.556	-0.13	-0.075	0.939	-0.205		0.422	0.4	-0.286	0.704	-0.177	0.064	-0.237	0.562	-0.12	-0.067	0.944	-0.206
0.206	1.72	-0.046	1.113	0.186	0.828	0.722	0.155	0.74	0.126	0.11	0.656		0.163	1.668	0	0.939	0.113	0.781	0.569	-0.052	0.621	-0.086	-0.033	0.67		0.163	1.668	0.008	0.945	0.122	0.787	0.577	-0.041	0.63	-0.075	-0.024	0.669
0.742	0.48	0.735	0.391	0.4	1.273	1.074	0.386	0.527	0.905	0.755	0.318		0.435	0.082	0.77	0.488	0.614	1.167	1.068	0.474	0.602	0.761	0.865	0.22		0.435	0.09	0.778	0.497	0.622	1.172	1.077	0.484	0.612	0.772	0.871	0.22
0.314	-0.278	1.327	1.02	-0.93	0.36	0.611	1.507	0.945	1.094	0.956	1.136		0.116	-0.277	1.432	1.132	-0.975	0.368	0.417	0.935	0.873	1.088	1.063	1.085		0.116	-0.272	1.435	1.14	-0.963	0.379	0.429	0.945	0.882	1.095	1.066	1.083
1.049	1.341	0.209	-0.103	0.055	1.024	0.311	0.655	0.355	0.354	-0.015	0.099		0.97	1.285	0.066	0.312	0.048	0.791	0.218	0.23	0.239	0.117	-0.09	0.364		0.968	1.282	0.069	0.319	0.055	0.79	0.218	0.236	0.241	0.118	-0.09	0.363
G5-216h	OD												G5-216h	OD												G5-216h	OD
0	-0.121	-0.223	0.134	-0.268	0.414	0.982	0.104	0.163	0.451	0.652	0.143		0	-0.368	-0.431	0.405	-0.4	0.413	0.887	0.113	0.087	0.341	0.404	-0.01		0	-0.368	-0.43	0.406	-0.401	0.415	0.896	0.113	0.088	0.343	0.407	-0.01
-0.563	-0.602	0.159	-0.395	0.423	-0.303	-0.157	0.216	1	1.54	0.121	0.517		-0.585	-0.677	0.052	-0.412	0.414	-0.4	-0.226	-0.196	0.404	1.447	-0.135	0.439		-0.585	-0.678	0.052	-0.413	0.413	-0.401	-0.227	-0.199	0.403	1.45	-0.134	0.438
1.094	-0.275	0.217	0.279	0.006	-0.185	0.536	-0.001	0.622	-0.27	0.612	0.583		0.935	-0.433	-0.023	0.277	0.014	-0.349	0.418	0.074	0.634	-0.447	0.554	0.515		0.935	-0.434	-0.025	0.276	0.013	-0.35	0.416	0.073	0.634	-0.448	0.553	0.513
0.75	0.403	-0.243	0.642	-0.205	0.271	-0.269	0.531	-0.177	0.005	1.112	-0.169		0.504	0.298	-0.395	0.645	-0.3	0.1	-0.337	0.403	-0.246	-0.167	0.985	-0.239		0.504	0.298	-0.396	0.643	-0.3	0.099	-0.337	0.402	-0.246	-0.167	0.984	-0.24
0.354	1.647	-0.141	1.045	0.252	0.937	0.639	0.095	0.618	0.04	0.039	0.082		0.327	1.589	-0.094	0.886	0.167	1	0.483	-0.127	0.509	-0.18	-0.036	0.321		0.326	1.593	-0.094	0.885	0.167	1	0.483	-0.127	0.508	-0.18	-0.035	0.32
0.69	0.358	0.619	0.287	0.301	1.208	0.989	0.307	0.45	0.755	0.639	0.252		0.421	-0.019	0.612	0.416	0.531	1.102	0.964	0.388	0.509	0.618	0.761	0.181		0.421	-0.02	0.612	0.415	0.53	1.102	0.964	0.387	0.509	0.618	0.761	0.181
0.216	0.345	1.221	0.887	-0.833	0.303	0.484	1.401	0.812	0.925	0.834	1.054		0.056	0.687	1.313	1.003	-1.042	0.294	0.282	0.8	0.727	0.921	0.98	1.052		0.055	0.684	1.315	1.002	-1.043	0.294	0.282	0.801	0.729	0.92	0.979	1.051
0.932	1.297	0.183	-0.179	-0.021	0.914	0.258	0.499	0.268	0.271	-0.09	0.107		0.825	1.272	0.062	0.156	0.01	0.697	0.174	0.105	0.175	0.056	-0.146	0.383		0.825	1.272	0.062	0.154	0.01	0.698	0.173	0.105	0.174	0.055	-0.146	0.383
G3-240h	OD												G3-240h	OD												G3-240h	OD
0	-0.195	-0.233	0.143	-0.272	0.425	0.972	0.157	0.245	0.446	0.564	0.281		0	-0.465	-0.488	0.389	-0.451	0.384	0.88	0.119	0.078	0.318	0.327	-0.065		0	-0.464	-0.487	0.389	-0.45	0.385	0.879	0.119	0.079	0.318	0.327	-0.064
-0.531	-0.61	0.112	-0.414	0.39	-0.313	-0.102	0.25	0.933	1.471	0.132	0.601		-0.621	-0.735	-0.043	-0.5	0.323	-0.481	-0.22	-0.215	0.287	1.33	-0.18	0.3		-0.621	-0.735	-0.042	-0.5	0.323	-0.48	-0.22	-0.215	0.288	1.33	-0.179	0.301
1.08	-0.3	0.176	0.325	-0.059	-0.14	0.489	-0.002	0.665	-0.312	0.587	0.594		0.894	-0.521	-0.127	0.235	-0.101	-0.34	0.331	0.021	0.672	-0.523	0.509	0.522		0.895	-0.52	-0.126	0.236	-0.101	-0.34	0.333	0.022	0.674	-0.522	0.51	0.523
0.731	0.443	-0.264	0.661	-0.209	0.457	-0.282	0.488	-0.205	-0.014	1.172	-0.169		0.419	0.271	-0.47	0.593	-0.363	0.203	-0.403	0.315	-0.325	-0.238	0.962	-0.289		0.42	0.272	-0.469	0.593	-0.363	0.204	-0.402	0.316	-0.324	-0.237	0.962	-0.288
0.555	1.643	-0.161	1.006	0.477	0.928	0.615	0.09	0.593	0.044	0.035	-0.915		0.47	1.541	-0.161	0.803	0.335	1.072	0.41	-0.186	0.432	-0.247	-0.058	-0.606		0.471	1.548	-0.16	0.804	0.336	1.074	0.411	-0.185	0.432	-0.247	-0.057	-0.605
0.701	0.319	0.55	0.252	0.289	1.205	0.956	0.306	0.434	0.695	0.594	0.23		0.393	-0.094	0.495	0.348	0.469	1.06	0.881	0.326	0.446	0.521	0.681	0.115		0.394	-0.094	0.496	0.348	0.469	1.062	0.882	0.326	0.447	0.522	0.682	0.116
0.196	0.452	1.133	0.841	0.24	0.308	0.446	1.366	0.755	0.84	0.781	0.962		-0.006	0.704	1.211	0.918	-1.113	0.254	0.194	0.706	0.628	0.8	0.897	0.948		-0.005	0.704	1.208	0.919	-1.112	0.255	0.194	0.706	0.629	0.799	0.897	0.949
0.862	1.242	0.21	-0.174	-0.029	0.878	0.26	0.472	0.241	0.253	-0.105	0.088		0.635	1.174	0.049	-0.008	-0.029	0.619	0.123	-0.006	0.103	-0.014	-0.209	0.399		0.635	1.175	0.049	-0.007	-0.028	0.619	0.124	-0.005	0.103	-0.013	-0.208	0.4
