# Supplementary material for: The wood decay fungus Cerrena unicolor adjusts its metabolism to grow on various types of wood and light conditions
Source: PLoS One. 2019 Feb 5;14(2):e0211744. doi: 10.1371/journal.pone.0211744 (PMC6363171; doi:10.1371/journal.pone.0211744)
Supplement: S4 Dataset — Evaluation of the effect of light conditions on Cerrena unicolor chemical sensitivity using BIOLOG PM21-25 PMs. (XLSX) [file pone.0211744.s004.xlsx]

## Sheet: 096_PM21
Protocol	Match Details	ID Result	Distance	Similarity	Call Hour	Sample	Name	Strain ID	Other	sample ID	Operator	Source	Research Group	input9	Input10	Plate GUID	Status	Strain	Taxa	Genus	Family	Org Type	Sub Type	Date	Reader	Temperature	Read Details	Import	Flagged: No	Color	CountOfReads	Read Number	1	2	3	4	5	6	7	8	9	10	11	12	13	14	15	16	17
1		No ID: Too Few Positive Reactions	-1	-1	24	180/16W1A	Michal	PM21	Opus Gj UMCS							{2972AAE7-9C39-4712-A884-80476C91B0FE}	OK		not available				air	9/19/2016 2:23:00 PM	0	0	24	10/14/2016 1:47:35 PM	No	0	96	96	0.141	0.142	0.138	0.139	0.145	0.148	0.135	0.135	0.148	0.145	0.156	0.158	0.119	0.11	0.117	0.116	0.114
1		No ID: Too Few Positive Reactions	-1	-1	24	180/16W1A	Maciej i Michal	PM21	OPUS-GJ-UMCS							{EBAE74D3-1E87-43EB-BA7E-4034A126B8F2}	OK		not available				air	9/20/2016 12:48:21 PM	0	0	24	10/14/2016 1:47:49 PM	No	0	96	96	0.141	0.139	0.142	0.161	0.168	0.165	0.158	0.167	0.179	0.169	0.17	0.205	0.112	0.129	0.152	0.151	0.157
1		No ID: Too Few Positive Reactions	-1	-1	48	180/16W1A	Maciej i Michal	PM21	OPUS-GJ-UMCS							{61C3E1AD-735C-49DD-BBD1-68841E9247AA}	OK		not available				air	9/20/2016 10:35:59 AM	0	0	48	10/14/2016 1:48:01 PM	No	0	192	192	0.154	0.149	0.138	0.154	0.152	0.14	0.146	0.143	0.161	0.167	0.183	0.252	0.115	0.118	0.126	0.131	0.125
1		No ID: Too Few Positive Reactions	-1	-1	72	180/16W1A	Maciej i Michal	PM21	OPUS-GJ-UMCS							{51DE81A1-524E-4F5C-9521-3730DAE2108B}	OK		not available				air	9/20/2016 9:47:29 AM	0	0	72	10/14/2016 1:48:15 PM	No	0	288	288	0.16	0.15	0.143	0.153	0.137	0.139	0.143	0.138	0.158	0.168	0.185	0.292	0.117	0.106	0.112	0.115	0.12
1	Thamnidium elegans Link:Fries	No ID	19.86	0.013	96	180/16W1A	MAGDA	PM21	OPUS-GJ-UMCS							{4ED4065E-9AE9-46AE-881B-0F85ABEACBF7}	OK		not available				air	9/20/2016 9:42:01 AM	0	0	96	10/14/2016 1:48:26 PM	No	0	384	384	0.17	0.156	0.146	0.156	0.139	0.168	0.146	0.141	0.165	0.175	0.195	0.318	0.121	0.104	0.106	0.146	0.113
1	Chrysosporium pannicola (Corda) vanOorschot & Stalpers	No ID	17.97	0.125	96	180/16W1A	Giorgia and Karola	PM21	OPUS-GJ-UMCS							{1700B743-6F0B-4D3C-BC9D-09D453E1A382}	OK		not available				air	9/21/2016 9:31:25 AM	0	0	96	10/14/2016 1:48:37 PM	No	0	384	384	0.183	0.163	0.149	0.162	0.151	0.329	0.149	0.148	0.165	0.18	0.203	0.332	0.124	0.113	0.13	0.304	0.139
1	Eurotium amstelodami Mangin BGC	No ID	18.823	0.088	96	180/16W1A	MAGDA	PM21	OPUS-GJ-UMCS							{61E8ED85-D25B-4406-A277-313190593179}	OK		not available				air	9/19/2016 7:35:07 AM	0	0	96	10/14/2016 1:48:52 PM	No	0	384	384	0.184	0.16	0.148	0.157	0.151	0.165	0.159	0.166	0.151	0.162	0.173	0.195	0.135	0.113	0.126	0.128	0.107
1	Geomyces pulvereus Hocking & Pitt	No ID	20.395	0.009	96	180/16W1A	MAGDA	PM21	OPUS-GJ-UMCS							{4DFB694C-F350-4FDA-A6AB-FB76FDE9E892}	OK		not available				air	9/20/2016 7:52:44 AM	0	0	96	10/14/2016 1:48:56 PM	No	0	384	384	0.168	0.173	0.155	0.166	0.15	0.921	0.235	0.146	0.166	0.191	0.223	0.303	0.137	0.11	0.118	0.558	0.124
1	Geomyces pulvereus Hocking & Pitt	No ID	21.223	0.007	96	180/16W1A	MAGDA	PM21	OPUS-GJ-UMCS							{C8EFC153-9C7A-4508-8A05-DC00C08F76FA}	OK		not available				air	9/21/2016 6:51:45 AM	0	0	96	10/14/2016 1:49:07 PM	No	0	384	384	0.102	0.185	0.161	0.168	0.158	1.061	0.419	0.147	0.164	0.19	0.223	0.185	0.141	0.108	0.112	0.846	0.125
1	Aspergillus restrictus G.Sm. BGB	No ID	19.128	0.063	96	180/16W1A	Karola - Giorgia	PM21	OPUS-UMCS-GJ							{22A95EAD-97E9-4EA3-839E-8EA21DA5A181}	OK		not available				air	9/22/2016 9:34:58 AM	0	0	96	10/14/2016 1:49:17 PM	No	0	384	384	0.091	0.199	0.164	0.17	0.167	0.998	0.806	0.154	0.168	0.198	0.233	0.331	0.173	0.128	0.127	1.11	0.106
1	Eurotium chevalieri Mangin BGB	No ID	18.307	0.115	96	180/16W1A	k-g	PM21	OPUS-UMCS-GJ							{C25D7417-328B-4D2D-B11C-72F25948E4AF}	OK		not available				air	9/23/2016 9:53:25 AM	0	0	96	10/14/2016 1:49:30 PM	No	0	384	384	0.092	0.186	0.166	0.171	0.167	0.94	0.848	0.155	0.169	0.2	0.234	0.36	0.193	0.113	0.115	1.226	0.105
2		No ID: Too Few Positive Reactions	-1	-1	24	180/16W1B	Michal	PM21	Opus Gj UMCS							{F95A11A6-80F8-4B7F-985E-EE7F4109E558}	OK		not available				air	9/19/2016 2:23:36 PM	0	0	24	10/14/2016 1:47:35 PM	No	0	96	96	0.141	0.143	0.139	0.138	0.143	0.15	0.136	0.133	0.146	0.145	0.16	0.159	0.119	0.11	0.118	0.115	0.113
2		No ID: Too Few Positive Reactions	-1	-1	24	180/16W1B	Maciej i Michal	PM21	OPUS-GJ-UMCS							{F8AEED13-A367-489D-9A68-CD22B2EE90E3}	OK		not available				air	9/20/2016 12:49:03 PM	0	0	24	10/14/2016 1:47:49 PM	No	0	96	96	0.14	0.138	0.134	0.156	0.169	0.162	0.156	0.17	0.18	0.167	0.169	0.204	0.11	0.118	0.15	0.154	0.161
2		No ID: Too Few Positive Reactions	-1	-1	48	180/16W1B	Maciej i Michal	PM21	OPUS-GJ-UMCS							{EE72A38D-3BD5-47C5-A052-28B27F7EF521}	OK		not available				air	9/20/2016 10:36:44 AM	0	0	48	10/14/2016 1:48:01 PM	No	0	192	192	0.152	0.147	0.137	0.152	0.147	0.138	0.144	0.141	0.16	0.166	0.182	0.251	0.113	0.113	0.122	0.129	0.126
2		No ID: Too Few Positive Reactions	-1	-1	72	180/16W1B	Maciej i Michal	PM21	OPUS-GJ-UMCS							{4E2EF743-CE63-45F5-9468-C0705E9F6EA3}	OK		not available				air	9/20/2016 9:48:11 AM	0	0	72	10/14/2016 1:48:15 PM	No	0	288	288	0.159	0.149	0.142	0.153	0.137	0.139	0.143	0.138	0.158	0.168	0.185	0.293	0.116	0.105	0.106	0.107	0.11
2	Wallemia sebi (Fries) vonArx	No ID	16.163	0.125	96	180/16W1B	MAGDA	PM21	OPUS-GJ-UMCS							{401CCC0C-E6F9-4D00-A256-A65FA8231B67}	OK		not available				air	9/20/2016 9:42:34 AM	0	0	96	10/14/2016 1:48:26 PM	No	0	384	384	0.169	0.156	0.145	0.156	0.14	0.167	0.147	0.141	0.165	0.175	0.195	0.319	0.121	0.104	0.106	0.145	0.11
2	Chrysosporium pannicola (Corda) vanOorschot & Stalpers	No ID	15.597	0.186	96	180/16W1B	Giorgia and Karola	PM21	OPUS-GJ-UMCS							{D8807E26-1640-47AA-B702-F02913538412}	OK		not available				air	9/21/2016 9:32:00 AM	0	0	96	10/14/2016 1:48:37 PM	No	0	384	384	0.183	0.163	0.149	0.16	0.151	0.332	0.15	0.147	0.164	0.18	0.203	0.332	0.123	0.111	0.135	0.308	0.145
2	Eurotium amstelodami Mangin BGC	No ID	18.823	0.088	96	180/16W1B	MAGDA	PM21	OPUS-GJ-UMCS							{57CC51C9-CFA0-4D95-94CE-D7386BBF94DE}	OK		not available				air	9/19/2016 7:35:40 AM	0	0	96	10/14/2016 1:48:52 PM	No	0	384	384	0.183	0.159	0.147	0.156	0.15	0.164	0.158	0.166	0.15	0.161	0.173	0.195	0.133	0.112	0.124	0.126	0.109
2	Geomyces pulvereus Hocking & Pitt	No ID	19.648	0.023	96	180/16W1B	MAGDA	PM21	OPUS-GJ-UMCS							{28EC922D-FCC8-4DAF-B668-6F08079755F9}	OK		not available				air	9/20/2016 7:53:16 AM	0	0	96	10/14/2016 1:48:56 PM	No	0	384	384	0.168	0.173	0.155	0.165	0.149	0.921	0.236	0.146	0.165	0.191	0.223	0.304	0.137	0.109	0.12	0.561	0.128
2	Aspergillus restrictus G.Sm. BGB	No ID	13.883	0.233	96	180/16W1B	MAGDA	PM21	OPUS-GJ-UMCS							{22084A96-C5ED-46D7-A7A9-D6F79DD6A862}	OK		not available				air	9/21/2016 6:52:21 AM	0	0	96	10/14/2016 1:49:07 PM	No	0	384	384	0.102	0.185	0.161	0.169	0.159	1.061	0.419	0.147	0.163	0.19	0.223	0.185	0.141	0.108	0.112	0.85	0.129
2	Aspergillus restrictus G.Sm. BGB	No ID	20.838	0.008	96	180/16W1B	Karola - Giorgia	PM21	OPUS-UMCS-GJ							{144E7EF6-BA74-4F78-AFE8-45047D8F21DD}	OK		not available				air	9/22/2016 9:35:33 AM	0	0	96	10/14/2016 1:49:17 PM	No	0	384	384	0.091	0.198	0.164	0.17	0.166	0.998	0.806	0.154	0.168	0.197	0.232	0.33	0.173	0.128	0.127	1.11	0.106
2	Eurotium chevalieri Mangin BGB	No ID	18.307	0.115	96	180/16W1B	k-g	PM21	OPUS-UMCS-GJ							{30A2F675-7ADD-40F4-9CA3-C0DEAA41A632}	OK		not available				air	9/23/2016 9:54:05 AM	0	0	96	10/14/2016 1:49:30 PM	No	0	384	384	0.092	0.186	0.166	0.17	0.166	0.94	0.848	0.155	0.169	0.2	0.234	0.359	0.193	0.113	0.115	1.226	0.105
3		No ID: Too Few Positive Reactions	-1	-1	24	180/16W2A	Michal	PM21	Opus Gj UMCS							{1DAAC19D-A518-4C7A-9113-EE9FC8B64377}	OK		not available				air	9/19/2016 2:25:04 PM	0	0	24	10/14/2016 1:47:35 PM	No	0	96	96	0.211	0.201	0.154	0.15	0.152	0.142	0.139	0.136	0.143	0.174	0.092	0.089	0.119	0.119	0.131	0.121	0.106
3	Cladosporium sphaerospermum Penzig BGB	No ID	19.181	0.058	24	180/16W2A	Maciej i Michal	PM21	OPUS-GJ-UMCS							{66F8B659-4FAF-444E-9194-AD27F3063A6A}	OK		not available				air	9/20/2016 12:46:42 PM	0	0	24	10/14/2016 1:47:49 PM	No	0	96	96	0.196	0.203	0.175	0.193	0.222	0.212	0.218	0.211	0.184	0.196	0.089	0.089	0.121	0.215	0.283	0.302	0.322
3		No ID: Too Few Positive Reactions	-1	-1	48	180/16W2A	Maciej i Michal	PM21	OPUS-GJ-UMCS							{35038679-6215-4447-84B3-6DBAD70F773A}	OK		not available				air	9/20/2016 10:34:29 AM	0	0	48	10/14/2016 1:48:01 PM	No	0	192	192	0.179	0.174	0.148	0.151	0.156	0.152	0.15	0.14	0.159	0.2	0.089	0.096	0.113	0.129	0.127	0.134	0.13
3	Wallemia sebi (Fries) vonArx	No ID	17.104	0.149	72	180/16W2A	Maciej i Michal	PM21	OPUS-GJ-UMCS							{8CCCC8B1-D2BC-4A01-952A-746BD86DC308}	OK		not available				air	9/20/2016 9:49:08 AM	0	0	72	10/14/2016 1:48:15 PM	No	0	288	288	0.18	0.172	0.144	0.148	0.152	0.173	0.143	0.166	0.156	0.215	0.091	0.093	0.137	0.168	0.138	0.143	0.135
3	Wallemia sebi (Fries) vonArx	No ID	18.71	0.095	96	180/16W2A	MAGDA	PM21	OPUS-GJ-UMCS							{A8464FE1-F92B-4BD6-ABB0-E1BEEE29999D}	OK		not available				air	9/20/2016 9:40:31 AM	0	0	96	10/14/2016 1:48:26 PM	No	0	384	384	0.152	0.184	0.139	0.142	0.141	0.155	0.146	0.157	0.164	0.209	0.091	0.093	0.153	0.159	0.12	0.125	0.116
3	Wallemia sebi (Fries) vonArx	No ID	16.003	0.177	96	180/16W2A	Giorgia and Karola	PM21	OPUS-GJ-UMCS							{0E66C33E-BE3D-4F10-841A-1DEAF2CBFCF1}	OK		not available				air	9/21/2016 9:32:50 AM	0	0	96	10/14/2016 1:48:37 PM	No	0	384	384	0.138	0.199	0.145	0.154	0.158	0.178	0.161	0.175	0.179	0.202	0.091	0.094	0.149	0.15	0.126	0.135	0.127
3	Eurotium amstelodami Mangin BGC	No ID	13.013	0.272	96	180/16W2A	MAGDA	PM21	OPUS-GJ-UMCS							{43C45454-41FF-4907-B481-211C60ED2F9A}	OK		not available				air	9/19/2016 7:36:20 AM	0	0	96	10/14/2016 1:48:52 PM	No	0	384	384	0.182	0.161	0.303	0.154	0.296	0.162	0.167	0.164	0.157	0.165	0.186	0.193	0.124	0.098	0.097	0.097	0.098
3	Eurotium herbariorum (Wiggers:Fries) Link BGC	No ID	18.234	0.118	96	180/16W2A	MAGDA	PM21	OPUS-GJ-UMCS							{20882F06-2D96-46FB-B72C-CEBA70D328C5}	OK		not available				air	9/20/2016 7:53:55 AM	0	0	96	10/14/2016 1:48:56 PM	No	0	384	384	0.21	0.18	0.15	0.151	0.146	0.17	0.153	0.169	0.17	0.119	0.09	0.094	0.157	0.133	0.112	0.111	0.116
3	Wallemia sebi (Fries) vonArx	No ID	25.181	0.003	96	180/16W2A	MAGDA	PM21	OPUS-GJ-UMCS							{D799BEAC-45D9-4E13-AC30-2F55FC57D428}	OK		not available				air	9/21/2016 6:50:30 AM	0	0	96	10/14/2016 1:49:07 PM	No	0	384	384	0.149	0.215	0.144	0.147	0.144	0.188	0.15	0.179	0.167	0.138	0.091	0.094	0.155	0.167	0.15	0.148	0.164
3	Eurotium herbariorum (Wiggers:Fries) Link BGC	No ID	18.968	0.077	96	180/16W2A	Karola - Giorgia	PM21	OPUS-UMCS-GJ							{BD075648-E790-493E-9AEA-9BC9F537CEED}	OK		not available				air	9/22/2016 9:36:15 AM	0	0	96	10/14/2016 1:49:17 PM	No	0	384	384	0.145	0.183	0.137	0.147	0.136	0.162	0.148	0.165	0.164	0.165	0.09	0.094	0.157	0.13	0.106	0.13	0.149
3	Eurotium herbariorum (Wiggers:Fries) Link BGC	No ID	18.526	0.106	96	180/16W2A	k-g	PM21	OPUS-UMCS-GJ							{44B39D5C-C9A6-4364-9DAC-0D0FB3193CDB}	OK		not available				air	9/23/2016 9:54:43 AM	0	0	96	10/14/2016 1:49:30 PM	No	0	384	384	0.151	0.187	0.14	0.15	0.138	0.168	0.15	0.173	0.172	0.159	0.09	0.094	0.165	0.132	0.1	0.101	0.097
4		No ID: Too Few Positive Reactions	-1	-1	24	180/16W2B	Michal	PM21	Opus Gj UMCS							{6F037800-9867-4EF7-9521-05DE0542D149}	OK		not available				air	9/19/2016 2:25:38 PM	0	0	24	10/14/2016 1:47:35 PM	No	0	96	96	0.211	0.196	0.156	0.151	0.149	0.145	0.141	0.138	0.146	0.175	0.092	0.089	0.123	0.112	0.124	0.116	0.107
4	Cladosporium sphaerospermum Penzig BGB	No ID	20.215	0.009	24	180/16W2B	Maciej i Michal	PM21	OPUS-GJ-UMCS							{22CF9329-3F2C-4D8E-8232-ABEDBA80F14A}	OK		not available				air	9/20/2016 12:47:22 PM	0	0	24	10/14/2016 1:47:49 PM	No	0	96	96	0.192	0.193	0.167	0.187	0.219	0.208	0.217	0.212	0.181	0.196	0.089	0.089	0.112	0.206	0.279	0.3	0.321
4		No ID: Too Few Positive Reactions	-1	-1	48	180/16W2B	Maciej i Michal	PM21	OPUS-GJ-UMCS							{B864CFD7-3328-4E5B-96CC-FC974143F8F4}	OK		not available				air	9/20/2016 10:35:08 AM	0	0	48	10/14/2016 1:48:01 PM	No	0	192	192	0.18	0.164	0.144	0.15	0.157	0.152	0.149	0.138	0.156	0.201	0.089	0.096	0.112	0.129	0.13	0.138	0.134
4	Wallemia sebi (Fries) vonArx	No ID	16.544	0.163	72	180/16W2B	Maciej i Michal	PM21	OPUS-GJ-UMCS							{93FF50DC-A853-492D-92EF-E47B4AFB3518}	OK		not available				air	9/20/2016 9:49:59 AM	0	0	72	10/14/2016 1:48:15 PM	No	0	288	288	0.173	0.155	0.134	0.138	0.136	0.17	0.14	0.161	0.155	0.214	0.091	0.093	0.13	0.161	0.133	0.139	0.133
4	Wallemia sebi (Fries) vonArx	No ID	18.71	0.095	96	180/16W2B	MAGDA	PM21	OPUS-GJ-UMCS							{ACEDED2B-43B5-4F0B-8BEE-C9D053D01901}	OK		not available				air	9/20/2016 9:41:13 AM	0	0	96	10/14/2016 1:48:26 PM	No	0	384	384	0.15	0.179	0.137	0.14	0.137	0.156	0.145	0.157	0.163	0.206	0.091	0.093	0.153	0.156	0.119	0.125	0.116
4	Wallemia sebi (Fries) vonArx	No ID	15.457	0.192	96	180/16W2B	Giorgia and Karola	PM21	OPUS-GJ-UMCS							{36039F9C-BD05-43C2-8681-CD4E0CD8B95A}	OK		not available				air	9/21/2016 9:33:49 AM	0	0	96	10/14/2016 1:48:37 PM	No	0	384	384	0.135	0.194	0.148	0.159	0.164	0.186	0.166	0.181	0.183	0.203	0.091	0.094	0.147	0.158	0.137	0.146	0.138
4	Eurotium amstelodami Mangin BGC	No ID	13.013	0.272	96	180/16W2B	MAGDA	PM21	OPUS-GJ-UMCS							{B938D650-34F0-4940-9F7C-0DE7FF373AAE}	OK		not available				air	9/19/2016 7:36:53 AM	0	0	96	10/14/2016 1:48:52 PM	No	0	384	384	0.183	0.16	0.302	0.154	0.296	0.16	0.166	0.164	0.156	0.163	0.185	0.194	0.123	0.099	0.098	0.097	0.099
4	Eurotium herbariorum (Wiggers:Fries) Link BGC	No ID	18.234	0.118	96	180/16W2B	MAGDA	PM21	OPUS-GJ-UMCS							{9B093E2C-E9EA-48AD-B9DA-258DB2AEFA5D}	OK		not available				air	9/20/2016 7:54:27 AM	0	0	96	10/14/2016 1:48:56 PM	No	0	384	384	0.21	0.18	0.15	0.151	0.144	0.171	0.151	0.17	0.169	0.119	0.091	0.094	0.157	0.133	0.112	0.11	0.118
4	Wallemia sebi (Fries) vonArx	No ID	25.181	0.003	96	180/16W2B	MAGDA	PM21	OPUS-GJ-UMCS							{5A393CAF-85C9-479D-A05C-9E19EC261BF6}	OK		not available				air	9/21/2016 6:51:04 AM	0	0	96	10/14/2016 1:49:07 PM	No	0	384	384	0.148	0.216	0.142	0.147	0.147	0.192	0.15	0.183	0.167	0.137	0.091	0.094	0.155	0.171	0.156	0.155	0.171
4	Eurotium herbariorum (Wiggers:Fries) Link BGC	No ID	18.968	0.077	96	180/16W2B	Karola - Giorgia	PM21	OPUS-UMCS-GJ							{4033FFD0-6508-41FF-9300-CA7613281EDC}	OK		not available				air	9/22/2016 9:36:48 AM	0	0	96	10/14/2016 1:49:17 PM	No	0	384	384	0.147	0.183	0.138	0.147	0.136	0.162	0.149	0.165	0.165	0.168	0.091	0.094	0.158	0.13	0.105	0.131	0.15
4	Eurotium herbariorum (Wiggers:Fries) Link BGC	No ID	18.526	0.106	96	180/16W2B	k-g	PM21	OPUS-UMCS-GJ							{A304AF43-CCF7-4307-9848-7343B3035EF1}	OK		not available				air	9/23/2016 9:55:21 AM	0	0	96	10/14/2016 1:49:30 PM	No	0	384	384	0.153	0.187	0.141	0.151	0.138	0.169	0.151	0.174	0.172	0.163	0.09	0.094	0.165	0.132	0.101	0.101	0.097
1		No ID: Too Few Positive Reactions	-1	-1	24	181/16D1A	Michal	PM21	Opus Gj UMCS							{A1A6C2D3-D23F-49B5-824E-4A9795575499}	OK		not available				air	9/19/2016 2:27:15 PM	0	0	24	10/14/2016 1:47:35 PM	No	0	96	96	0.155	0.153	0.157	0.153	0.15	0.144	0.14	0.14	0.144	0.143	0.151	0.158	0.128	0.115	0.117	0.117	0.102
1	Scopulariopsis brumptii Salvanet-Duval	No ID	13.172	0.267	24	181/16D1A	Maciej i Michal	PM21	OPUS-GJ-UMCS							{B5F6F47D-E328-4D11-B600-5A0009E9CE8B}	OK		not available				air	9/20/2016 12:44:19 PM	0	0	24	10/14/2016 1:47:49 PM	No	0	96	96	0.142	0.141	0.196	0.235	0.254	0.253	0.253	0.261	0.251	0.217	0.196	0.178	0.116	0.237	0.302	0.302	0.321
1	Scopulariopsis brumptii Salvanet-Duval	No ID	17.05	0.15	48	181/16D1A	Maciej i Michal	PM21	OPUS-GJ-UMCS							{D637C0A5-ADAF-4566-9ABA-8528471E3BF6}	OK		not available				air	9/20/2016 10:24:45 AM	0	0	48	10/14/2016 1:48:01 PM	No	0	192	192	0.147	0.152	0.16	0.171	0.179	0.173	0.175	0.17	0.181	0.176	0.326	0.332	0.125	0.168	0.197	0.204	0.2
1	Scopulariopsis brumptii Salvanet-Duval	No ID	26.333	0.003	72	181/16D1A	Maciej i Michal	PM21	OPUS-GJ-UMCS							{A02D1E88-8590-419E-A924-2EBAB37799E5}	OK		not available				air	9/20/2016 9:34:48 AM	0	0	72	10/14/2016 1:48:15 PM	No	0	288	288	0.155	0.222	0.281	0.311	0.337	0.338	0.343	0.344	0.318	0.26	0.167	0.24	0.163	0.326	0.362	0.362	0.351
1	Chrysosporium pannicola (Corda) vanOorschot & Stalpers	No ID	25.82	0.003	96	181/16D1A	MAGDA	PM21	OPUS-GJ-UMCS							{2A9A5EA4-FE3C-4278-B566-5D01DF15BFC5}	OK		not available				air	9/20/2016 9:32:55 AM	0	0	96	10/14/2016 1:48:26 PM	No	0	384	384	0.167	0.166	0.151	0.164	0.177	0.185	0.181	0.182	0.285	0.184	0.275	0.257	0.127	0.164	0.172	0.185	0.178
1	Scopulariopsis brumptii Salvanet-Duval	No ID	30.259	0.001	96	181/16D1A	Giorgia and Karola	PM21	OPUS-GJ-UMCS							{61341943-24A0-4068-A2AB-F7BCC4E5A6F9}	OK		not available				air	9/21/2016 9:25:47 AM	0	0	96	10/14/2016 1:48:37 PM	No	0	384	384	0.176	0.303	0.272	0.322	0.284	0.319	0.417	0.466	0.147	0.203	0.166	0.271	0.231	0.366	0.265	0.28	0.303
1	Aspergillus restrictus G.Sm. BGB	No ID	34.721	0	96	181/16D2A	MAGDA	PM21	OPUS-GJ-UMCS							{9CAA1FBB-06D5-444C-963E-C1543D677162}	OK		not available				air	9/19/2016 7:40:30 AM	0	0	96	10/14/2016 1:48:52 PM	No	0	384	384	0.179	0.16	0.241	0.288	0.386	0.278	0.281	0.279	0.242	0.176	0.169	0.158	0.264	0.276	0.287	0.296	0.31
1	Aspergillus restrictus G.Sm. BGB	No ID	29.53	0.001	96	181/16D1A	MAGDA	PM21	OPUS-GJ-UMCS							{B3342B99-ECB6-4D0B-BF73-3F3EDE42E917}	OK		not available				air	9/20/2016 7:46:16 AM	0	0	96	10/14/2016 1:48:56 PM	No	0	384	384	0.195	0.407	0.163	0.172	0.456	0.786	0.92	0.735	0.154	0.174	0.183	0.117	0.397	0.557	0.222	0.25	0.255
1	Aspergillus restrictus G.Sm. BGB	No ID	36.113	0	96	181/16D1A	MAGDA	PM21	OPUS-GJ-UMCS							{032FDA80-F1B1-4A72-9EE7-285983F3A556}	OK		not available				air	9/21/2016 6:42:50 AM	0	0	96	10/14/2016 1:49:07 PM	No	0	384	384	0.245	0.623	0.236	0.262	0.761	1.082	1.176	1.12	0.168	0.183	0.19	0.227	0.815	0.852	0.231	0.25	0.243
1	Paecilomyces variotii Bainier BGA	No ID	42.254	0	96	181/16D1A	Karola - Giorgia	PM21	OPUS-UMCS-GJ							{9D06715D-B67D-416A-BE3C-8B2629BD42A3}	OK		not available				air	9/22/2016 9:27:22 AM	0	0	96	10/14/2016 1:49:17 PM	No	0	384	384	0.121	0.852	0.219	0.294	1.21	1.227	1.3	1.276	0.166	0.178	0.194	0.222	1.028	1.09	0.279	0.307	0.304
1	Paecilomyces variotii Bainier BGA	No ID	43.267	0	96	181/16D1A	k-g	PM21	OPUS-UMCS-GJ							{50B52A2A-5B3C-4B81-8FAE-6F691447EB42}	OK		not available				air	9/23/2016 9:45:43 AM	0	0	96	10/14/2016 1:49:30 PM	No	0	384	384	0.1	0.944	0.218	0.237	1.269	1.201	1.271	1.239	0.166	0.181	0.205	0.212	1.062	1.083	0.229	0.247	0.244
2		No ID: Too Few Positive Reactions	-1	-1	24	181/16D1B	Michal	PM21	Opus Gj UMCS							{F6F8C737-C32A-4223-B62D-D34C2EBB04FE}	OK		not available				air	9/19/2016 2:27:53 PM	0	0	24	10/14/2016 1:47:35 PM	No	0	96	96	0.155	0.153	0.157	0.152	0.15	0.144	0.141	0.14	0.144	0.143	0.15	0.158	0.128	0.115	0.117	0.117	0.102
2	Scopulariopsis brumptii Salvanet-Duval	No ID	12.937	0.275	24	181/16D1B	Maciej i Michal	PM21	OPUS-GJ-UMCS							{269176CB-ACB0-4B57-BCF6-038E0E1803EF}	OK		not available				air	9/20/2016 12:45:34 PM	0	0	24	10/14/2016 1:47:49 PM	No	0	96	96	0.14	0.137	0.191	0.231	0.252	0.251	0.252	0.26	0.248	0.215	0.192	0.174	0.112	0.228	0.298	0.299	0.319
2	Scopulariopsis brumptii Salvanet-Duval	No ID	16.9	0.154	48	181/16D1B	Maciej i Michal	PM21	OPUS-GJ-UMCS							{2AB54DC6-1257-4EC4-9213-A65BEF0F6A1C}	OK		not available				air	9/20/2016 10:25:28 AM	0	0	48	10/14/2016 1:48:01 PM	No	0	192	192	0.147	0.15	0.16	0.171	0.178	0.173	0.176	0.17	0.182	0.176	0.324	0.325	0.121	0.161	0.195	0.205	0.202
2	Scopulariopsis brumptii Salvanet-Duval	No ID	26.621	0.002	72	181/16D1B	Maciej i Michal	PM21	OPUS-GJ-UMCS							{915F2CA9-2B0F-4B54-9D6B-A97CE61368B8}	OK		not available				air	9/20/2016 9:35:48 AM	0	0	72	10/14/2016 1:48:15 PM	No	0	288	288	0.155	0.214	0.276	0.31	0.338	0.339	0.343	0.344	0.318	0.26	0.167	0.241	0.157	0.326	0.364	0.362	0.352
2	Chrysosporium pannicola (Corda) vanOorschot & Stalpers	No ID	28.82	0.002	96	181/16D1A	MAGDA	PM21	OPUS-GJ-UMCS							{ECE573F4-DA78-4440-8A8B-1A93D5B93C3A}	OK		not available				air	9/20/2016 9:34:01 AM	0	0	96	10/14/2016 1:48:26 PM	No	0	384	384	0.165	0.163	0.151	0.16	0.176	0.183	0.181	0.181	0.282	0.18	0.274	0.258	0.125	0.162	0.173	0.185	0.181
2	Scopulariopsis brumptii Salvanet-Duval	No ID	30.259	0.001	96	181/16D1B	Giorgia and Karola	PM21	OPUS-GJ-UMCS							{A6D4A1E4-A336-4936-A706-9E7705627459}	OK		not available				air	9/21/2016 9:26:23 AM	0	0	96	10/14/2016 1:48:37 PM	No	0	384	384	0.176	0.302	0.272	0.324	0.285	0.319	0.417	0.466	0.149	0.202	0.167	0.272	0.227	0.368	0.264	0.28	0.302
2	Aspergillus restrictus G.Sm. BGB	No ID	41.118	0	96	181/16D2A	MAGDA	PM21	OPUS-GJ-UMCS							{F9E54A51-7AB8-4D06-BA48-791FA17B8E70}	OK		not available				air	9/19/2016 7:29:24 AM	0	0	96	10/14/2016 1:48:52 PM	No	0	384	384	0.183	0.573	0.258	0.343	0.348	0.46	0.304	0.513	0.321	0.28	0.245	0.207	0.199	0.381	0.317	0.312	0.499
2	Aspergillus restrictus G.Sm. BGB	No ID	37.837	0	96	181/16D1B	MAGDA	PM21	OPUS-GJ-UMCS							{EC81FBE2-2D82-42F1-A838-7C0E3FE90158}	OK		not available				air	9/20/2016 7:46:50 AM	0	0	96	10/14/2016 1:48:56 PM	No	0	384	384	0.196	0.407	0.162	0.172	0.458	0.788	0.922	0.738	0.153	0.172	0.182	0.117	0.398	0.559	0.222	0.25	0.256
2	Aspergillus restrictus G.Sm. BGB	No ID	33.905	0	96	181/16D1B	MAGDA	PM21	OPUS-GJ-UMCS							{811C0B78-4258-420D-94A9-AEB9D392B8C6}	OK		not available				air	9/21/2016 6:43:23 AM	0	0	96	10/14/2016 1:49:07 PM	No	0	384	384	0.244	0.623	0.234	0.261	0.762	1.084	1.176	1.12	0.168	0.182	0.189	0.228	0.811	0.852	0.232	0.25	0.245
2	Paecilomyces variotii Bainier BGA	No ID	38.117	0	96	181/16D1B	Karola - Giorgia	PM21	OPUS-UMCS-GJ							{8CFCBF77-361B-4E63-9FE7-4B0ED3FB3A11}	OK		not available				air	9/22/2016 9:27:58 AM	0	0	96	10/14/2016 1:49:17 PM	No	0	384	384	0.121	0.853	0.215	0.292	1.208	1.225	1.298	1.274	0.167	0.179	0.195	0.222	1.027	1.089	0.28	0.308	0.305
2	Paecilomyces variotii Bainier BGA	No ID	43.267	0	96	181/16D1B	k-g	PM21	OPUS-UMCS-GJ							{F1CEEAAD-7541-4CE7-AF69-CBCA5A1DF744}	OK		not available				air	9/23/2016 9:46:17 AM	0	0	96	10/14/2016 1:49:30 PM	No	0	384	384	0.1	0.944	0.214	0.236	1.27	1.202	1.271	1.24	0.167	0.182	0.207	0.212	1.063	1.083	0.23	0.248	0.245
3		No ID: Too Few Positive Reactions	-1	-1	24	181/16D2A	Michal	PM21	Opus Gj UMCS							{0DD6C958-6EAB-4F9F-9303-D7E84129D736}	OK		not available				air	9/19/2016 2:29:11 PM	0	0	24	10/14/2016 1:47:35 PM	No	0	96	96	0.149	0.145	0.15	0.14	0.136	0.131	0.14	0.13	0.141	0.139	0.146	0.148	0.131	0.108	0.123	0.11	0.107
3	Scopulariopsis brumptii Salvanet-Duval	No ID	16.314	0.169	24	181/16D2A	Maciej i Michal	PM21	OPUS-GJ-UMCS							{5B8F4F8E-220C-4102-BDB6-69AEEE500312}	OK		not available				air	9/20/2016 12:42:29 PM	0	0	24	10/14/2016 1:47:49 PM	No	0	96	96	0.139	0.344	0.371	0.4	0.399	0.396	0.407	0.407	0.402	0.385	0.458	0.378	0.221	0.362	0.37	0.369	0.378
3	Scopulariopsis brumptii Salvanet-Duval	No ID	17.705	0.134	48	181/16D2A	Maciej i Michal	PM21	OPUS-GJ-UMCS							{74272C58-E666-40B9-A6F1-F6937ED36340}	OK		not available				air	9/20/2016 10:22:57 AM	0	0	48	10/14/2016 1:48:01 PM	No	0	192	192	0.304	0.352	0.319	0.314	0.331	0.324	0.313	0.305	0.325	0.318	0.241	0.265	0.31	0.283	0.319	0.311	0.314
3	Scopulariopsis brumptii Salvanet-Duval	No ID	22.703	0.006	72	181/16D2A	Maciej i Michal	PM21	OPUS-GJ-UMCS							{02C7DDB0-FDBC-4889-8548-9B4AF9C27D9F}	OK		not available				air	9/20/2016 9:36:50 AM	0	0	72	10/14/2016 1:48:15 PM	No	0	288	288	0.157	0.149	0.149	0.171	0.176	0.165	0.158	0.164	0.159	0.155	0.154	0.234	0.111	0.131	0.195	0.192	0.202
3	Chrysosporium pannicola (Corda) vanOorschot & Stalpers	No ID	27.82	0.002	96	181/16D1B	MAGDA	PM21	OPUS-GJ-UMCS							{104FA1F2-8EB7-4D5B-AC8B-13DD0EB2D935}	OK		not available				air	9/20/2016 9:33:29 AM	0	0	96	10/14/2016 1:48:26 PM	No	0	384	384	0.166	0.164	0.151	0.162	0.176	0.184	0.181	0.182	0.282	0.181	0.274	0.257	0.125	0.163	0.173	0.186	0.18
3	Chrysosporium pannicola (Corda) vanOorschot & Stalpers	No ID	11.597	0.325	96	181/16D2A	Giorgia and Karola	PM21	OPUS-GJ-UMCS							{527F61E6-5525-4E02-917C-8A9026DC31FD}	OK		not available				air	9/21/2016 9:27:09 AM	0	0	96	10/14/2016 1:48:37 PM	No	0	384	384	0.167	0.175	0.153	0.171	0.185	0.293	0.172	0.286	0.164	0.162	0.164	0.261	0.25	0.434	0.318	0.141	0.143
3	Aspergillus restrictus G.Sm. BGB	No ID	37.17	0	96	181/16D2B	MAGDA	PM21	OPUS-GJ-UMCS							{32AE776F-A8B9-48DF-82CD-1725C8B5D239}	OK		not available				air	9/19/2016 7:29:57 AM	0	0	96	10/14/2016 1:48:52 PM	No	0	384	384	0.183	0.569	0.253	0.34	0.344	0.457	0.3	0.514	0.318	0.278	0.239	0.208	0.193	0.381	0.318	0.312	0.501
3	Geotrichum klebahnii (Stautz) Morenz	No ID	39.104	0	96	181/16D2A	MAGDA	PM21	OPUS-GJ-UMCS							{ACC65659-20A3-4DFD-8A0A-41B2BF8062A4}	OK		not available				air	9/20/2016 7:45:05 AM	0	0	96	10/14/2016 1:48:56 PM	No	0	384	384	0.178	0.371	0.231	0.333	0.608	1	0.576	0.807	0.172	0.165	0.176	0.282	0.679	1.217	0.716	0.307	0.306
3	Geomyces pulvereus Hocking & Pitt	No ID	35.495	0	96	181/16D2A	MAGDA	PM21	OPUS-GJ-UMCS							{3881BAA5-3670-4A96-8E74-E99330F9EC9A}	OK		not available				air	9/21/2016 6:44:02 AM	0	0	96	10/14/2016 1:49:07 PM	No	0	384	384	0.186	0.544	0.206	0.169	0.643	1.068	0.634	1.021	0.159	0.174	0.191	0.273	1.052	1.232	0.818	0.13	0.124
3	Aspergillus restrictus G.Sm. BGB	No ID	36.217	0	96	181/16D2A	Karola - Giorgia	PM21	OPUS-UMCS-GJ							{A38C0CCD-7C27-4E0E-B5FD-2BFB8284773B}	OK		not available				air	9/22/2016 9:28:38 AM	0	0	96	10/14/2016 1:49:17 PM	No	0	384	384	0.18	0.701	0.311	0.162	1.049	1.155	1.039	1.212	0.16	0.175	0.198	0.261	1.215	1.285	1.045	0.163	0.162
3	Aspergillus restrictus G.Sm. BGB	No ID	38.487	0	96	181/16D2A	k-g	PM21	OPUS-UMCS-GJ							{CFD246B7-D668-4AD1-8F9D-1ECE7B058B8A}	OK		not available				air	9/23/2016 9:46:54 AM	0	0	96	10/14/2016 1:49:30 PM	No	0	384	384	0.159	0.657	0.387	0.164	1.178	1.176	1.173	1.249	0.164	0.182	0.242	0.261	1.231	1.297	1.081	0.136	0.135
4		No ID: Too Few Positive Reactions	-1	-1	24	181/16D2B	Michal	PM21	Opus Gj UMCS							{5B1B6C9F-29A9-4EF6-B616-F6BD4D2C7A8E}	OK		not available				air	9/19/2016 2:29:54 PM	0	0	24	10/14/2016 1:47:35 PM	No	0	96	96	0.149	0.145	0.149	0.14	0.136	0.131	0.14	0.13	0.141	0.139	0.146	0.148	0.131	0.108	0.123	0.11	0.107
4	Scopulariopsis brumptii Salvanet-Duval	No ID	17.861	0.13	24	181/16D2B	Maciej i Michal	PM21	OPUS-GJ-UMCS							{5635D50F-846C-4602-AD27-043C49CA7A69}	OK		not available				air	9/20/2016 12:43:15 PM	0	0	24	10/14/2016 1:47:49 PM	No	0	96	96	0.137	0.338	0.364	0.4	0.397	0.392	0.402	0.405	0.402	0.382	0.46	0.377	0.207	0.365	0.371	0.368	0.377
4	Scopulariopsis brumptii Salvanet-Duval	No ID	17.993	0.126	48	181/16D2B	Maciej i Michal	PM21	OPUS-GJ-UMCS							{37B3EC46-6663-49A7-BAB7-FA8815434966}	OK		not available				air	9/20/2016 10:23:47 AM	0	0	48	10/14/2016 1:48:01 PM	No	0	192	192	0.291	0.352	0.315	0.312	0.329	0.323	0.311	0.303	0.324	0.315	0.24	0.264	0.301	0.276	0.311	0.312	0.314
4	Scopulariopsis brumptii Salvanet-Duval	No ID	23.703	0.005	72	181/16D2B	Maciej i Michal	PM21	OPUS-GJ-UMCS							{426E3EDA-0D7F-4816-861D-2641CB9BA081}	OK		not available				air	9/20/2016 9:37:39 AM	0	0	72	10/14/2016 1:48:15 PM	No	0	288	288	0.157	0.149	0.149	0.168	0.173	0.161	0.155	0.163	0.156	0.154	0.154	0.235	0.111	0.129	0.195	0.192	0.201
4	Scopulariopsis brumptii Salvanet-Duval	No ID	29.925	0.001	96	181/16D2A	MAGDA	PM21	OPUS-GJ-UMCS							{EBF2D8D9-2547-46DF-A320-2E3975D2C003}	OK		not available				air	9/20/2016 9:31:33 AM	0	0	96	10/14/2016 1:48:26 PM	No	0	384	384	0.167	0.152	0.223	0.308	0.326	0.317	0.302	0.337	0.305	0.186	0.161	0.254	0.133	0.356	0.327	0.275	0.279
4	Chrysosporium pannicola (Corda) vanOorschot & Stalpers	No ID	11.597	0.325	96	181/16D2B	Giorgia and Karola	PM21	OPUS-GJ-UMCS							{51F33E50-BEF3-4DE9-BF3E-B9C6BC2C7665}	OK		not available				air	9/21/2016 9:27:45 AM	0	0	96	10/14/2016 1:48:37 PM	No	0	384	384	0.168	0.175	0.15	0.171	0.187	0.295	0.173	0.288	0.165	0.161	0.164	0.261	0.25	0.434	0.32	0.144	0.145
4	Aspergillus restrictus G.Sm. BGB	No ID	34.721	0	96	181/16D2B	MAGDA	PM21	OPUS-GJ-UMCS							{AFFDD9BF-9770-46D5-BFEF-BB43CF2973F8}	OK		not available				air	9/19/2016 7:41:04 AM	0	0	96	10/14/2016 1:48:52 PM	No	0	384	384	0.178	0.158	0.237	0.284	0.385	0.276	0.278	0.276	0.238	0.17	0.168	0.16	0.264	0.275	0.285	0.295	0.31
4	Geotrichum klebahnii (Stautz) Morenz	No ID	39.104	0	96	181/16D2B	MAGDA	PM21	OPUS-GJ-UMCS							{98B360EC-BB96-4978-9256-F4C1D9C69602}	OK		not available				air	9/20/2016 7:45:39 AM	0	0	96	10/14/2016 1:48:56 PM	No	0	384	384	0.177	0.369	0.228	0.333	0.605	0.997	0.575	0.807	0.173	0.165	0.176	0.282	0.677	1.216	0.717	0.308	0.308
4	Geomyces pulvereus Hocking & Pitt	No ID	35.495	0	96	181/16D2B	MAGDA	PM21	OPUS-GJ-UMCS							{B654FC92-C82F-44D5-9AE9-1F31B7239B68}	OK		not available				air	9/21/2016 6:44:34 AM	0	0	96	10/14/2016 1:49:07 PM	No	0	384	384	0.185	0.544	0.204	0.171	0.646	1.071	0.637	1.023	0.158	0.173	0.19	0.273	1.054	1.235	0.823	0.132	0.127
4	Aspergillus restrictus G.Sm. BGB	No ID	36.217	0	96	181/16D2B	Karola - Giorgia	PM21	OPUS-UMCS-GJ							{C4A75FFB-B3F9-4620-A9D3-55A968364156}	OK		not available				air	9/22/2016 9:29:11 AM	0	0	96	10/14/2016 1:49:17 PM	No	0	384	384	0.179	0.701	0.311	0.161	1.048	1.154	1.039	1.212	0.16	0.175	0.198	0.261	1.218	1.285	1.046	0.165	0.163
4	Aspergillus restrictus G.Sm. BGB	No ID	38.487	0	96	181/16D2B	k-g	PM21	OPUS-UMCS-GJ							{DB1F24E4-BECC-48C3-8282-299424EB894C}	OK		not available				air	9/23/2016 9:47:33 AM	0	0	96	10/14/2016 1:49:30 PM	No	0	384	384	0.159	0.657	0.388	0.164	1.178	1.176	1.173	1.249	0.164	0.182	0.243	0.26	1.234	1.298	1.08	0.135	0.134
1		No ID: Too Few Positive Reactions	-1	-1	24	182/16R1A	Michal	PM21	Opus Gj UMCS							{19CF172C-D592-49D8-9F39-5DEC8B91821B}	OK		not available				air	9/19/2016 2:31:02 PM	0	0	24	10/14/2016 1:47:35 PM	No	0	96	96	0.156	0.143	0.139	0.149	0.14	0.146	0.135	0.132	0.136	0.141	0.15	0.161	0.124	0.111	0.113	0.108	0.102
1		No ID: Too Few Positive Reactions	-1	-1	24	182/16R1A	Maciej i Michal	PM21	OPUS-GJ-UMCS							{7B780F13-F633-4EA2-8C24-74641CABF4D4}	OK		not available				air	9/20/2016 12:50:23 PM	0	0	24	10/14/2016 1:47:49 PM	No	0	96	96	0.15	0.147	0.148	0.176	0.169	0.168	0.192	0.17	0.181	0.19	0.202	0.265	0.122	0.138	0.153	0.165	0.152
1	Paecilomyces variotii Bainier BGA	No ID	20.637	0.008	48	182/16R1A	Maciej i Michal	PM21	OPUS-GJ-UMCS							{AFE37D93-175B-4E10-9252-8E5ADCB6A82F}	OK		not available				air	9/20/2016 10:26:28 AM	0	0	48	10/14/2016 1:48:01 PM	No	0	192	192	0.151	0.148	0.155	0.175	0.166	0.162	0.152	0.155	0.172	0.178	0.2	0.284	0.118	0.137	0.151	0.152	0.145
1	Eurotium spiculosum Blaser BGA	No ID	25.707	0.003	72	182/16R1A	Maciej i Michal	PM21	OPUS-GJ-UMCS							{2291F2A3-776A-48BB-A1CF-37C13DBF0997}	OK		not available				air	9/20/2016 9:38:47 AM	0	0	72	10/14/2016 1:48:15 PM	No	0	288	288	0.157	0.15	0.145	0.157	0.151	0.145	0.155	0.146	0.159	0.177	0.21	0.302	0.117	0.126	0.135	0.147	0.143
1	Wallemia sebi (Fries) vonArx	No ID	19.567	0.028	96	182/16R1A	MAGDA	PM21	OPUS-GJ-UMCS							{83EE2DBF-733C-4600-816E-A5ACEA6D908C}	OK		not available				air	9/20/2016 9:36:05 AM	0	0	96	10/14/2016 1:48:26 PM	No	0	384	384	0.162	0.152	0.149	0.159	0.163	0.149	0.225	0.149	0.165	0.187	0.227	0.323	0.125	0.223	0.122	0.129	0.122
1	Chrysosporium pannicola (Corda) vanOorschot & Stalpers	No ID	27.701	0.002	96	182/16R1A	Giorgia and Karola	PM21	OPUS-GJ-UMCS							{4A076EA6-9B27-4CBD-87BF-29D5E8A5C22A}	OK		not available				air	9/21/2016 9:28:36 AM	0	0	96	10/14/2016 1:48:37 PM	No	0	384	384	0.167	0.155	0.155	0.17	0.306	0.255	0.389	0.152	0.166	0.186	0.234	0.339	0.127	0.396	0.134	0.141	0.132
1	Chrysosporium pannicola (Corda) vanOorschot & Stalpers	No ID	27.701	0.002	96	182/16R1A	Giorgia and Karola	PM21	OPUS-GJ-UMCS							{4A076EA6-9B27-4CBD-87BF-29D5E8A5C22A}	OK		not available				air	9/21/2016 9:28:36 AM	0	0	96	10/14/2016 1:48:37 PM	No	0	384	384	0.167	0.155	0.155	0.17	0.306	0.255	0.389	0.152	0.166	0.186	0.234	0.339	0.127	0.396	0.134	0.141	0.132
1	Geomyces pulvereus Hocking & Pitt	No ID	28.187	0.002	96	182/16R1A	MAGDA	PM21	OPUS-GJ-UMCS							{CDE8354E-2A7D-4752-A1EF-3B4F065FDC44}	OK		not available				air	9/20/2016 7:47:38 AM	0	0	96	10/14/2016 1:48:56 PM	No	0	384	384	0.397	0.182	0.169	0.18	0.733	0.931	0.978	0.163	0.175	0.202	0.263	0.345	0.151	0.879	0.214	0.192	0.194
1	Geomyces pulvereus Hocking & Pitt	No ID	27.899	0.002	96	182/16R1A	MAGDA	PM21	OPUS-GJ-UMCS							{ED19DD02-620A-4BF7-8A41-47252A2AED75}	OK		not available				air	9/21/2016 6:46:33 AM	0	0	96	10/14/2016 1:49:07 PM	No	0	384	384	0.676	0.17	0.164	0.174	0.962	1.113	1.017	0.162	0.175	0.202	0.266	0.269	0.139	1.111	0.119	0.133	0.132
1	Geomyces pulvereus Hocking & Pitt	No ID	30.116	0.001	96	182/16R1A	Karola - Giorgia	PM21	OPUS-UMCS-GJ							{7FD4BA8E-B69E-4673-B333-78BDE258FBF2}	OK		not available				air	9/22/2016 9:29:54 AM	0	0	96	10/14/2016 1:49:17 PM	No	0	384	384	0.656	0.179	0.169	0.172	1.077	1.189	0.994	0.167	0.176	0.207	0.282	0.215	0.144	1.219	0.107	0.113	0.118
1	Geomyces pulvereus Hocking & Pitt	No ID	31.254	0.001	96	182/16R1A	k-g	PM21	OPUS-UMCS-GJ							{AEE0A64C-F119-4355-9276-1ADCAABC44EB}	OK		not available				air	9/23/2016 9:48:16 AM	0	0	96	10/14/2016 1:49:30 PM	No	0	384	384	0.512	0.183	0.171	0.176	1.104	1.197	0.985	0.175	0.182	0.216	0.289	0.207	0.152	1.271	0.109	0.124	0.118
2		No ID: Too Few Positive Reactions	-1	-1	24	182/16R1B	Michal	PM21	Opus Gj UMCS							{E8BD7943-4A04-4888-B180-AE788E992435}	OK		not available				air	9/19/2016 2:31:37 PM	0	0	24	10/14/2016 1:47:35 PM	No	0	96	96	0.16	0.146	0.142	0.152	0.143	0.15	0.137	0.133	0.139	0.144	0.153	0.165	0.127	0.114	0.116	0.111	0.105
2		No ID: Too Few Positive Reactions	-1	-1	24	182/16R1B	Maciej i Michal	PM21	OPUS-GJ-UMCS							{B0637D4D-390D-4BB3-9DAA-58DD0787A2FE}	OK		not available				air	9/20/2016 12:51:05 PM	0	0	24	10/14/2016 1:47:49 PM	No	0	96	96	0.145	0.144	0.14	0.164	0.166	0.164	0.196	0.169	0.185	0.189	0.193	0.262	0.119	0.133	0.152	0.166	0.157
2	Scopulariopsis brumptii Salvanet-Duval	No ID	19.017	0.051	48	182/16R1B	Maciej i Michal	PM21	OPUS-GJ-UMCS							{BBFB2407-576D-4784-955D-E8A9EBD3F601}	OK		not available				air	9/20/2016 10:27:17 AM	0	0	48	10/14/2016 1:48:01 PM	No	0	192	192	0.15	0.147	0.152	0.177	0.171	0.167	0.151	0.156	0.175	0.18	0.201	0.284	0.117	0.136	0.159	0.161	0.156
2	Eurotium spiculosum Blaser BGA	No ID	27.068	0.002	72	182/16R1B	Maciej i Michal	PM21	OPUS-GJ-UMCS							{E8E23DF8-B1D3-47B0-9A60-F27A645F0698}	OK		not available				air	9/20/2016 9:39:44 AM	0	0	72	10/14/2016 1:48:15 PM	No	0	288	288	0.156	0.15	0.145	0.156	0.144	0.144	0.155	0.146	0.159	0.177	0.21	0.303	0.117	0.112	0.13	0.146	0.143
2	Wallemia sebi (Fries) vonArx	No ID	19.567	0.028	96	182/16R1B	MAGDA	PM21	OPUS-GJ-UMCS							{09B36209-3FAC-421D-86CD-79ED77144518}	OK		not available				air	9/20/2016 9:36:38 AM	0	0	96	10/14/2016 1:48:26 PM	No	0	384	384	0.161	0.152	0.149	0.159	0.163	0.149	0.224	0.149	0.164	0.187	0.226	0.321	0.125	0.218	0.122	0.132	0.125
2	Chrysosporium pannicola (Corda) vanOorschot & Stalpers	No ID	28.701	0.002	96	182/16R1B	Giorgia and Karola	PM21	OPUS-GJ-UMCS							{03D18E2A-7244-4142-8E68-E877EDB84A30}	OK		not available				air	9/21/2016 9:29:10 AM	0	0	96	10/14/2016 1:48:37 PM	No	0	384	384	0.168	0.156	0.154	0.171	0.309	0.257	0.39	0.152	0.166	0.187	0.233	0.339	0.128	0.399	0.14	0.148	0.14
2	Chrysosporium pannicola (Corda) vanOorschot & Stalpers	No ID	28.701	0.002	96	182/16R1B	Giorgia and Karola	PM21	OPUS-GJ-UMCS							{03D18E2A-7244-4142-8E68-E877EDB84A30}	OK		not available				air	9/21/2016 9:29:10 AM	0	0	96	10/14/2016 1:48:37 PM	No	0	384	384	0.168	0.156	0.154	0.171	0.309	0.257	0.39	0.152	0.166	0.187	0.233	0.339	0.128	0.399	0.14	0.148	0.14
2	Geomyces pulvereus Hocking & Pitt	No ID	27.187	0.002	96	182/16R1B	MAGDA	PM21	OPUS-GJ-UMCS							{FD725590-AC9B-4A10-A96F-019071290232}	OK		not available				air	9/20/2016 7:48:11 AM	0	0	96	10/14/2016 1:48:56 PM	No	0	384	384	0.397	0.18	0.167	0.179	0.736	0.934	0.979	0.162	0.176	0.201	0.262	0.346	0.153	0.885	0.222	0.199	0.2
2	Geomyces pulvereus Hocking & Pitt	No ID	27.899	0.002	96	182/16R1B	MAGDA	PM21	OPUS-GJ-UMCS							{765576BE-A480-4317-825C-E09F4AA9D807}	OK		not available				air	9/21/2016 6:47:07 AM	0	0	96	10/14/2016 1:49:07 PM	No	0	384	384	0.675	0.171	0.164	0.175	0.966	1.116	1.019	0.162	0.175	0.202	0.267	0.27	0.139	1.116	0.122	0.143	0.14
2	Geomyces pulvereus Hocking & Pitt	No ID	30.116	0.001	96	182/16R1B	Karola - Giorgia	PM21	OPUS-UMCS-GJ							{B2494C7F-305B-46A5-A92D-B50C33C22A56}	OK		not available				air	9/22/2016 9:30:28 AM	0	0	96	10/14/2016 1:49:17 PM	No	0	384	384	0.657	0.178	0.167	0.171	1.077	1.188	0.995	0.167	0.176	0.207	0.282	0.215	0.144	1.219	0.107	0.11	0.114
2	Geomyces pulvereus Hocking & Pitt	No ID	31.254	0.001	96	182/16R1B	k-g	PM21	OPUS-UMCS-GJ							{BADCAFE0-711C-484D-B682-0341F0116158}	OK		not available				air	9/23/2016 9:48:48 AM	0	0	96	10/14/2016 1:49:30 PM	No	0	384	384	0.511	0.182	0.17	0.176	1.104	1.197	0.984	0.176	0.183	0.217	0.29	0.207	0.151	1.271	0.108	0.117	0.113
3		No ID: Too Few Positive Reactions	-1	-1	24	182/16R2A	Michal	PM21	Opus Gj UMCS							{172129FF-5DCB-4316-B318-09C8DC894CC5}	OK		not available				air	9/19/2016 2:32:45 PM	0	0	24	10/14/2016 1:47:35 PM	No	0	96	96	0.173	0.139	0.135	0.138	0.125	0.135	0.139	0.131	0.141	0.14	0.151	0.167	0.126	0.108	0.105	0.108	0.104
3		No ID: Too Few Positive Reactions	-1	-1	24	182/16R2A	Maciej i Michal	PM21	OPUS-GJ-UMCS							{8A8A0654-A06B-4E13-9043-34545A1FD4C5}	OK		not available				air	9/20/2016 12:52:38 PM	0	0	24	10/14/2016 1:47:49 PM	No	0	96	96	0.146	0.14	0.141	0.163	0.157	0.16	0.173	0.168	0.18	0.176	0.191	0.224	0.11	0.107	0.147	0.159	0.157
3	Aspergillus brasiliensis	No ID	19.882	0.013	48	182/16R2A	Maciej i Michal	PM21	OPUS-GJ-UMCS							{43512B7A-A5D6-4FB0-934B-71C881582BED}	OK		not available				air	9/20/2016 10:28:13 AM	0	0	48	10/14/2016 1:48:01 PM	No	0	192	192	0.163	0.151	0.149	0.166	0.156	0.159	0.159	0.158	0.18	0.185	0.226	0.288	0.12	0.13	0.141	0.147	0.138
3	Eurotium chevalieri Mangin BGA	No ID	18.86	0.064	72	182/16R2A	Maciej i Michal	PM21	OPUS-GJ-UMCS							{2B238743-1E54-42F1-980C-FC1CD4DC81C7}	OK		not available				air	9/20/2016 9:40:55 AM	0	0	72	10/14/2016 1:48:15 PM	No	0	288	288	0.179	0.148	0.148	0.155	0.154	0.162	0.155	0.163	0.184	0.199	0.276	0.396	0.114	0.133	0.144	0.146	0.138
3	Chrysosporium pannicola (Corda) vanOorschot & Stalpers	No ID	26.82	0.002	96	182/16R2A	MAGDA	PM21	OPUS-GJ-UMCS							{35BBF20E-BF93-4CC4-AD6A-FAD9CB4DEBA5}	OK		not available				air	9/20/2016 9:34:50 AM	0	0	96	10/14/2016 1:48:26 PM	No	0	384	384	0.191	0.155	0.153	0.16	0.153	0.229	0.158	0.247	0.187	0.205	0.276	0.358	0.124	0.13	0.139	0.154	0.15
3	Eurotium herbariorum (Wiggers:Fries) Link BGC	No ID	21.015	0.008	96	182/16R2A	Giorgia and Karola	PM21	OPUS-GJ-UMCS							{73B9FC7F-C209-4F41-8126-97FE06D70D7A}	OK		not available				air	9/21/2016 9:30:01 AM	0	0	96	10/14/2016 1:48:37 PM	No	0	384	384	0.295	0.152	0.152	0.164	0.157	0.396	0.212	0.397	0.204	0.219	0.275	0.348	0.121	0.264	0.136	0.135	0.137
3	Eurotium herbariorum (Wiggers:Fries) Link BGC	No ID	21.015	0.008	96	182/16R2A	Giorgia and Karola	PM21	OPUS-GJ-UMCS							{73B9FC7F-C209-4F41-8126-97FE06D70D7A}	OK		not available				air	9/21/2016 9:30:01 AM	0	0	96	10/14/2016 1:48:37 PM	No	0	384	384	0.295	0.152	0.152	0.164	0.157	0.396	0.212	0.397	0.204	0.219	0.275	0.348	0.121	0.264	0.136	0.135	0.137
3	Geomyces pulvereus Hocking & Pitt	No ID	20.614	0.008	96	182/16R2A	MAGDA	PM21	OPUS-GJ-UMCS							{C7F34E96-547E-494A-B3DF-7BE930C34E22}	OK		not available				air	9/20/2016 7:48:51 AM	0	0	96	10/14/2016 1:48:56 PM	No	0	384	384	0.852	0.166	0.161	0.165	0.153	0.953	0.616	0.962	0.188	0.222	0.308	0.175	0.133	0.703	0.123	0.126	0.128
3	Eurotium herbariorum (Wiggers:Fries) Link BGC	No ID	21.533	0.007	96	182/16R2A	MAGDA	PM21	OPUS-GJ-UMCS							{81C0CBE5-243A-46F1-88A2-265DF0B9388B}	OK		not available				air	9/21/2016 6:45:21 AM	0	0	96	10/14/2016 1:49:07 PM	No	0	384	384	0.929	0.17	0.169	0.177	0.166	1.087	0.955	1.094	0.204	0.23	0.335	0.368	0.135	1.077	0.131	0.141	0.139
3	Geomyces pulvereus Hocking & Pitt	No ID	22.902	0.005	96	182/16R2A	Karola - Giorgia	PM21	OPUS-UMCS-GJ							{EBE9BB89-123F-4C40-9B87-A3A428A6EEC8}	OK		not available				air	9/22/2016 9:31:09 AM	0	0	96	10/14/2016 1:49:17 PM	No	0	384	384	0.77	0.173	0.165	0.168	0.15	1.133	1.107	1.136	0.19	0.238	0.349	0.359	0.137	1.248	0.103	0.109	0.11
3	Geomyces pulvereus Hocking & Pitt	No ID	23.902	0.004	96	182/16R2A	k-g	PM21	OPUS-UMCS-GJ							{DB0D0040-C83D-4A12-90A2-28AD241FEE9D}	OK		not available				air	9/23/2016 9:49:36 AM	0	0	96	10/14/2016 1:49:30 PM	No	0	384	384	0.583	0.181	0.169	0.172	0.152	1.14	1.17	1.142	0.191	0.237	0.348	0.337	0.148	1.324	0.106	0.113	0.112
4		No ID: Too Few Positive Reactions	-1	-1	24	182/16R2B	Michal	PM21	Opus Gj UMCS							{0A1F2585-9179-448F-A736-7A50E5A26521}	OK		not available				air	9/19/2016 2:33:24 PM	0	0	24	10/14/2016 1:47:35 PM	No	0	96	96	0.173	0.139	0.135	0.138	0.125	0.135	0.139	0.131	0.141	0.14	0.151	0.168	0.126	0.109	0.105	0.108	0.104
4	Cladosporium sphaerospermum Penzig BGB	No ID	15.629	0.187	24	182/16R2B	Maciej i Michal	PM21	OPUS-GJ-UMCS							{1D6312ED-749D-44AB-98B6-F20735E53AFA}	OK		not available				air	9/20/2016 12:53:31 PM	0	0	24	10/14/2016 1:47:49 PM	No	0	96	96	0.144	0.139	0.139	0.149	0.152	0.152	0.17	0.167	0.177	0.165	0.19	0.223	0.109	0.104	0.142	0.16	0.16
4		No ID: Too Few Positive Reactions	-1	-1	48	182/16R2B	Maciej i Michal	PM21	OPUS-GJ-UMCS							{3092D6A2-9419-44FD-85F3-AD3C7894AA49}	OK		not available				air	9/20/2016 10:29:06 AM	0	0	48	10/14/2016 1:48:01 PM	No	0	192	192	0.16	0.148	0.147	0.169	0.162	0.166	0.165	0.164	0.186	0.187	0.226	0.287	0.118	0.145	0.153	0.159	0.151
4	Eurotium intermedium Blaser	No ID	17.117	0.148	72	182/16R2B	Maciej i Michal	PM21	OPUS-GJ-UMCS							{B3A2B3F4-093C-4D7B-8122-C45188CE8ED5}	OK		not available				air	9/20/2016 9:41:53 AM	0	0	72	10/14/2016 1:48:15 PM	No	0	288	288	0.176	0.148	0.148	0.154	0.142	0.16	0.146	0.157	0.175	0.196	0.267	0.39	0.114	0.122	0.143	0.147	0.139
4	Chrysosporium pannicola (Corda) vanOorschot & Stalpers	No ID	26.447	0.003	96	182/16R2B	MAGDA	PM21	OPUS-GJ-UMCS							{25B767DC-47DB-4833-B3FD-B1E4FE66FE26}	OK		not available				air	9/20/2016 9:35:23 AM	0	0	96	10/14/2016 1:48:26 PM	No	0	384	384	0.188	0.152	0.152	0.158	0.15	0.228	0.155	0.247	0.182	0.204	0.274	0.357	0.12	0.125	0.139	0.157	0.153
4	Eurotium herbariorum (Wiggers:Fries) Link BGC	No ID	21.015	0.008	96	182/16R2B	Giorgia and Karola	PM21	OPUS-GJ-UMCS							{0DD404CB-8CE2-49C4-AF64-FCD5236CBFFD}	OK		not available				air	9/21/2016 9:30:38 AM	0	0	96	10/14/2016 1:48:37 PM	No	0	384	384	0.295	0.153	0.153	0.164	0.16	0.4	0.217	0.402	0.208	0.22	0.276	0.348	0.122	0.266	0.143	0.139	0.144
4	Eurotium herbariorum (Wiggers:Fries) Link BGC	No ID	21.015	0.008	96	182/16R2B	Giorgia and Karola	PM21	OPUS-GJ-UMCS							{0DD404CB-8CE2-49C4-AF64-FCD5236CBFFD}	OK		not available				air	9/21/2016 9:30:38 AM	0	0	96	10/14/2016 1:48:37 PM	No	0	384	384	0.295	0.153	0.153	0.164	0.16	0.4	0.217	0.402	0.208	0.22	0.276	0.348	0.122	0.266	0.143	0.139	0.144
4	Geomyces pulvereus Hocking & Pitt	No ID	20.614	0.008	96	182/16R2B	MAGDA	PM21	OPUS-GJ-UMCS							{A957297D-74D3-428D-856F-E7A180564228}	OK		not available				air	9/20/2016 7:49:25 AM	0	0	96	10/14/2016 1:48:56 PM	No	0	384	384	0.853	0.166	0.161	0.165	0.157	0.959	0.624	0.971	0.194	0.221	0.307	0.175	0.132	0.708	0.131	0.135	0.138
4	Geomyces pulvereus Hocking & Pitt	No ID	21.868	0.007	96	182/16R2B	MAGDA	PM21	OPUS-GJ-UMCS							{66D68911-4860-4A91-B187-D0221A814821}	OK		not available				air	9/21/2016 6:45:54 AM	0	0	96	10/14/2016 1:49:07 PM	No	0	384	384	0.93	0.169	0.168	0.18	0.171	1.093	0.962	1.102	0.209	0.231	0.335	0.369	0.134	1.086	0.139	0.149	0.149
4	Geomyces pulvereus Hocking & Pitt	No ID	23.902	0.004	96	182/16R2B	Karola - Giorgia	PM21	OPUS-UMCS-GJ							{5FDA80E2-603C-480D-A785-B26CC10DC772}	OK		not available				air	9/22/2016 9:31:42 AM	0	0	96	10/14/2016 1:49:17 PM	No	0	384	384	0.769	0.172	0.164	0.168	0.151	1.133	1.107	1.136	0.191	0.237	0.349	0.357	0.138	1.246	0.103	0.107	0.106
4	Geomyces pulvereus Hocking & Pitt	No ID	23.902	0.004	96	182/16R2B	k-g	PM21	OPUS-UMCS-GJ							{30480DB7-9F31-4AC1-B429-1755C211BEBA}	OK		not available				air	9/23/2016 9:50:09 AM	0	0	96	10/14/2016 1:49:30 PM	No	0	384	384	0.583	0.181	0.169	0.172	0.152	1.141	1.171	1.143	0.191	0.238	0.349	0.336	0.148	1.323	0.104	0.109	0.108
1		No ID: Too Few Positive Reactions	-1	-1	24	183/16B1A	Michal	PM21	Opus Gj UMCS							{23462591-C537-4A62-A230-BD4439CB18E5}	OK		not available				air	9/19/2016 2:34:44 PM	0	0	24	10/14/2016 1:47:35 PM	No	0	96	96	0.152	0.137	0.133	0.136	0.132	0.137	0.146	0.129	0.137	0.142	0.142	0.155	0.161	0.105	0.126	0.116	0.101
1		No ID: Too Few Positive Reactions	-1	-1	24	183/16B1A	Maciej i Michal	PM21	OPUS-GJ-UMCS							{E46AED9C-5A82-4BAF-A5A6-CBB23431A603}	OK		not available				air	9/20/2016 12:55:39 PM	0	0	24	10/14/2016 1:47:49 PM	No	0	96	96	0.145	0.144	0.14	0.149	0.141	0.144	0.149	0.14	0.152	0.158	0.184	0.197	0.127	0.109	0.148	0.148	0.16
1		No ID: Too Few Positive Reactions	-1	-1	48	183/16B1A	Maciej i Michal	PM21	OPUS-GJ-UMCS							{73921B9D-26CE-4C20-BEF8-1DFEADE1112F}	OK		not available				air	9/20/2016 10:32:33 AM	0	0	48	10/14/2016 1:48:01 PM	No	0	192	192	0.151	0.153	0.153	0.162	0.17	0.158	0.162	0.159	0.166	0.17	0.207	0.254	0.129	0.152	0.168	0.167	0.169
1	Wallemia sebi (Fries) vonArx	No ID	19.102	0.065	72	183/16B1A	Maciej i Michal	PM21	OPUS-GJ-UMCS							{6599F16C-DD50-456F-8E0A-928E23D38079}	OK		not available				air	9/20/2016 9:44:50 AM	0	0	72	10/14/2016 1:48:15 PM	No	0	288	288	0.159	0.149	0.149	0.154	0.145	0.15	0.157	0.148	0.165	0.184	0.229	0.296	0.125	0.127	0.138	0.136	0.137
1	Wallemia sebi (Fries) vonArx	No ID	19.837	0.014	96	183/16B1A	MAGDA	PM21	OPUS-GJ-UMCS							{91E65769-CF35-4B9C-B93B-3CAE34BAAC2B}	OK		not available				air	9/20/2016 9:38:59 AM	0	0	96	10/14/2016 1:48:26 PM	No	0	384	384	0.212	0.153	0.152	0.155	0.148	0.151	0.158	0.147	0.171	0.198	0.251	0.356	0.235	0.111	0.127	0.147	0.128
1	Eurotium amstelodami Mangin BGC	No ID	17.028	0.107	96	183/16B1B	Giorgia and Karola	PM21	OPUS-GJ-UMCS							{1EFD29FA-7BA3-463F-8F76-159E8AC385D3}	OK		not available				air	9/21/2016 9:35:34 AM	0	0	96	10/14/2016 1:48:37 PM	No	0	384	384	0.368	0.151	0.152	0.157	0.162	0.161	0.167	0.165	0.186	0.197	0.252	0.334	0.402	0.134	0.153	0.33	0.166
1	Geomyces pulvereus Hocking & Pitt	No ID	31.073	0.001	96	183/16B1A	MAGDA	PM21	OPUS-GJ-UMCS							{BE7B1748-F6AF-43E6-8CFB-1D60728A2218}	OK		not available				air	9/19/2016 7:43:17 AM	0	0	96	10/14/2016 1:48:52 PM	No	0	384	384	0.175	0.158	0.149	0.211	0.17	0.185	0.177	0.173	0.167	0.156	0.159	0.208	0.438	0.531	0.346	0.111	0.169
1		No ID: Too Few Positive Reactions	-1	-1	96	183/16B1A	MAGDA	PM21	OPUS-GJ-UMCS							{8F5B58A0-A4EF-4754-A7E1-6E3845CCB0D8}	OK		not available				air	9/20/2016 7:50:09 AM	0	0	96	10/14/2016 1:48:56 PM	No	0	384	384	0.985	0.165	0.161	0.166	0.315	0.169	0.177	0.163	0.184	0.218	0.296	0.313	1.035	0.117	0.118	0.834	0.125
1		No ID: Too Few Positive Reactions	-1	-1	96	183/16B1A	MAGDA	PM21	OPUS-GJ-UMCS							{32B79027-5992-4F5D-8075-FC828DEBAE32}	OK		not available				air	9/21/2016 6:47:54 AM	0	0	96	10/14/2016 1:49:07 PM	No	0	384	384	1.049	0.165	0.163	0.165	0.642	0.171	0.178	0.168	0.183	0.219	0.294	0.251	1.213	0.125	0.127	1.114	0.132
1	Geomyces pulvereus Hocking & Pitt	No ID	18.613	0.057	96	183/16B1A	Karola - Giorgia	PM21	OPUS-UMCS-GJ							{D8A99C08-A555-41AC-86DD-CBE2CCBAF366}	OK		not available				air	9/22/2016 9:32:25 AM	0	0	96	10/14/2016 1:49:17 PM	No	0	384	384	1.035	0.169	0.169	0.165	1.044	0.172	0.179	0.167	0.185	0.222	0.3	0.121	1.281	0.105	0.111	1.194	0.121
1	Eurotium amstelodami Mangin BGC	No ID	18.638	0.1	96	183/16B1A	k-g	PM21	OPUS-UMCS-GJ							{8E00B182-EEF2-4DBD-8709-CA97CBF87AD1}	OK		not available				air	9/23/2016 9:50:52 AM	0	0	96	10/14/2016 1:49:30 PM	No	0	384	384	0.93	0.178	0.22	0.169	1.199	0.176	0.184	0.171	0.188	0.227	0.309	0.311	1.3	0.11	0.112	1.202	0.124
2		No ID: Too Few Positive Reactions	-1	-1	24	183/16B1B	Michal	PM21	Opus Gj UMCS							{96074833-1F14-413B-AF88-B450FFD65D9D}	OK		not available				air	9/19/2016 2:35:21 PM	0	0	24	10/14/2016 1:47:35 PM	No	0	96	96	0.152	0.136	0.133	0.135	0.132	0.137	0.146	0.129	0.137	0.143	0.143	0.156	0.161	0.105	0.114	0.112	0.102
2		No ID: Too Few Positive Reactions	-1	-1	24	183/16B1B	Maciej i Michal	PM21	OPUS-GJ-UMCS							{4A2B4696-0FA3-4A94-86F5-FF84229B943B}	OK		not available				air	9/20/2016 12:56:33 PM	0	0	24	10/14/2016 1:47:49 PM	No	0	96	96	0.145	0.144	0.14	0.149	0.141	0.144	0.149	0.139	0.151	0.158	0.184	0.197	0.126	0.106	0.141	0.145	0.161
2	Aspergillus brasiliensis	No ID	14.676	0.213	48	183/16B1B	Maciej i Michal	PM21	OPUS-GJ-UMCS							{A6E53ECD-520F-4B61-8259-1886272132D8}	OK		not available				air	9/20/2016 10:33:23 AM	0	0	48	10/14/2016 1:48:01 PM	No	0	192	192	0.149	0.145	0.145	0.155	0.171	0.157	0.161	0.158	0.164	0.171	0.207	0.253	0.12	0.155	0.173	0.174	0.179
2	Geotrichum candidum (Galactomyces geotrichum) Link:Fries BGC	No ID	35.359	0	72	183/16B1B	Maciej i Michal	PM21	OPUS-GJ-UMCS							{ED976667-D024-4768-B058-63993B8C5D80}	OK		not available				air	9/20/2016 9:45:40 AM	0	0	72	10/14/2016 1:48:15 PM	No	0	288	288	4	0.149	0.149	0.153	0.145	0.149	0.157	0.147	0.164	0.183	0.228	0.295	0.124	0.114	0.131	0.132	0.136
2	Wallemia sebi (Fries) vonArx	No ID	20.837	0.008	96	183/16B1B	MAGDA	PM21	OPUS-GJ-UMCS							{DC4CAE53-B931-424D-8076-9E5D3803C16A}	OK		not available				air	9/20/2016 9:39:32 AM	0	0	96	10/14/2016 1:48:26 PM	No	0	384	384	0.21	0.152	0.151	0.155	0.147	0.151	0.158	0.147	0.17	0.197	0.251	0.352	0.233	0.107	0.127	0.148	0.131
2	Chrysosporium indicum (Randhawa & Sandhu) Garg	No ID	20.634	0.008	96	183/16B2A	Giorgia and Karola	PM21	OPUS-GJ-UMCS							{3EAE0850-456D-4210-AABC-9E748B233A49}	OK		not available				air	9/21/2016 9:36:25 AM	0	0	96	10/14/2016 1:48:37 PM	No	0	384	384	0.228	0.338	0.152	0.159	0.415	0.148	0.332	0.366	0.166	0.188	0.238	0.309	0.301	0.25	0.128	0.132	0.127
2	Eurotium amstelodami Mangin BGC	No ID	21.988	0.006	96	183/16B1B	MAGDA	PM21	OPUS-GJ-UMCS							{149031E8-4DD5-436F-BB13-3F905E503CAB}	OK		not available				air	9/19/2016 7:33:02 AM	0	0	96	10/14/2016 1:48:52 PM	No	0	384	384	0.465	0.167	0.155	0.159	0.162	0.169	0.171	0.18	0.153	0.161	0.176	0.218	0.131	0.665	0.337	0.143	0.261
2		No ID: Too Few Positive Reactions	-1	-1	96	183/16B1B	MAGDA	PM21	OPUS-GJ-UMCS							{B79D0A70-CA6D-4D70-B90C-1A4898EA8193}	OK		not available				air	9/20/2016 7:50:43 AM	0	0	96	10/14/2016 1:48:56 PM	No	0	384	384	0.984	0.164	0.16	0.164	0.316	0.168	0.176	0.164	0.184	0.217	0.295	0.314	1.034	0.121	0.12	0.844	0.138
2		No ID: Too Few Positive Reactions	-1	-1	96	183/16B1B	MAGDA	PM21	OPUS-GJ-UMCS							{9DE36893-157F-4D96-82FD-E8952BB178FA}	OK		not available				air	9/21/2016 6:48:28 AM	0	0	96	10/14/2016 1:49:07 PM	No	0	384	384	1.049	0.164	0.161	0.164	0.645	0.17	0.178	0.17	0.182	0.218	0.292	0.252	1.212	0.136	0.137	1.129	0.151
2	Geomyces pulvereus Hocking & Pitt	No ID	18.613	0.057	96	183/16B1B	Karola - Giorgia	PM21	OPUS-UMCS-GJ							{48618214-54A9-4CC7-B641-26E2D858BEEB}	OK		not available				air	9/22/2016 9:33:02 AM	0	0	96	10/14/2016 1:49:17 PM	No	0	384	384	1.035	0.168	0.169	0.165	1.044	0.172	0.179	0.168	0.185	0.222	0.3	0.121	1.281	0.105	0.11	1.187	0.115
2	Eurotium amstelodami Mangin BGC	No ID	18.638	0.1	96	183/16B1B	k-g	PM21	OPUS-UMCS-GJ							{50BE5271-2E7D-40EA-B46B-522A2EB331BA}	OK		not available				air	9/23/2016 9:51:25 AM	0	0	96	10/14/2016 1:49:30 PM	No	0	384	384	0.931	0.177	0.22	0.169	1.199	0.176	0.184	0.171	0.189	0.228	0.31	0.31	1.301	0.11	0.111	1.202	0.121
3		No ID: Too Few Positive Reactions	-1	-1	24	183/16B2A	Michal	PM21	Opus Gj UMCS							{FEA7948B-AA51-4C11-91C3-898BDAB86DE2}	OK		not available				air	9/19/2016 2:36:16 PM	0	0	24	10/14/2016 1:47:35 PM	No	0	96	96	0.151	0.139	0.132	0.137	0.129	0.128	0.13	0.125	0.135	0.131	0.137	0.147	0.119	0.116	0.111	0.11	0.101
3		No ID: Too Few Positive Reactions	-1	-1	24	183/16B2A	Maciej i Michal	PM21	OPUS-GJ-UMCS							{C7CD7EBA-DC4C-454B-AEE7-50228A1065C6}	OK		not available				air	9/20/2016 12:57:34 PM	0	0	24	10/14/2016 1:47:49 PM	No	0	96	96	0.142	0.141	0.14	0.148	0.137	0.138	0.139	0.135	0.145	0.151	0.174	0.199	0.114	0.11	0.111	0.108	0.128
3		No ID: Too Few Positive Reactions	-1	-1	48	183/16B2A	Maciej i Michal	PM21	OPUS-GJ-UMCS							{77CDBE7B-611C-40B1-A6C2-662597151F38}	OK		not available				air	9/20/2016 10:30:31 AM	0	0	48	10/14/2016 1:48:01 PM	No	0	192	192	0.154	0.143	0.154	0.168	0.163	0.16	0.16	0.15	0.152	0.164	0.197	0.24	0.111	0.141	0.151	0.155	0.152
3	Wallemia sebi (Fries) vonArx	No ID	18.11	0.115	72	183/16B2A	Maciej i Michal	PM21	OPUS-GJ-UMCS							{2EB3BC3B-71D7-4939-AAAE-74DF345330A1}	OK		not available				air	9/20/2016 9:43:12 AM	0	0	72	10/14/2016 1:48:15 PM	No	0	288	288	0.164	0.147	0.148	0.154	0.155	0.148	0.15	0.145	0.165	0.179	0.221	0.297	0.118	0.135	0.145	0.146	0.141
3	Wallemia sebi (Fries) vonArx	No ID	21.282	0.007	96	183/16B2A	MAGDA	PM21	OPUS-GJ-UMCS							{B5FE9F06-3776-44A2-9947-E081FD0265C8}	OK		not available				air	9/20/2016 9:37:30 AM	0	0	96	10/14/2016 1:48:26 PM	No	0	384	384	0.159	0.18	0.151	0.156	0.264	0.147	0.171	0.192	0.167	0.184	0.231	0.297	0.122	0.115	0.116	0.128	0.12
3	Chrysosporium indicum (Randhawa & Sandhu) Garg	No ID	22.105	0.006	96	183/16B2B	Giorgia and Karola	PM21	OPUS-GJ-UMCS							{70627FD0-74C5-431B-B4F9-A61B2CDB9976}	OK		not available				air	9/21/2016 9:36:59 AM	0	0	96	10/14/2016 1:48:37 PM	No	0	384	384	0.228	0.338	0.153	0.156	0.412	0.148	0.33	0.363	0.167	0.188	0.238	0.31	0.301	0.247	0.13	0.135	0.131
3	Geomyces pulvereus Hocking & Pitt	No ID	30.935	0.001	96	183/16B1B	MAGDA	PM21	OPUS-GJ-UMCS							{69F8DCE8-1813-4412-949B-90F4E99321E8}	OK		not available				air	9/19/2016 7:43:53 AM	0	0	96	10/14/2016 1:48:52 PM	No	0	384	384	0.174	0.157	0.148	0.21	0.17	0.183	0.175	0.173	0.164	0.155	0.16	0.209	0.437	0.531	0.347	0.11	0.162
3	Geomyces pulvereus Hocking & Pitt	No ID	24.133	0.004	96	183/16B2A	MAGDA	PM21	OPUS-GJ-UMCS							{8D56C773-94D5-4E9C-91B9-75776B6E0E92}	OK		not available				air	9/20/2016 7:51:28 AM	0	0	96	10/14/2016 1:48:56 PM	No	0	384	384	0.768	0.572	0.167	0.171	0.991	0.16	0.901	0.994	0.18	0.205	0.259	0.28	0.881	0.664	0.13	0.133	0.131
3	Geomyces pulvereus Hocking & Pitt	No ID	26.879	0.002	96	183/16B2A	MAGDA	PM21	OPUS-GJ-UMCS							{1FB3FFD7-4C8A-4635-9290-6228DA1B796A}	OK		not available				air	9/21/2016 6:49:09 AM	0	0	96	10/14/2016 1:49:07 PM	No	0	384	384	0.941	0.764	0.167	0.169	1.145	0.155	1.088	1.154	0.174	0.204	0.258	0.146	1.063	1.027	0.135	0.135	0.131
3	Geomyces pulvereus Hocking & Pitt	No ID	33.027	0.001	96	183/16B2A	Karola - Giorgia	PM21	OPUS-UMCS-GJ							{0E1FD943-3EE9-4811-ADD1-64F04CE0D408}	OK		not available				air	9/22/2016 9:33:42 AM	0	0	96	10/14/2016 1:49:17 PM	No	0	384	384	1.007	1.061	0.166	0.166	1.217	0.16	1.196	1.223	0.18	0.212	0.274	0.353	1.122	1.212	0.106	0.106	0.107
3	Geomyces pulvereus Hocking & Pitt	No ID	29.485	0.001	96	183/16B2A	k-g	PM21	OPUS-UMCS-GJ							{5EB48D92-3551-443B-A151-14D47D00F7E6}	OK		not available				air	9/23/2016 9:52:06 AM	0	0	96	10/14/2016 1:49:30 PM	No	0	384	384	0.929	1.17	0.169	0.169	1.243	0.167	1.236	1.251	0.187	0.222	0.283	0.335	1.15	1.301	0.106	0.108	0.108
4		No ID: Too Few Positive Reactions	-1	-1	24	183/16B2B	Michal	PM21	Opus Gj UMCS							{DD4F9D4E-0527-4E74-9885-4D295FF920A8}	OK		not available				air	9/19/2016 2:36:50 PM	0	0	24	10/14/2016 1:47:35 PM	No	0	96	96	0.145	0.135	0.129	0.135	0.128	0.128	0.129	0.125	0.134	0.131	0.136	0.147	0.115	0.113	0.108	0.108	0.1
4		No ID: Too Few Positive Reactions	-1	-1	24	183/16B2B	Maciej i Michal	PM21	OPUS-GJ-UMCS							{9C2A6B15-2766-438E-89FE-5AF9247B023B}	OK		not available				air	9/20/2016 12:58:20 PM	0	0	24	10/14/2016 1:47:49 PM	No	0	96	96	0.14	0.139	0.139	0.146	0.136	0.138	0.139	0.135	0.145	0.151	0.174	0.198	0.113	0.105	0.108	0.107	0.127
4		No ID: Too Few Positive Reactions	-1	-1	48	183/16B2B	Maciej i Michal	PM21	OPUS-GJ-UMCS							{23D1838B-CD83-4B6C-9609-AB7CAB30D0F3}	OK		not available				air	9/20/2016 10:31:32 AM	0	0	48	10/14/2016 1:48:01 PM	No	0	192	192	0.154	0.14	0.151	0.168	0.166	0.161	0.161	0.151	0.152	0.164	0.197	0.24	0.111	0.145	0.159	0.164	0.162
4	Wallemia sebi (Fries) vonArx	No ID	18.556	0.084	72	183/16B2B	Maciej i Michal	PM21	OPUS-GJ-UMCS							{37D521DF-48BF-429D-BAD4-A52238B2BDEA}	OK		not available				air	9/20/2016 9:43:58 AM	0	0	72	10/14/2016 1:48:15 PM	No	0	288	288	0.163	0.147	0.147	0.154	0.151	0.147	0.149	0.145	0.164	0.178	0.22	0.295	0.117	0.127	0.144	0.145	0.14
4	Wallemia sebi (Fries) vonArx	No ID	21.828	0.007	96	183/16B2B	MAGDA	PM21	OPUS-GJ-UMCS							{7A42C0E8-ACD1-4D04-98E4-7A2868A2B359}	OK		not available				air	9/20/2016 9:38:08 AM	0	0	96	10/14/2016 1:48:26 PM	No	0	384	384	0.16	0.181	0.151	0.155	0.262	0.147	0.17	0.192	0.168	0.184	0.231	0.297	0.123	0.112	0.116	0.131	0.125
4	Eurotium amstelodami Mangin BGC	No ID	16.194	0.119	96	183/16B1A	Giorgia and Karola	PM21	OPUS-GJ-UMCS							{0D4BE383-3BEC-496C-95C4-8A4CC705463D}	OK		not available				air	9/21/2016 9:34:58 AM	0	0	96	10/14/2016 1:48:37 PM	No	0	384	384	0.369	0.151	0.152	0.157	0.165	0.163	0.171	0.166	0.188	0.197	0.252	0.333	0.403	0.134	0.15	0.325	0.159
4	Geomyces pulvereus Hocking & Pitt	No ID	24.901	0.004	96	183/16B2A	MAGDA	PM21	OPUS-GJ-UMCS							{34747314-D379-40E1-9CDB-BFFFF0C8A220}	OK		not available				air	9/19/2016 7:33:50 AM	0	0	96	10/14/2016 1:48:52 PM	No	0	384	384	0.175	0.48	0.723	0.23	0.158	0.166	0.165	0.179	0.157	0.161	0.165	0.215	0.159	0.107	0.112	0.119	0.114
4	Geomyces pulvereus Hocking & Pitt	No ID	24.133	0.004	96	183/16B2B	MAGDA	PM21	OPUS-GJ-UMCS							{15A4AB1D-6E28-4C27-AF0F-349559B5E9F6}	OK		not available				air	9/20/2016 7:52:00 AM	0	0	96	10/14/2016 1:48:56 PM	No	0	384	384	0.769	0.57	0.161	0.168	0.994	0.16	0.903	0.995	0.18	0.205	0.257	0.28	0.883	0.667	0.136	0.139	0.138
4	Geomyces pulvereus Hocking & Pitt	No ID	27.626	0.002	96	183/16B2B	MAGDA	PM21	OPUS-GJ-UMCS							{34B610D7-E971-4950-A850-1E463F34087D}	OK		not available				air	9/21/2016 6:49:41 AM	0	0	96	10/14/2016 1:49:07 PM	No	0	384	384	0.944	0.764	0.165	0.168	1.15	0.156	1.094	1.157	0.174	0.205	0.259	0.146	1.064	1.035	0.143	0.143	0.139
4	Geomyces pulvereus Hocking & Pitt	No ID	33.027	0.001	96	183/16B2B	Karola - Giorgia	PM21	OPUS-UMCS-GJ							{9162A22C-02F2-43B3-8018-0F9AB4CF858B}	OK		not available				air	9/22/2016 9:34:14 AM	0	0	96	10/14/2016 1:49:17 PM	No	0	384	384	1.005	1.062	0.166	0.166	1.217	0.16	1.196	1.223	0.18	0.212	0.274	0.352	1.121	1.21	0.106	0.102	0.1
4	Geomyces pulvereus Hocking & Pitt	No ID	28.739	0.002	96	183/16B2B	k-g	PM21	OPUS-UMCS-GJ							{579BC44C-52A4-4A9D-B621-D1489F316094}	OK		not available				air	9/23/2016 9:52:41 AM	0	0	96	10/14/2016 1:49:30 PM	No	0	384	384	0.929	1.169	0.168	0.168	1.242	0.165	1.235	1.251	0.186	0.221	0.282	0.334	1.149	1.301	0.106	0.102	0.099
1		No ID: Too Few Positive Reactions	-1	-1	24	184/16G1A	Michal	PM21	Opus Gj UMCS							{6C6F3453-7FFB-4039-AAB8-89C6211AB532}	OK		not available				air	9/19/2016 2:37:49 PM	0	0	24	10/14/2016 1:47:35 PM	No	0	96	96	0.142	0.146	0.138	0.147	0.141	0.143	0.139	0.134	0.138	0.137	0.15	0.154	0.119	0.11	0.111	0.11	0.102
1		No ID: Too Few Positive Reactions	-1	-1	24	184/16G1A	Maciej i Michal	PM21	OPUS-GJ-UMCS							{DF2B7D4C-EFC9-4CAB-8CA5-4B8D559964D9}	OK		not available				air	9/20/2016 1:00:50 PM	0	0	24	10/14/2016 1:47:49 PM	No	0	96	96	0.144	0.141	0.143	0.147	0.134	0.136	0.137	0.139	0.145	0.153	0.173	0.228	0.125	0.106	0.107	0.122	0.102
1		No ID: Too Few Positive Reactions	-1	-1	48	184/16G1A	Maciej i Michal	PM21	OPUS-GJ-UMCS							{D4B1D8DB-3FC4-4B3D-9A67-463F54405D76}	OK		not available				air	9/20/2016 10:39:25 AM	0	0	48	10/14/2016 1:48:01 PM	No	0	192	192	0.15	0.141	0.138	0.146	0.133	0.135	0.137	0.134	0.157	0.163	0.19	0.302	0.117	0.105	0.104	0.119	0.098
1		No ID: Too Few Positive Reactions	-1	-1	72	184/16G1A	Maciej i Michal	PM21	OPUS-GJ-UMCS							{D48DBE98-7F33-43D6-97A7-4793FB8DCB36}	OK		not available				air	9/20/2016 9:52:45 AM	0	0	72	10/14/2016 1:48:15 PM	No	0	288	288	0.17	0.15	0.146	0.154	0.141	0.141	0.145	0.139	0.162	0.195	0.23	0.377	0.124	0.112	0.115	0.116	0.104
1	Wallemia sebi (Fries) vonArx	No ID	19.894	0.012	96	184/16G1A	MAGDA	PM21	OPUS-GJ-UMCS							{8740DA16-586C-474B-823C-9F2320DEEBDF}	OK		not available				air	9/20/2016 9:43:21 AM	0	0	96	10/14/2016 1:48:26 PM	No	0	384	384	0.175	0.152	0.15	0.156	0.16	0.145	0.198	0.14	0.167	0.183	0.219	0.395	0.126	0.177	0.103	0.111	0.1
1	Wallemia sebi (Fries) vonArx	No ID	18.003	0.113	96	184/16G1A	Giorgia and Karola	PM21	OPUS-GJ-UMCS							{4D73C1FD-64FF-468E-A7B5-6E670FE88FA0}	OK		not available				air	9/21/2016 9:37:46 AM	0	0	96	10/14/2016 1:48:37 PM	No	0	384	384	0.204	0.166	0.153	0.158	0.275	0.146	0.35	0.139	0.168	0.191	0.222	0.425	0.139	0.298	0.115	0.164	0.104
1	Eurotium herbariorum (Wiggers:Fries) Link BGC	No ID	22.08	0.006	96	184/16G1A	MAGDA	PM21	OPUS-GJ-UMCS							{7602F6F3-A0E9-4EA5-A1E2-A6E6621859BE}	OK		not available				air	9/19/2016 7:26:54 AM	0	0	96	10/14/2016 1:48:51 PM	No	0	384	384	0.188	0.173	0.153	0.156	0.164	0.188	0.17	0.17	0.162	0.306	0.224	0.246	0.13	0.109	0.281	0.335	0.103
1	Geomyces pulvereus Hocking & Pitt	No ID	37.172	0	96	184/16G1A	MAGDA	PM21	OPUS-GJ-UMCS							{67CDB07F-41DA-4DE0-B634-2B39273837A4}	OK		not available				air	9/20/2016 7:56:21 AM	0	0	96	10/14/2016 1:48:56 PM	No	0	384	384	0.187	0.175	0.163	0.166	0.635	0.205	0.695	0.146	0.168	0.194	0.232	0.418	0.155	0.78	0.11	0.342	0.102
1	Scopulariopsis brumptii Salvanet-Duval	No ID	38.007	0	96	184/16G1B	MAGDA	PM21	OPUS-GJ-UMCS							{79A5E52C-9AA0-4494-98B8-C650058C2AE3}	OK		not available				air	9/21/2016 6:53:40 AM	0	0	96	10/14/2016 1:49:07 PM	No	0	384	384	0.114	0.179	0.165	0.168	0.984	0.293	0.966	0.146	0.169	0.193	0.236	0.387	0.158	1.048	0.113	0.402	0.1
1	Scopulariopsis brumptii Salvanet-Duval	No ID	37.145	0	96	184/16G1A	Karola - Giorgia	PM21	OPUS-UMCS-GJ							{A40D0E24-3432-438A-B243-EE7D1DE22B7A}	OK		not available				air	9/22/2016 9:37:26 AM	0	0	96	10/14/2016 1:49:17 PM	No	0	384	384	0.095	0.183	0.164	0.165	1.163	0.559	1.108	0.146	0.168	0.193	0.24	0.18	0.2	1.173	0.105	0.469	0.099
1	Scopulariopsis brumptii Salvanet-Duval	No ID	36.581	0	96	184/16G1A	k-g	PM21	OPUS-UMCS-GJ							{BFE1A21E-10BB-40D0-B2B2-1865416FFFF6}	OK		not available				air	9/23/2016 9:59:02 AM	0	0	96	10/14/2016 1:49:30 PM	No	0	384	384	0.096	0.187	0.169	0.169	1.194	0.99	1.146	0.15	0.173	0.197	0.245	0.371	0.206	1.228	0.108	0.568	0.1
2		No ID: Too Few Positive Reactions	-1	-1	24	184/16G1B	Michal	PM21	Opus Gj UMCS							{C289F54C-D7C5-4DA4-ACBA-2702A57171D6}	OK		not available				air	9/19/2016 2:38:35 PM	0	0	24	10/14/2016 1:47:35 PM	No	0	96	96	0.142	0.146	0.138	0.147	0.141	0.144	0.14	0.135	0.139	0.138	0.151	0.155	0.119	0.11	0.112	0.111	0.103
2		No ID: Too Few Positive Reactions	-1	-1	24	184/16G1B	Maciej i Michal	PM21	OPUS-GJ-UMCS							{A11E92CB-56A3-4477-98FE-2656F44DA337}	OK		not available				air	9/20/2016 1:01:25 PM	0	0	24	10/14/2016 1:47:49 PM	No	0	96	96	0.142	0.138	0.142	0.145	0.133	0.135	0.136	0.139	0.143	0.152	0.172	0.227	0.121	0.104	0.105	0.12	0.101
2		No ID: Too Few Positive Reactions	-1	-1	48	184/16G1B	Maciej i Michal	PM21	OPUS-GJ-UMCS							{F5277AD3-0435-4069-9CB3-F910CC59A3A5}	OK		not available				air	9/20/2016 10:40:07 AM	0	0	48	10/14/2016 1:48:01 PM	No	0	192	192	0.149	0.141	0.138	0.146	0.133	0.136	0.137	0.135	0.157	0.164	0.191	0.301	0.116	0.104	0.104	0.119	0.099
2		No ID: Too Few Positive Reactions	-1	-1	72	184/16G1B	Maciej i Michal	PM21	OPUS-GJ-UMCS							{16E4BC1D-24AE-4B76-99DB-5E76F57DD6D6}	OK		not available				air	9/20/2016 9:53:26 AM	0	0	72	10/14/2016 1:48:15 PM	No	0	288	288	0.166	0.148	0.144	0.153	0.139	0.14	0.144	0.138	0.161	0.195	0.231	0.377	0.122	0.11	0.105	0.108	0.099
2	Wallemia sebi (Fries) vonArx	No ID	19.894	0.012	96	184/16G1B	MAGDA	PM21	OPUS-GJ-UMCS							{94C969C1-E2A9-4497-8164-9547A5CE0604}	OK		not available				air	9/20/2016 9:43:53 AM	0	0	96	10/14/2016 1:48:26 PM	No	0	384	384	0.174	0.154	0.15	0.155	0.159	0.145	0.199	0.14	0.167	0.183	0.22	0.396	0.127	0.178	0.104	0.112	0.1
2	Wallemia sebi (Fries) vonArx	No ID	18.003	0.113	96	184/16G1B	Giorgia and Karola	PM21	OPUS-GJ-UMCS							{2AE19E63-013B-4E13-A8EE-20A2F06971E4}	OK		not available				air	9/21/2016 9:38:19 AM	0	0	96	10/14/2016 1:48:37 PM	No	0	384	384	0.2	0.164	0.152	0.157	0.275	0.144	0.346	0.139	0.166	0.191	0.222	0.423	0.136	0.297	0.106	0.158	0.102
2	Eurotium herbariorum (Wiggers:Fries) Link BGC	No ID	22.08	0.006	96	184/16G1B	MAGDA	PM21	OPUS-GJ-UMCS							{5E6C622C-51EA-49AB-B566-DCBB1DDE51AC}	OK		not available				air	9/19/2016 7:27:28 AM	0	0	96	10/14/2016 1:48:51 PM	No	0	384	384	0.187	0.172	0.154	0.156	0.163	0.188	0.17	0.171	0.162	0.307	0.225	0.247	0.128	0.108	0.281	0.335	0.104
2	Geomyces pulvereus Hocking & Pitt	No ID	37.172	0	96	184/16G1B	MAGDA	PM21	OPUS-GJ-UMCS							{4E572330-64B8-4A67-876E-D931D96A259F}	OK		not available				air	9/20/2016 7:56:53 AM	0	0	96	10/14/2016 1:48:56 PM	No	0	384	384	0.187	0.174	0.162	0.165	0.635	0.204	0.695	0.145	0.167	0.192	0.231	0.419	0.154	0.78	0.109	0.342	0.103
2	Geomyces pulvereus Hocking & Pitt	No ID	33.69	0	96	184/16G2A	MAGDA	PM21	OPUS-GJ-UMCS							{FD541D7D-1632-4851-8DAC-E7D310F4A9B0}	OK		not available				air	9/21/2016 6:54:21 AM	0	0	96	10/14/2016 1:49:07 PM	No	0	384	384	0.49	0.545	0.174	0.174	0.542	0.991	0.887	0.152	0.176	0.217	0.244	0.227	1.168	1.032	0.716	0.107	0.102
2	Scopulariopsis brumptii Salvanet-Duval	No ID	37.145	0	96	184/16G1B	Karola - Giorgia	PM21	OPUS-UMCS-GJ							{88068E33-BD78-4C2C-95BB-DBC484D70955}	OK		not available				air	9/22/2016 9:37:58 AM	0	0	96	10/14/2016 1:49:17 PM	No	0	384	384	0.095	0.183	0.164	0.165	1.163	0.559	1.108	0.146	0.168	0.193	0.239	0.179	0.201	1.173	0.106	0.469	0.099
2	Scopulariopsis brumptii Salvanet-Duval	No ID	36.581	0	96	184/16G1B	k-g	PM21	OPUS-UMCS-GJ							{7A135C7C-491A-4175-A77D-520B905CCC14}	OK		not available				air	9/23/2016 9:59:34 AM	0	0	96	10/14/2016 1:49:30 PM	No	0	384	384	0.096	0.187	0.169	0.169	1.194	0.99	1.146	0.15	0.172	0.197	0.246	0.371	0.206	1.228	0.108	0.568	0.1
3		No ID: Too Few Positive Reactions	-1	-1	24	184/16G2A	Michal	PM21	Opus Gj UMCS							{7522B399-5225-400A-A235-F1B3C62DF26D}	OK		not available				air	9/19/2016 2:39:36 PM	0	0	24	10/14/2016 1:47:35 PM	No	0	96	96	0.164	0.146	0.14	0.148	0.135	0.133	0.136	0.143	0.137	0.143	0.164	0.166	0.131	0.115	0.121	0.131	0.097
3		No ID: Too Few Positive Reactions	-1	-1	24	184/16G2A	Maciej i Michal	PM21	OPUS-GJ-UMCS							{3F558929-D696-4FDB-B3DE-2EA5DE088DEF}	OK		not available				air	9/20/2016 12:59:20 PM	0	0	24	10/14/2016 1:47:49 PM	No	0	96	96	0.141	0.139	0.136	0.144	0.137	0.138	0.139	0.136	0.142	0.148	0.169	0.227	0.111	0.11	0.108	0.111	0.098
3		No ID: Too Few Positive Reactions	-1	-1	48	184/16G2A	Maciej i Michal	PM21	OPUS-GJ-UMCS							{0B893C83-D352-4C38-852F-79306A5D02D5}	OK		not available				air	9/20/2016 10:37:52 AM	0	0	48	10/14/2016 1:48:01 PM	No	0	192	192	0.151	0.142	0.137	0.145	0.141	0.141	0.142	0.141	0.147	0.154	0.18	0.259	0.122	0.111	0.107	0.111	0.098
3		No ID: Too Few Positive Reactions	-1	-1	72	184/16G2A	Maciej i Michal	PM21	OPUS-GJ-UMCS							{79BA7517-C064-425D-A5BF-5C60B6E333F8}	OK		not available				air	9/20/2016 9:51:05 AM	0	0	72	10/14/2016 1:48:15 PM	No	0	288	288	0.165	0.15	0.143	0.152	0.146	0.15	0.15	0.143	0.156	0.203	0.235	0.296	0.144	0.114	0.109	0.111	0.099
3	Thamnidium elegans Link:Fries	No ID	20.229	0.009	96	184/16G2A	MAGDA	PM21	OPUS-GJ-UMCS							{82C2D402-636A-4B8A-8B6E-1A41C8C1C870}	OK		not available				air	9/20/2016 9:44:39 AM	0	0	96	10/14/2016 1:48:26 PM	No	0	384	384	0.18	0.159	0.15	0.154	0.15	0.236	0.16	0.141	0.292	0.267	0.296	0.302	0.329	0.144	0.119	0.113	0.102
3	Chrysosporium pannicola (Corda) vanOorschot & Stalpers	No ID	22.97	0.005	96	184/16G2A	Giorgia and Karola	PM21	OPUS-GJ-UMCS							{7D2DC2E0-BBA6-4158-8DB0-527A48AE161C}	OK		not available				air	9/21/2016 9:39:03 AM	0	0	96	10/14/2016 1:48:37 PM	No	0	384	384	0.257	0.176	0.163	0.166	0.165	0.488	0.308	0.149	0.165	0.174	0.212	0.289	0.664	0.352	0.22	0.115	0.109
3	Eurotium herbariorum (Wiggers:Fries) Link BGC	No ID	12.552	0.29	96	184/16G2A	MAGDA	PM21	OPUS-GJ-UMCS							{134EDE22-3A0F-4C89-877B-C0EF0942A2E0}	OK		not available				air	9/19/2016 7:28:07 AM	0	0	96	10/14/2016 1:48:51 PM	No	0	384	384	0.187	0.162	0.149	0.142	0.145	0.158	0.144	0.16	0.206	0.168	0.186	0.277	0.153	0.108	0.109	0.215	0.102
3	Geomyces pulvereus Hocking & Pitt	No ID	30.544	0.001	96	184/16G2A	MAGDA	PM21	OPUS-GJ-UMCS							{D8917688-B021-49B5-A97D-5F8173B9CFD4}	OK		not available				air	9/20/2016 7:55:12 AM	0	0	96	10/14/2016 1:48:56 PM	No	0	384	384	0.569	0.305	0.17	0.17	0.325	0.957	0.811	0.148	0.165	0.177	0.221	0.307	1.137	0.754	0.486	0.109	0.102
3	Geomyces pulvereus Hocking & Pitt	No ID	33.69	0	96	184/16G2B	MAGDA	PM21	OPUS-GJ-UMCS							{275D5C86-F6F0-47FD-8736-393C05259020}	OK		not available				air	9/21/2016 6:54:56 AM	0	0	96	10/14/2016 1:49:07 PM	No	0	384	384	0.491	0.546	0.173	0.173	0.542	0.991	0.888	0.152	0.175	0.217	0.245	0.227	1.168	1.033	0.717	0.107	0.103
3	Geomyces pulvereus Hocking & Pitt	No ID	39.091	0	96	184/16G2A	Karola - Giorgia	PM21	OPUS-UMCS-GJ							{901A9E19-C2BC-4573-AEFD-19354063B874}	OK		not available				air	9/22/2016 9:38:36 AM	0	0	96	10/14/2016 1:49:17 PM	No	0	384	384	0.31	0.833	0.173	0.179	0.893	1.002	0.915	0.153	0.172	0.188	0.24	0.183	1.177	1.185	1.005	0.104	0.105
3	Scopulariopsis brumptii Salvanet-Duval	No ID	36.719	0	96	184/16G2A	k-g	PM21	OPUS-UMCS-GJ							{38BB0151-41EA-497C-BAAE-8444D2672271}	OK		not available				air	9/23/2016 9:56:06 AM	0	0	96	10/14/2016 1:49:30 PM	No	0	384	384	0.096	0.187	0.17	0.169	1.193	0.989	1.146	0.15	0.172	0.197	0.244	0.372	0.208	1.228	0.108	0.567	0.1
4		No ID: Too Few Positive Reactions	-1	-1	24	184/16G2B	Michal	PM21	Opus Gj UMCS							{149DDDCF-C9CA-4B6F-9FFF-434BE96AD520}	OK		not available				air	9/19/2016 2:40:13 PM	0	0	24	10/14/2016 1:47:35 PM	No	0	96	96	0.161	0.143	0.137	0.145	0.133	0.131	0.135	0.141	0.136	0.142	0.162	0.164	0.128	0.114	0.119	0.128	0.096
4		No ID: Too Few Positive Reactions	-1	-1	24	184/16G2B	Maciej i Michal	PM21	OPUS-GJ-UMCS							{DF5FAE67-6340-444A-8D2E-8A93F51FBBA6}	OK		not available				air	9/20/2016 12:59:57 PM	0	0	24	10/14/2016 1:47:49 PM	No	0	96	96	0.139	0.138	0.135	0.143	0.137	0.138	0.138	0.136	0.141	0.147	0.168	0.226	0.109	0.109	0.107	0.11	0.097
4		No ID: Too Few Positive Reactions	-1	-1	48	184/16G2B	Maciej i Michal	PM21	OPUS-GJ-UMCS							{A2C951A8-BE39-43B9-8C1B-EABF963CEEE8}	OK		not available				air	9/20/2016 10:38:32 AM	0	0	48	10/14/2016 1:48:01 PM	No	0	192	192	0.151	0.142	0.137	0.145	0.14	0.141	0.142	0.141	0.147	0.154	0.18	0.259	0.122	0.111	0.107	0.111	0.098
4		No ID: Too Few Positive Reactions	-1	-1	72	184/16G2B	Maciej i Michal	PM21	OPUS-GJ-UMCS							{84723BFC-7741-4CF6-A173-D6270EAE8262}	OK		not available				air	9/20/2016 9:51:50 AM	0	0	72	10/14/2016 1:48:15 PM	No	0	288	288	0.162	0.148	0.142	0.15	0.145	0.149	0.149	0.142	0.155	0.201	0.233	0.297	0.143	0.112	0.107	0.108	0.097
4	Thamnidium elegans Link:Fries	No ID	20.776	0.008	96	184/16G2B	MAGDA	PM21	OPUS-GJ-UMCS							{E9A20F99-E9F3-4EAC-85FF-65BC7344DB63}	OK		not available				air	9/20/2016 9:45:12 AM	0	0	96	10/14/2016 1:48:26 PM	No	0	384	384	0.179	0.158	0.149	0.154	0.149	0.238	0.159	0.14	0.282	0.261	0.292	0.303	0.329	0.143	0.118	0.112	0.1
4	Chrysosporium indicum (Randhawa & Sandhu) Garg	No ID	21.416	0.007	96	184/16G2B	Giorgia and Karola	PM21	OPUS-GJ-UMCS							{ACC7A2CB-46D6-4BF2-AB05-C8814E0E9F97}	OK		not available				air	9/21/2016 9:39:49 AM	0	0	96	10/14/2016 1:48:37 PM	No	0	384	384	0.255	0.172	0.16	0.163	0.164	0.487	0.31	0.148	0.163	0.172	0.21	0.288	0.661	0.35	0.22	0.112	0.107
4	Wallemia sebi (Fries) vonArx	No ID	28.641	0.002	96	184/16G1A	MAGDA	PM21	OPUS-GJ-UMCS							{C26BC549-E5CD-4038-B071-FA6988FAC18F}	OK		not available				air	9/19/2016 7:39:04 AM	0	0	96	10/14/2016 1:48:52 PM	No	0	384	384	0.226	0.165	0.272	0.159	0.162	0.171	0.155	0.172	0.26	0.215	0.198	0.21	0.445	0.397	0.109	0.104	0.102
4	Geomyces pulvereus Hocking & Pitt	No ID	30.544	0.001	96	184/16G2B	MAGDA	PM21	OPUS-GJ-UMCS							{DD03E7AD-E953-467C-829C-35C605464E39}	OK		not available				air	9/20/2016 7:55:44 AM	0	0	96	10/14/2016 1:48:56 PM	No	0	384	384	0.569	0.306	0.169	0.169	0.324	0.957	0.812	0.149	0.165	0.178	0.221	0.308	1.137	0.754	0.487	0.109	0.102
4	Scopulariopsis brumptii Salvanet-Duval	No ID	37.007	0	96	184/16G1A	MAGDA	PM21	OPUS-GJ-UMCS							{0157F285-291C-461C-88C5-56A8910B8228}	OK		not available				air	9/21/2016 6:53:06 AM	0	0	96	10/14/2016 1:49:07 PM	No	0	384	384	0.114	0.179	0.165	0.169	0.983	0.293	0.966	0.147	0.171	0.194	0.238	0.388	0.159	1.047	0.115	0.402	0.1
4	Geomyces pulvereus Hocking & Pitt	No ID	39.091	0	96	184/16G2B	Karola - Giorgia	PM21	OPUS-UMCS-GJ							{0B7FD54A-429F-4DC9-9AE6-078060FC4BA0}	OK		not available				air	9/22/2016 9:39:10 AM	0	0	96	10/14/2016 1:49:17 PM	No	0	384	384	0.311	0.835	0.171	0.178	0.893	1.001	0.914	0.153	0.172	0.188	0.24	0.183	1.177	1.185	1.005	0.104	0.105
4	Geomyces pulvereus Hocking & Pitt	No ID	39.816	0	96	184/16G2A	k-g	PM21	OPUS-UMCS-GJ							{964604DC-1770-4AF3-901B-54B363F92236}	OK		not available				air	9/23/2016 9:58:20 AM	0	0	96	10/14/2016 1:49:30 PM	No	0	384	384	0.317	0.89	0.176	0.196	1.057	0.975	0.898	0.154	0.17	0.188	0.243	0.174	1.147	1.23	1.151	0.104	0.105
[truncated: 79 more columns]

## Sheet: 096_PM22
Protocol	Match Details	ID Result	Distance	Similarity	Call Hour	Sample	Name	Strain ID	Other	sample ID	Operator	Source	Research Group	input9	Input10	Plate GUID	Status	Strain	Taxa	Genus	Family	Org Type	Sub Type	Date	Reader	Temperature	Read Details	Import	Flagged: No	Color	CountOfReads	Read Number	1	2	3	4	5	6	7	8	9	10	11	12	13	14	15	16	17
1		No ID: Too Few Positive Reactions	-1	-1	24	180/16W1A	Michal	PM22	Opus Gj UMCS							{FCF77BBB-E1FB-461E-AD82-918D665EFAB2}	OK		not available				air	9/19/2016 2:58:28 PM	0	0	24	10/14/2016 1:47:38 PM	No	0	96	96	0.148	0.15	0.149	0.145	0.139	0.148	0.153	0.151	0.15	0.147	0.155	0.162	0.117	0.123	0.119	0.112	0.109
1		No ID: Too Few Positive Reactions	-1	-1	24	180/16W1A	Maciej i Michal	PM22	OPUS-GJ-UMCS							{3D530B6D-9736-4654-99CC-4E834F00562D}	OK		not available				air	9/20/2016 1:09:32 PM	0	0	24	10/14/2016 1:47:51 PM	No	0	96	96	0.147	0.144	0.138	0.142	0.144	0.14	0.148	0.17	0.14	0.14	0.144	0.155	0.119	0.133	0.138	0.185	0.147
1		No ID: Too Few Positive Reactions	-1	-1	48	180/16W1A	Maciej i Michal	PM22	OPUS-GJ-UMCS							{08C30357-6734-48BA-8D92-92B0A4961CCB}	OK		not available				air	9/20/2016 10:56:07 AM	0	0	48	10/14/2016 1:48:03 PM	No	0	192	192	0.152	0.143	0.137	0.141	0.14	0.141	0.147	0.157	0.144	0.146	0.152	0.165	0.118	0.113	0.113	0.123	0.107
1		No ID: Too Few Positive Reactions	-1	-1	72	180/16W1A	Maciej i Michal	PM22	OPUS-GJ-UMCS							{DFBCE195-FC5D-4F0A-BE04-EF9AE7EEB6D7}	OK		not available				air	9/20/2016 10:09:46 AM	0	0	72	10/14/2016 1:48:17 PM	No	0	288	288	0.16	0.147	0.139	0.146	0.143	0.144	0.149	0.165	0.146	0.157	0.16	0.18	0.12	0.111	0.113	0.136	0.117
1		No ID: Too Few Positive Reactions	-1	-1	96	180/16W1A	MAGDA	PM22	OPUS-GJ-UMCS							{7DC80F97-65AD-457A-9BF7-68B0C71973C6}	OK		not available				air	9/20/2016 9:58:44 AM	0	0	96	10/14/2016 1:48:28 PM	No	0	384	384	0.169	0.149	0.142	0.147	0.148	0.155	0.16	0.176	0.15	0.167	0.192	0.195	0.125	0.111	0.111	0.117	0.104
1	Wallemia sebi (Fries) vonArx	No ID	16.114	0.091	96	180/16W1A	Giorgia and Karola	PM22	OPUS-GJ-UMCS							{CDEA591D-1A20-4AAA-8A5F-1E9FDBFEA861}	OK		not available				air	9/21/2016 9:47:16 AM	0	0	96	10/14/2016 1:48:39 PM	No	0	384	384	0.177	0.149	0.144	0.161	0.168	0.158	0.167	0.208	0.159	0.169	0.173	0.237	0.143	0.13	0.133	0.143	0.13
1	Wallemia sebi (Fries) vonArx	No ID	16.114	0.091	96	180/16W1A	Giorgia and Karola	PM22	OPUS-GJ-UMCS							{CDEA591D-1A20-4AAA-8A5F-1E9FDBFEA861}	OK		not available				air	9/21/2016 9:47:16 AM	0	0	96	10/14/2016 1:48:39 PM	No	0	384	384	0.177	0.149	0.144	0.161	0.168	0.158	0.167	0.208	0.159	0.169	0.173	0.237	0.143	0.13	0.133	0.143	0.13
1	Eurotium herbariorum (Wiggers:Fries) Link BGC	No ID	17.527	0.137	96	180/16W1A	MAGDA	PM22	OPUS-GJ-UMCS							{014EFA5D-9FF0-489A-8A71-813BFA5CDD99}	OK		not available				air	9/20/2016 8:05:38 AM	0	0	96	10/14/2016 1:48:58 PM	No	0	384	384	0.221	0.198	0.157	0.158	0.155	0.164	0.173	0.201	0.202	0.2	0.182	0.551	0.506	0.241	0.148	0.128	0.1
1	Eurotium herbariorum (Wiggers:Fries) Link BGC	No ID	20.184	0.009	96	180/16W1A	MAGDA	PM22	OPUS-GJ-UMCS							{E21DEFD6-2B59-4929-9A5B-A40A8497FE99}	OK		not available				air	9/21/2016 7:05:20 AM	0	0	96	10/14/2016 1:49:08 PM	No	0	384	384	0.194	0.298	0.163	0.161	0.168	0.171	0.188	0.22	0.185	0.194	0.192	0.496	0.832	0.367	0.214	0.154	0.123
1	Aspergillus restrictus G.Sm. BGB	No ID	28.756	0.002	96	180/16W1A	Karola - Giorgia	PM22	OPUS-UMCS-GJ							{B236C6BA-CF64-4A1E-BF38-6AFAB2D4C632}	OK		not available				air	9/22/2016 9:21:45 AM	0	0	96	10/14/2016 1:49:20 PM	No	0	384	384	0.116	0.572	0.161	0.161	0.159	0.162	0.175	0.214	0.169	0.176	0.194	0.517	0.908	0.809	0.368	0.187	0.103
1	Geomyces pulvereus Hocking & Pitt	No ID	27.074	0.002	96	180/16BW1A	k-g	PM22	OPUS-UMCS-GJ							{243C3099-8AB3-4DD1-8BAA-236CEF25F3FA}	OK		not available				air	9/23/2016 10:08:24 AM	0	0	96	10/14/2016 1:49:33 PM	No	0	384	384	0.096	0.549	0.165	0.165	0.163	0.166	0.18	0.213	0.167	0.182	0.201	0.525	0.808	0.946	0.753	0.261	0.104
2		No ID: Too Few Positive Reactions	-1	-1	24	180/16W1B	Michal	PM22	Opus Gj UMCS							{650299D3-67C9-4F9F-AA08-7E15294E4B3F}	OK		not available				air	9/19/2016 2:59:06 PM	0	0	24	10/14/2016 1:47:38 PM	No	0	96	96	0.148	0.149	0.149	0.145	0.139	0.149	0.153	0.152	0.15	0.146	0.155	0.163	0.117	0.123	0.119	0.112	0.109
2		No ID: Too Few Positive Reactions	-1	-1	24	180/16W1B	Maciej i Michal	PM22	OPUS-GJ-UMCS							{A69A3B0B-ED41-4DF2-9C22-46535543D13E}	OK		not available				air	9/20/2016 1:10:20 PM	0	0	24	10/14/2016 1:47:51 PM	No	0	96	96	0.144	0.141	0.135	0.137	0.136	0.137	0.141	0.158	0.138	0.14	0.144	0.154	0.117	0.114	0.132	0.176	0.126
2		No ID: Too Few Positive Reactions	-1	-1	48	180/16W1B	Maciej i Michal	PM22	OPUS-GJ-UMCS							{FD95ADB2-36EB-44DB-ABD1-A0657199334E}	OK		not available				air	9/20/2016 10:56:44 AM	0	0	48	10/14/2016 1:48:03 PM	No	0	192	192	0.151	0.143	0.136	0.141	0.14	0.14	0.146	0.156	0.143	0.146	0.152	0.165	0.118	0.113	0.113	0.122	0.106
2		No ID: Too Few Positive Reactions	-1	-1	72	180/16W1B	Maciej i Michal	PM22	OPUS-GJ-UMCS							{E8C966F2-9847-42D9-B749-8C0A6D536F79}	OK		not available				air	9/20/2016 10:10:29 AM	0	0	72	10/14/2016 1:48:17 PM	No	0	288	288	0.158	0.145	0.137	0.144	0.141	0.142	0.147	0.164	0.144	0.156	0.159	0.176	0.118	0.109	0.11	0.117	0.103
2		No ID: Too Few Positive Reactions	-1	-1	96	180/16W1B	MAGDA	PM22	OPUS-GJ-UMCS							{30941CA6-1FCA-4DCF-8E7D-156989A097B6}	OK		not available				air	9/20/2016 9:59:18 AM	0	0	96	10/14/2016 1:48:28 PM	No	0	384	384	0.169	0.149	0.142	0.147	0.147	0.154	0.159	0.175	0.149	0.165	0.19	0.195	0.122	0.11	0.112	0.117	0.103
2	Wallemia sebi (Fries) vonArx	No ID	15.567	0.129	96	180/16W1B	Giorgia and Karola	PM22	OPUS-GJ-UMCS							{AB109D40-6029-4CCB-9973-9A54C62169F2}	OK		not available				air	9/21/2016 9:47:49 AM	0	0	96	10/14/2016 1:48:39 PM	No	0	384	384	0.175	0.148	0.143	0.156	0.166	0.155	0.166	0.208	0.157	0.165	0.173	0.233	0.144	0.124	0.132	0.143	0.131
2	Wallemia sebi (Fries) vonArx	No ID	15.567	0.129	96	180/16W1B	Giorgia and Karola	PM22	OPUS-GJ-UMCS							{AB109D40-6029-4CCB-9973-9A54C62169F2}	OK		not available				air	9/21/2016 9:47:49 AM	0	0	96	10/14/2016 1:48:39 PM	No	0	384	384	0.175	0.148	0.143	0.156	0.166	0.155	0.166	0.208	0.157	0.165	0.173	0.233	0.144	0.124	0.132	0.143	0.131
2	Eurotium herbariorum (Wiggers:Fries) Link BGC	No ID	17.527	0.137	96	180/16W1B	MAGDA	PM22	OPUS-GJ-UMCS							{AB0A7146-DCD0-4FC5-9936-71D3C814C070}	OK		not available				air	9/20/2016 8:06:16 AM	0	0	96	10/14/2016 1:48:58 PM	No	0	384	384	0.223	0.198	0.157	0.159	0.155	0.163	0.173	0.2	0.201	0.199	0.181	0.551	0.508	0.242	0.148	0.126	0.101
2	Eurotium herbariorum (Wiggers:Fries) Link BGC	No ID	20.792	0.008	96	180/16W1B	MAGDA	PM22	OPUS-GJ-UMCS							{0E764C6B-B30B-44FA-A1C8-1AEE4DFFDD2D}	OK		not available				air	9/21/2016 7:05:54 AM	0	0	96	10/14/2016 1:49:08 PM	No	0	384	384	0.19	0.299	0.161	0.16	0.165	0.166	0.185	0.219	0.182	0.193	0.19	0.496	0.834	0.358	0.212	0.153	0.121
2	Aspergillus restrictus G.Sm. BGB	No ID	28.756	0.002	96	180/16W1B	Karola - Giorgia	PM22	OPUS-UMCS-GJ							{D7635BE4-8A0D-4170-BB1F-DDF4B0E314E8}	OK		not available				air	9/22/2016 9:22:19 AM	0	0	96	10/14/2016 1:49:20 PM	No	0	384	384	0.116	0.572	0.161	0.161	0.16	0.163	0.176	0.215	0.169	0.177	0.195	0.517	0.909	0.809	0.369	0.188	0.104
2		No ID: Too Few Positive Reactions	-1	-1	96	180/16BW1B	k-g	PM22	OPUS-UMCS-GJ							{6EC9EB60-DF2C-4E05-A825-7E070FB56091}	OK		not available				air	9/23/2016 10:09:02 AM	0	0	96	10/14/2016 1:49:33 PM	No	0	384	384	0	0	0	0	0	0	0	0	0	0	0	0	0	0	0	0	0
3		No ID: Too Few Positive Reactions	-1	-1	24	180/16W2A	Michal	PM22	Opus Gj UMCS							{90FB7829-B671-4E99-82C1-0045812ED9F7}	OK		not available				air	9/19/2016 3:00:25 PM	0	0	24	10/14/2016 1:47:38 PM	No	0	96	96	0.146	0.149	0.138	0.14	0.145	0.141	0.143	0.136	0.145	0.143	0.154	0.159	0.121	0.121	0.131	0.132	0.109
3	Scopulariopsis brumptii Salvanet-Duval	No ID	16.283	0.168	24	180/16W2A	Maciej i Michal	PM22	OPUS-GJ-UMCS							{C390E038-59E4-449B-84AF-7FDF2EB9B220}	OK		not available				air	9/20/2016 1:07:41 PM	0	0	24	10/14/2016 1:47:51 PM	No	0	96	96	0.144	0.137	0.133	0.139	0.139	0.138	0.141	0.173	0.141	0.141	0.148	0.156	0.112	0.122	0.178	0.224	0.225
3		No ID: Too Few Positive Reactions	-1	-1	48	180/16W2A	Maciej i Michal	PM22	OPUS-GJ-UMCS							{577CDCD5-6BDB-4C38-AD62-D4DC0863DE64}	OK		not available				air	9/20/2016 10:54:48 AM	0	0	48	10/14/2016 1:48:03 PM	No	0	192	192	0.148	0.139	0.135	0.142	0.141	0.139	0.144	0.163	0.144	0.148	0.155	0.171	0.115	0.105	0.107	0.113	0.1
3		No ID: Too Few Positive Reactions	-1	-1	72	180/16W2A	Maciej i Michal	PM22	OPUS-GJ-UMCS							{13AD42B6-CA24-4800-93E2-96B2F8755447}	OK		not available				air	9/20/2016 10:08:04 AM	0	0	72	10/14/2016 1:48:17 PM	No	0	288	288	0.16	0.146	0.138	0.146	0.142	0.141	0.144	0.166	0.141	0.147	0.152	0.168	0.116	0.115	0.116	0.127	0.109
3		No ID: Too Few Positive Reactions	-1	-1	96	180/16W2A	MAGDA	PM22	OPUS-GJ-UMCS							{390D857B-C9EF-4132-9960-E69DF337B95A}	OK		not available				air	9/20/2016 9:57:09 AM	0	0	96	10/14/2016 1:48:28 PM	No	0	384	384	0.162	0.145	0.141	0.148	0.145	0.144	0.149	0.175	0.147	0.153	0.157	0.184	0.12	0.102	0.107	0.121	0.105
3	Eurotium amstelodami Mangin BGC	No ID	16.714	0.136	96	180/16W2A	Giorgia and Karola	PM22	OPUS-GJ-UMCS							{B5D57C24-302E-4681-9D3E-7C33CE7B45B4}	OK		not available				air	9/21/2016 9:48:32 AM	0	0	96	10/14/2016 1:48:39 PM	No	0	384	384	0.172	0.147	0.147	0.156	0.15	0.149	0.154	0.181	0.145	0.153	0.158	0.192	0.117	0.11	0.12	0.132	0.114
3	Eurotium amstelodami Mangin BGC	No ID	16.714	0.136	96	180/16W2A	Giorgia and Karola	PM22	OPUS-GJ-UMCS							{B5D57C24-302E-4681-9D3E-7C33CE7B45B4}	OK		not available				air	9/21/2016 9:48:32 AM	0	0	96	10/14/2016 1:48:39 PM	No	0	384	384	0.172	0.147	0.147	0.156	0.15	0.149	0.154	0.181	0.145	0.153	0.158	0.192	0.117	0.11	0.12	0.132	0.114
3	Eurotium amstelodami Mangin BGC	No ID	18.109	0.087	96	180/16W2A	MAGDA	PM22	OPUS-GJ-UMCS							{6B025059-A209-448C-A23B-96AF928050D6}	OK		not available				air	9/20/2016 8:07:05 AM	0	0	96	10/14/2016 1:48:58 PM	No	0	384	384	0.211	0.164	0.156	0.159	0.149	0.152	0.155	0.187	0.152	0.163	0.174	0.176	0.137	0.109	0.109	0.114	0.102
3	Eurotium amstelodami Mangin BGC	No ID	23.03	0.005	96	180/16W2A	MAGDA	PM22	OPUS-GJ-UMCS							{7F96BB82-74B1-4A09-ABDC-4F0BF00E052D}	OK		not available				air	9/21/2016 7:04:02 AM	0	0	96	10/14/2016 1:49:08 PM	No	0	384	384	0.206	0.167	0.155	0.164	0.159	0.159	0.16	0.199	0.158	0.166	0.176	0.145	0.138	0.118	0.126	0.133	0.119
3	Eurotium amstelodami Mangin BGC	No ID	28.597	0.002	96	180/16W2A	Karola - Giorgia	PM22	OPUS-UMCS-GJ							{ABFC33A9-70E0-4A26-BD8C-F8A4DB098C70}	OK		not available				air	9/22/2016 9:22:59 AM	0	0	96	10/14/2016 1:49:20 PM	No	0	384	384	0.2	0.172	0.157	0.159	0.146	0.149	0.156	0.197	0.151	0.166	0.182	0.383	0.142	0.103	0.103	0.108	0.095
3	Geomyces pulvereus Hocking & Pitt	No ID	25.857	0.003	96	180/16BW1B	k-g	PM22	OPUS-UMCS-GJ							{19B07A70-F67F-4B10-98FC-4649565A994B}	OK		not available				air	9/23/2016 10:10:57 AM	0	0	96	10/14/2016 1:49:34 PM	No	0	384	384	0.096	0.55	0.167	0.166	0.165	0.168	0.182	0.215	0.168	0.181	0.203	0.525	0.81	0.947	0.755	0.262	0.106
4		No ID: Too Few Positive Reactions	-1	-1	24	180/16W2B	Michal	PM22	Opus Gj UMCS							{002D7BF4-334E-4030-B78D-120EAA4804F2}	OK		not available				air	9/19/2016 3:01:03 PM	0	0	24	10/14/2016 1:47:38 PM	No	0	96	96	0.146	0.149	0.138	0.141	0.146	0.141	0.143	0.137	0.146	0.144	0.155	0.159	0.121	0.114	0.12	0.119	0.109
4	Scopulariopsis brumptii Salvanet-Duval	No ID	16.829	0.156	24	180/16W2B	Maciej i Michal	PM22	OPUS-GJ-UMCS							{E50F578D-716E-437B-A2E6-F170916AE875}	OK		not available				air	9/20/2016 1:08:32 PM	0	0	24	10/14/2016 1:47:51 PM	No	0	96	96	0.143	0.136	0.132	0.138	0.136	0.136	0.14	0.165	0.139	0.141	0.147	0.155	0.11	0.115	0.171	0.219	0.22
4		No ID: Too Few Positive Reactions	-1	-1	48	180/16W2B	Maciej i Michal	PM22	OPUS-GJ-UMCS							{D437113A-5CEC-4396-9AFD-C0099FBF6D4D}	OK		not available				air	9/20/2016 10:55:25 AM	0	0	48	10/14/2016 1:48:03 PM	No	0	192	192	0.147	0.138	0.134	0.142	0.141	0.139	0.144	0.163	0.144	0.148	0.156	0.171	0.114	0.104	0.106	0.114	0.101
4		No ID: Too Few Positive Reactions	-1	-1	72	180/16W2B	Maciej i Michal	PM22	OPUS-GJ-UMCS							{8FAC5EFF-31E9-4957-9B9A-B0DBEF0EF583}	OK		not available				air	9/20/2016 10:08:46 AM	0	0	72	10/14/2016 1:48:17 PM	No	0	288	288	0.158	0.145	0.137	0.145	0.141	0.14	0.144	0.166	0.14	0.147	0.152	0.169	0.115	0.101	0.103	0.117	0.1
4		No ID: Too Few Positive Reactions	-1	-1	96	180/16W2B	MAGDA	PM22	OPUS-GJ-UMCS							{6871647F-A20C-4E38-9ACB-67259FFFF85D}	OK		not available				air	9/20/2016 9:58:01 AM	0	0	96	10/14/2016 1:48:28 PM	No	0	384	384	0.16	0.145	0.14	0.148	0.144	0.142	0.146	0.173	0.144	0.151	0.155	0.182	0.118	0.101	0.103	0.114	0.1
4	Eurotium amstelodami Mangin BGC	No ID	19.748	0.018	96	180/16W2B	Giorgia and Karola	PM22	OPUS-GJ-UMCS							{94302AEA-B909-4C84-9E1B-44264803DE8C}	OK		not available				air	9/21/2016 9:49:03 AM	0	0	96	10/14/2016 1:48:39 PM	No	0	384	384	0.169	0.147	0.143	0.149	0.148	0.145	0.15	0.179	0.144	0.153	0.158	0.19	0.117	0.105	0.119	0.133	0.116
4	Eurotium amstelodami Mangin BGC	No ID	19.748	0.018	96	180/16W2B	Giorgia and Karola	PM22	OPUS-GJ-UMCS							{94302AEA-B909-4C84-9E1B-44264803DE8C}	OK		not available				air	9/21/2016 9:49:03 AM	0	0	96	10/14/2016 1:48:39 PM	No	0	384	384	0.169	0.147	0.143	0.149	0.148	0.145	0.15	0.179	0.144	0.153	0.158	0.19	0.117	0.105	0.119	0.133	0.116
4	Eurotium amstelodami Mangin BGC	No ID	18.109	0.087	96	180/16W2B	MAGDA	PM22	OPUS-GJ-UMCS							{4D081B58-95EC-451A-AAD6-ED3FE0A420CF}	OK		not available				air	9/20/2016 8:07:49 AM	0	0	96	10/14/2016 1:48:58 PM	No	0	384	384	0.21	0.162	0.154	0.158	0.146	0.148	0.153	0.184	0.15	0.161	0.17	0.176	0.133	0.105	0.105	0.112	0.099
4	Eurotium amstelodami Mangin BGC	No ID	23.03	0.005	96	180/16W2B	MAGDA	PM22	OPUS-GJ-UMCS							{74FC8D6F-C1F2-4546-B674-FAB5A875A89B}	OK		not available				air	9/21/2016 7:04:37 AM	0	0	96	10/14/2016 1:49:08 PM	No	0	384	384	0.201	0.164	0.153	0.159	0.157	0.155	0.157	0.195	0.153	0.162	0.174	0.143	0.134	0.113	0.125	0.135	0.12
4	Eurotium amstelodami Mangin BGC	No ID	28.597	0.002	96	180/16W2B	Karola - Giorgia	PM22	OPUS-UMCS-GJ							{B02CC870-7618-46DD-B71A-4C04DB2996F6}	OK		not available				air	9/22/2016 9:23:42 AM	0	0	96	10/14/2016 1:49:20 PM	No	0	384	384	0.2	0.169	0.156	0.159	0.147	0.15	0.156	0.197	0.152	0.166	0.18	0.382	0.138	0.104	0.103	0.108	0.095
4	Geomyces pulvereus Hocking & Pitt	No ID	30.52	0.001	96	180/16BW2A	k-g	PM22	OPUS-UMCS-GJ							{F591D039-232E-4933-B83D-879D25674EF1}	OK		not available				air	9/23/2016 10:11:54 AM	0	0	96	10/14/2016 1:49:34 PM	No	0	384	384	0.116	0.174	0.16	0.162	0.15	0.154	0.161	0.207	0.158	0.173	0.19	0.379	0.138	0.106	0.106	0.114	0.099
1		No ID: Too Few Positive Reactions	-1	-1	24	181/16D1A	Michal	PM22	Opus Gj UMCS							{B12532C3-874A-44FE-86DD-9E1ABDB4CD1C}	OK		not available				air	9/19/2016 2:55:11 PM	0	0	24	10/14/2016 1:47:38 PM	No	0	96	96	0.151	0.137	0.13	0.146	0.126	0.133	0.139	0.134	0.131	0.129	0.132	0.138	0.107	0.102	0.113	0.103	0.094
1	Scopulariopsis brumptii Salvanet-Duval	No ID	12.986	0.273	24	181/16D1A	Maciej i Michal	PM22	OPUS-GJ-UMCS							{053A7617-15F6-42CB-AB6A-2CBC6C8B8187}	OK		not available				air	9/20/2016 1:04:05 PM	0	0	24	10/14/2016 1:47:51 PM	No	0	96	96	0.142	0.345	0.378	0.422	0.392	0.395	0.415	0.419	0.433	0.419	0.374	0.155	0.164	0.413	0.422	0.422	0.403
1	Scopulariopsis brumptii Salvanet-Duval	No ID	22.798	0.005	48	181/16D1A	Maciej i Michal	PM22	OPUS-GJ-UMCS							{88410F1A-7451-4D15-A361-83C8C082AC4E}	OK		not available				air	9/20/2016 10:45:07 AM	0	0	48	10/14/2016 1:48:03 PM	No	0	192	192	0.144	0.281	0.321	0.347	0.328	0.323	0.351	0.37	0.341	0.339	0.304	0.166	0.21	0.329	0.34	0.334	0.326
1	Scopulariopsis brumptii Salvanet-Duval	No ID	24.862	0.004	72	181/16D1A	Maciej i Michal	PM22	OPUS-GJ-UMCS							{14DAA92F-9453-4249-A288-46B2379DA812}	OK		not available				air	9/20/2016 9:55:15 AM	0	0	72	10/14/2016 1:48:17 PM	No	0	288	288	0.156	0.237	0.229	0.262	0.154	0.278	0.281	0.322	0.276	0.248	0.165	0.18	0.164	0.252	0.319	0.242	0.316
1	Scopulariopsis brumptii Salvanet-Duval	No ID	32.027	0.001	96	181/16D1A	MAGDA	PM22	OPUS-GJ-UMCS							{35D755F1-4945-4146-88F5-710240F0861B}	OK		not available				air	9/20/2016 9:48:27 AM	0	0	96	10/14/2016 1:48:28 PM	No	0	384	384	0.159	0.149	0.196	0.239	0.184	0.328	0.348	0.381	0.317	0.315	0.288	0.196	0.134	0.215	0.256	0.196	0.363
1	Scopulariopsis brumptii Salvanet-Duval	No ID	31.188	0.001	96	181/16D1A	Giorgia and Karola	PM22	OPUS-GJ-UMCS							{53C0627F-A32C-4BBA-8ED3-50E9FA7E10CE}	OK		not available				air	9/21/2016 9:41:13 AM	0	0	96	10/14/2016 1:48:39 PM	No	0	384	384	0.222	0.182	0.206	0.222	0.175	0.305	0.319	0.353	0.289	0.293	0.271	0.201	0.329	0.22	0.24	0.177	0.438
1	Eurotium herbariorum (Wiggers:Fries) Link BGC	No ID	16.018	0.174	96	181/16D1A	MAGDA	PM22	OPUS-GJ-UMCS							{C5B77C58-CB85-4087-BA44-F89AFAF739E1}	OK		not available				air	9/20/2016 7:59:30 AM	0	0	96	10/14/2016 1:48:58 PM	No	0	384	384	0.847	0.616	0.177	0.164	0.155	0.46	0.166	0.208	0.158	0.164	0.182	0.259	0.842	0.386	0.327	0.129	0.875
1	Aspergillus restrictus G.Sm. BGB	No ID	31.579	0.001	96	181/16D1A	MAGDA	PM22	OPUS-GJ-UMCS							{B55E0AFB-645A-48DB-AD97-6625D9A94298}	OK		not available				air	9/20/2016 8:12:17 AM	0	0	96	10/14/2016 1:49:00 PM	No	0	384	384	0.21	0.177	0.148	0.159	0.211	0.164	0.145	0.157	0.486	0.282	0.288	0.283	0.239	0.259	0.253	0.201	0.191
1	Geomyces pulvereus Hocking & Pitt	No ID	24.381	0.004	96	181/16D1A	MAGDA	PM22	OPUS-GJ-UMCS							{25DC0ECD-38F0-44F0-9B42-23C9D7AFBF7A}	OK		not available				air	9/21/2016 6:56:15 AM	0	0	96	10/14/2016 1:49:08 PM	No	0	384	384	1.015	1.007	0.218	0.226	0.192	0.916	0.31	0.353	0.248	0.249	0.218	0.314	1.138	0.792	0.525	0.183	1.136
1	Geomyces pulvereus Hocking & Pitt	No ID	26.819	0.002	96	181/16D1A	Karola - Giorgia	PM22	OPUS-UMCS-GJ							{F91EA814-4FA8-43BF-93BF-BA41B703CB0D}	OK		not available				air	9/22/2016 9:15:12 AM	0	0	96	10/14/2016 1:49:20 PM	No	0	384	384	1.031	1.129	0.175	0.161	0.153	1.085	0.168	0.216	0.152	0.162	0.184	0.309	1.19	1.006	0.854	0.126	1.109
1	Geomyces pulvereus Hocking & Pitt	No ID	29.107	0.001	96	181/16D1A	k-g	PM22	OPUS-UMCS-GJ							{C6B1A9B9-9879-4FFA-83F5-C460F0FDC57D}	OK		not available				air	9/23/2016 10:01:57 AM	0	0	96	10/14/2016 1:49:33 PM	No	0	384	384	0.949	1.182	0.177	0.163	0.153	1.186	0.17	0.216	0.154	0.165	0.198	0.299	1.208	1.056	1.055	0.123	1.144
2		No ID: Too Few Positive Reactions	-1	-1	24	181/16D1B	Michal	PM22	Opus Gj UMCS							{2B290667-9043-40BB-B8A5-0001E31B9338}	OK		not available				air	9/19/2016 2:55:48 PM	0	0	24	10/14/2016 1:47:38 PM	No	0	96	96	0.148	0.135	0.129	0.145	0.125	0.134	0.139	0.132	0.132	0.13	0.133	0.139	0.105	0.102	0.112	0.103	0.094
2	Scopulariopsis brumptii Salvanet-Duval	No ID	12.986	0.273	24	181/16D1B	Maciej i Michal	PM22	OPUS-GJ-UMCS							{F83682CB-6C34-439F-9CEF-6B99D7177A95}	OK		not available				air	9/20/2016 1:04:52 PM	0	0	24	10/14/2016 1:47:51 PM	No	0	96	96	0.142	0.34	0.373	0.42	0.389	0.392	0.413	0.416	0.432	0.417	0.371	0.156	0.158	0.415	0.421	0.422	0.403
2	Scopulariopsis brumptii Salvanet-Duval	No ID	19.798	0.016	48	181/16D1B	Maciej i Michal	PM22	OPUS-GJ-UMCS							{63C12EED-7107-4A9D-9050-6A791E41013C}	OK		not available				air	9/20/2016 10:46:07 AM	0	0	48	10/14/2016 1:48:03 PM	No	0	192	192	0.144	0.272	0.315	0.343	0.325	0.321	0.349	0.367	0.341	0.339	0.302	0.168	0.185	0.324	0.339	0.333	0.325
2	Scopulariopsis brumptii Salvanet-Duval	No ID	23.862	0.004	72	181/16D1B	Maciej i Michal	PM22	OPUS-GJ-UMCS							{EF858DC9-1C80-43DE-A659-4E219DBA3E12}	OK		not available				air	9/20/2016 9:56:20 AM	0	0	72	10/14/2016 1:48:17 PM	No	0	288	288	0.154	0.233	0.227	0.262	0.15	0.271	0.28	0.319	0.275	0.245	0.158	0.179	0.156	0.252	0.32	0.242	0.315
2	Scopulariopsis brumptii Salvanet-Duval	No ID	32.497	0.001	96	181/16D1B	MAGDA	PM22	OPUS-GJ-UMCS							{E3749FFE-174E-4770-B09E-A9A6D8C8CE54}	OK		not available				air	9/20/2016 9:49:04 AM	0	0	96	10/14/2016 1:48:28 PM	No	0	384	384	0.158	0.149	0.189	0.231	0.175	0.327	0.347	0.382	0.318	0.314	0.285	0.195	0.133	0.214	0.258	0.194	0.362
2	Chrysosporium pannicola (Corda) vanOorschot & Stalpers	No ID	30.313	0.001	96	181/16D1B	Giorgia and Karola	PM22	OPUS-GJ-UMCS							{3CA33EDF-8A76-450C-ADCE-02D9C251C96D}	OK		not available				air	9/21/2016 9:41:57 AM	0	0	96	10/14/2016 1:48:39 PM	No	0	384	384	0.225	0.179	0.201	0.22	0.173	0.301	0.318	0.35	0.287	0.291	0.268	0.198	0.329	0.221	0.237	0.171	0.439
2	Eurotium herbariorum (Wiggers:Fries) Link BGC	No ID	16.018	0.174	96	181/16D1B	MAGDA	PM22	OPUS-GJ-UMCS							{B0174F3C-7CED-4FC5-939C-4173FBE698B3}	OK		not available				air	9/20/2016 8:00:02 AM	0	0	96	10/14/2016 1:48:58 PM	No	0	384	384	0.849	0.617	0.175	0.163	0.153	0.461	0.166	0.207	0.157	0.163	0.181	0.259	0.843	0.387	0.329	0.126	0.876
2	Aspergillus restrictus G.Sm. BGB	No ID	31.579	0.001	96	181/16D1B	MAGDA	PM22	OPUS-GJ-UMCS							{20839714-8B49-4A5A-A5BC-27C91F35160F}	OK		not available				air	9/20/2016 8:12:51 AM	0	0	96	10/14/2016 1:49:00 PM	No	0	384	384	0.203	0.172	0.147	0.157	0.209	0.162	0.144	0.156	0.485	0.283	0.287	0.279	0.241	0.264	0.257	0.202	0.199
2	Geomyces pulvereus Hocking & Pitt	No ID	24.243	0.004	96	181/16D1B	MAGDA	PM22	OPUS-GJ-UMCS							{FB02783A-976F-48EF-894F-58D2A6D0C527}	OK		not available				air	9/21/2016 6:56:50 AM	0	0	96	10/14/2016 1:49:08 PM	No	0	384	384	1.023	1.008	0.213	0.224	0.184	0.913	0.307	0.352	0.244	0.246	0.213	0.311	1.138	0.789	0.523	0.178	1.137
2	Geomyces pulvereus Hocking & Pitt	No ID	26.819	0.002	96	181/16D1B	Karola - Giorgia	PM22	OPUS-UMCS-GJ							{E459CCD8-FB70-4CCA-9283-D7F786DAB5A3}	OK		not available				air	9/22/2016 9:15:45 AM	0	0	96	10/14/2016 1:49:20 PM	No	0	384	384	1.031	1.13	0.176	0.161	0.153	1.084	0.169	0.216	0.153	0.162	0.184	0.309	1.19	1.006	0.855	0.126	1.109
2	Geomyces pulvereus Hocking & Pitt	No ID	29.107	0.001	96	181/16D1B	k-g	PM22	OPUS-UMCS-GJ							{89C6A54F-653B-4C39-A421-503FD7AC5EBC}	OK		not available				air	9/23/2016 10:02:32 AM	0	0	96	10/14/2016 1:49:33 PM	No	0	384	384	0.95	1.183	0.178	0.163	0.154	1.186	0.171	0.217	0.155	0.166	0.199	0.299	1.209	1.056	1.055	0.123	1.144
3		No ID: Too Few Positive Reactions	-1	-1	24	181/16D2A	Michal	PM22	Opus Gj UMCS							{B239A277-43E4-4D52-8169-84215C093042}	OK		not available				air	9/19/2016 2:56:53 PM	0	0	24	10/14/2016 1:47:38 PM	No	0	96	96	0.16	0.15	0.138	0.141	0.135	0.143	0.138	0.143	0.137	0.13	0.137	0.138	0.118	0.123	0.11	0.117	0.098
3	Scopulariopsis brumptii Salvanet-Duval	No ID	13.172	0.267	24	181/16D2A	Maciej i Michal	PM22	OPUS-GJ-UMCS							{774ADBF1-9543-4A5E-8C2C-B0BD5C8A3B13}	OK		not available				air	9/20/2016 1:05:47 PM	0	0	24	10/14/2016 1:47:51 PM	No	0	96	96	0.146	0.143	0.14	0.191	0.169	0.17	0.185	0.185	0.147	0.148	0.154	0.161	0.115	0.204	0.24	0.27	0.262
3	Scopulariopsis brumptii Salvanet-Duval	No ID	14.234	0.23	48	181/16D2A	Maciej i Michal	PM22	OPUS-GJ-UMCS							{3F5F7650-FBE1-4462-90D8-AAB107C415D4}	OK		not available				air	9/20/2016 10:47:05 AM	0	0	48	10/14/2016 1:48:03 PM	No	0	192	192	0.155	0.144	0.14	0.155	0.15	0.147	0.159	0.162	0.141	0.142	0.155	0.171	0.119	0.157	0.177	0.189	0.186
3	Scopulariopsis brumptii Salvanet-Duval	No ID	23.024	0.005	72	181/16D2A	Maciej i Michal	PM22	OPUS-GJ-UMCS							{58454458-15E6-45FD-B50D-61C6FE22B881}	OK		not available				air	9/20/2016 9:57:22 AM	0	0	72	10/14/2016 1:48:17 PM	No	0	288	288	0.163	0.149	0.144	0.177	0.149	0.144	0.153	0.165	0.146	0.15	0.161	0.19	0.119	0.22	0.249	0.244	0.224
3	Chrysosporium pannicola (Corda) vanOorschot & Stalpers	No ID	24.567	0.004	96	181/16D2A	MAGDA	PM22	OPUS-GJ-UMCS							{E27E206B-A471-4CD3-A674-E3B076C37534}	OK		not available				air	9/20/2016 9:49:56 AM	0	0	96	10/14/2016 1:48:28 PM	No	0	384	384	0.171	0.148	0.145	0.21	0.206	0.187	0.22	0.214	0.149	0.152	0.161	0.201	0.118	0.17	0.208	0.221	0.223
3	Eurotium herbariorum (Wiggers:Fries) Link BGC	No ID	11.924	0.268	96	181/16D2A	Giorgia and Karola	PM22	OPUS-GJ-UMCS							{FF1C5E32-F4CE-43F9-8F76-37165F7BA02E}	OK		not available				air	9/21/2016 9:42:40 AM	0	0	96	10/14/2016 1:48:39 PM	No	0	384	384	0.181	0.156	0.151	0.171	0.161	0.159	0.173	0.172	0.148	0.153	0.17	0.168	0.123	0.13	0.168	0.175	0.166
3	Aspergillus restrictus G.Sm. BGB	No ID	36.991	0	96	181/16D2A	MAGDA	PM22	OPUS-GJ-UMCS							{BD690D90-16A5-4884-B570-7BED3BE572AE}	OK		not available				air	9/20/2016 7:58:17 AM	0	0	96	10/14/2016 1:48:58 PM	No	0	384	384	0.288	0.23	0.216	0.264	0.54	0.569	0.649	0.233	0.173	0.171	0.191	0.435	0.143	0.518	0.378	0.322	0.273
3	Eurotium herbariorum (Wiggers:Fries) Link BGC	No ID	25.29	0.003	96	181/16D2A	MAGDA	PM22	OPUS-GJ-UMCS							{FAA50C5F-5BD9-4D09-B3C4-FED0B9B1FECF}	OK		not available				air	9/20/2016 8:13:32 AM	0	0	96	10/14/2016 1:49:00 PM	No	0	384	384	0.175	0.174	0.15	0.163	0.162	0.168	0.173	0.17	0.286	0.346	0.361	0.235	0.322	0.116	0.106	0.153	0.136
3	Geomyces pulvereus Hocking & Pitt	No ID	29.955	0.001	96	181/16D2A	MAGDA	PM22	OPUS-GJ-UMCS							{E08B4ADF-143F-4415-AE9D-9EE112DAB7CD}	OK		not available				air	9/21/2016 6:57:29 AM	0	0	96	10/14/2016 1:49:08 PM	No	0	384	384	0.422	0.381	0.174	0.198	0.598	0.717	0.869	0.212	0.167	0.17	0.191	0.43	0.144	0.602	0.314	0.187	0.169
3	Aspergillus restrictus G.Sm. BGB	No ID	33.768	0	96	181/16D2A	Karola - Giorgia	PM22	OPUS-UMCS-GJ							{37CAE99D-40DD-48A0-B961-F71812AE4BFD}	OK		not available				air	9/22/2016 9:13:57 AM	0	0	96	10/14/2016 1:49:20 PM	No	0	384	384	0.351	0.862	0.255	0.311	1.012	1.209	1.188	0.31	0.236	0.167	0.193	0.435	0.15	1.107	0.866	0.326	0.31
3	Aspergillus restrictus G.Sm. BGB	No ID	37.658	0	96	181/16D2A	k-g	PM22	OPUS-UMCS-GJ							{CB471301-047D-45BD-A519-2A7A6582894E}	OK		not available				air	9/23/2016 10:00:43 AM	0	0	96	10/14/2016 1:49:33 PM	No	0	384	384	0.227	0.966	0.167	0.206	1.203	1.257	1.17	0.26	0.296	0.173	0.197	0.424	0.158	1.114	0.964	0.269	0.282
4		No ID: Too Few Positive Reactions	-1	-1	24	181/16D2B	Michal	PM22	Opus Gj UMCS							{75860F53-1615-4BF0-8987-35E3E215905D}	OK		not available				air	9/19/2016 2:57:33 PM	0	0	24	10/14/2016 1:47:38 PM	No	0	96	96	0.155	0.146	0.134	0.139	0.134	0.141	0.137	0.141	0.135	0.129	0.137	0.138	0.116	0.119	0.108	0.116	0.097
4	Scopulariopsis brumptii Salvanet-Duval	No ID	13.172	0.267	24	181/16D2B	Maciej i Michal	PM22	OPUS-GJ-UMCS							{965E9580-C586-465C-BC92-12A02209CC2C}	OK		not available				air	9/20/2016 1:06:28 PM	0	0	24	10/14/2016 1:47:51 PM	No	0	96	96	0.145	0.142	0.139	0.191	0.167	0.167	0.183	0.181	0.147	0.147	0.153	0.159	0.114	0.204	0.24	0.268	0.262
4	Scopulariopsis brumptii Salvanet-Duval	No ID	14.234	0.23	48	181/16D2B	Maciej i Michal	PM22	OPUS-GJ-UMCS							{0D52C848-3A93-4723-A4FC-FA303EE233BC}	OK		not available				air	9/20/2016 10:47:49 AM	0	0	48	10/14/2016 1:48:03 PM	No	0	192	192	0.152	0.142	0.139	0.15	0.143	0.141	0.155	0.157	0.141	0.143	0.156	0.172	0.117	0.152	0.175	0.188	0.184
4	Scopulariopsis brumptii Salvanet-Duval	No ID	24.024	0.004	72	181/16D2B	Maciej i Michal	PM22	OPUS-GJ-UMCS							{5CE023FD-7979-4AAF-8DEF-B6A64EB13177}	OK		not available				air	9/20/2016 9:58:11 AM	0	0	72	10/14/2016 1:48:17 PM	No	0	288	288	0.16	0.148	0.143	0.171	0.145	0.141	0.15	0.163	0.143	0.147	0.158	0.189	0.117	0.216	0.246	0.24	0.219
4	Chrysosporium pannicola (Corda) vanOorschot & Stalpers	No ID	24.94	0.004	96	181/16D2B	MAGDA	PM22	OPUS-GJ-UMCS							{234464B9-5023-45A2-8CD8-B1FADE9CB3DC}	OK		not available				air	9/20/2016 9:50:31 AM	0	0	96	10/14/2016 1:48:28 PM	No	0	384	384	0.17	0.149	0.146	0.207	0.205	0.186	0.219	0.213	0.147	0.15	0.161	0.201	0.119	0.168	0.207	0.221	0.223
4	Eurotium herbariorum (Wiggers:Fries) Link BGC	No ID	11.924	0.268	96	181/16D2B	Giorgia and Karola	PM22	OPUS-GJ-UMCS							{8E19A7B1-17F8-416F-9652-6F293E7A7584}	OK		not available				air	9/21/2016 9:43:15 AM	0	0	96	10/14/2016 1:48:39 PM	No	0	384	384	0.181	0.157	0.151	0.168	0.157	0.157	0.172	0.173	0.149	0.153	0.17	0.168	0.124	0.131	0.169	0.178	0.167
4	Aspergillus restrictus G.Sm. BGB	No ID	37.991	0	96	181/16D2B	MAGDA	PM22	OPUS-GJ-UMCS							{03B87443-DD95-4645-9EB1-DC75E9C3772A}	OK		not available				air	9/20/2016 7:58:49 AM	0	0	96	10/14/2016 1:48:58 PM	No	0	384	384	0.289	0.229	0.213	0.262	0.539	0.567	0.647	0.229	0.152	0.167	0.188	0.435	0.141	0.515	0.377	0.32	0.272
4	Eurotium herbariorum (Wiggers:Fries) Link BGC	No ID	20.073	0.009	96	181/16D2B	MAGDA	PM22	OPUS-GJ-UMCS							{83811429-5878-4A99-9C24-CEAAD8DB85BA}	OK		not available				air	9/20/2016 8:14:25 AM	0	0	96	10/14/2016 1:49:00 PM	No	0	384	384	0.175	0.17	0.148	0.162	0.16	0.168	0.169	0.169	0.285	0.347	0.373	0.226	0.328	0.115	0.104	0.154	0.135
4	Geomyces pulvereus Hocking & Pitt	No ID	30.701	0.001	96	181/16D2B	MAGDA	PM22	OPUS-GJ-UMCS							{6B91816F-36B5-4DB3-9A92-98DD889033C4}	OK		not available				air	9/21/2016 6:58:04 AM	0	0	96	10/14/2016 1:49:08 PM	No	0	384	384	0.425	0.374	0.17	0.195	0.599	0.721	0.874	0.21	0.162	0.166	0.189	0.43	0.141	0.604	0.315	0.186	0.169
4	Aspergillus restrictus G.Sm. BGB	No ID	33.768	0	96	181/16D2B	Karola - Giorgia	PM22	OPUS-UMCS-GJ							{BDE2C678-584B-4C4C-9018-69CE166BAB57}	OK		not available				air	9/22/2016 9:14:30 AM	0	0	96	10/14/2016 1:49:20 PM	No	0	384	384	0.351	0.861	0.254	0.312	1.01	1.207	1.187	0.312	0.236	0.169	0.194	0.435	0.15	1.109	0.867	0.327	0.31
4	Aspergillus restrictus G.Sm. BGB	No ID	37.658	0	96	181/16D2B	k-g	PM22	OPUS-UMCS-GJ							{FC1C2D67-7618-4910-9D22-60E74DEE8CF3}	OK		not available				air	9/23/2016 10:01:16 AM	0	0	96	10/14/2016 1:49:33 PM	No	0	384	384	0.227	0.967	0.167	0.202	1.201	1.256	1.169	0.259	0.294	0.173	0.198	0.424	0.158	1.113	0.964	0.268	0.283
1		No ID: Too Few Positive Reactions	-1	-1	24	182/16R1A	Michal	PM22	Opus Gj UMCS							{D4DA8E75-C401-4D36-8473-0488A8F222D1}	OK		not available				air	9/19/2016 2:53:36 PM	0	0	24	10/14/2016 1:47:38 PM	No	0	96	96	0.155	0.146	0.15	0.152	0.143	0.154	0.144	0.172	0.14	0.141	0.146	0.153	0.119	0.111	0.117	0.123	0.107
1		No ID: Too Few Positive Reactions	-1	-1	24	182/16R1A	Maciej i Michal	PM22	OPUS-GJ-UMCS							{A058847B-AA63-47E0-ACDD-99190EB02122}	OK		not available				air	9/20/2016 1:12:58 PM	0	0	24	10/14/2016 1:47:51 PM	No	0	96	96	0.144	0.146	0.141	0.145	0.143	0.144	0.152	0.169	0.145	0.147	0.155	0.158	0.116	0.125	0.128	0.141	0.131
1		No ID: Too Few Positive Reactions	-1	-1	48	182/16R1A	Maciej i Michal	PM22	OPUS-GJ-UMCS							{D65A9B25-03F4-4F65-B06C-D09BDDCAA66C}	OK		not available				air	9/20/2016 10:50:01 AM	0	0	48	10/14/2016 1:48:03 PM	No	0	192	192	0.151	0.148	0.145	0.151	0.152	0.157	0.165	0.179	0.149	0.148	0.157	0.161	0.117	0.111	0.122	0.133	0.127
1		No ID: Too Few Positive Reactions	-1	-1	72	182/16R1A	Maciej i Michal	PM22	OPUS-GJ-UMCS							{21D32B2D-3A4B-456B-8BE4-22A784AFB971}	OK		not available				air	9/20/2016 10:01:55 AM	0	0	72	10/14/2016 1:48:17 PM	No	0	288	288	0.159	0.154	0.146	0.158	0.161	0.16	0.169	0.198	0.157	0.163	0.166	0.171	0.116	0.132	0.142	0.158	0.144
1	Wallemia sebi (Fries) vonArx	No ID	21.653	0.007	96	182/16R1A	MAGDA	PM22	OPUS-GJ-UMCS							{30C247A0-C55F-4DFC-9D94-46CAF92E76CC}	OK		not available				air	9/20/2016 9:52:51 AM	0	0	96	10/14/2016 1:48:28 PM	No	0	384	384	0.171	0.164	0.156	0.166	0.167	0.181	0.193	0.21	0.161	0.21	0.228	0.324	0.125	0.113	0.125	0.14	0.132
1	Chrysosporium pannicola (Corda) vanOorschot & Stalpers	No ID	16.462	0.165	96	182/16R1A	Giorgia and Karola	PM22	OPUS-GJ-UMCS							{3E09F84A-E7D5-4AE2-B474-E494F4E71EF4}	OK		not available				air	9/21/2016 9:44:03 AM	0	0	96	10/14/2016 1:48:39 PM	No	0	384	384	0.231	0.162	0.154	0.171	0.171	0.182	0.192	0.218	0.159	0.165	0.169	0.188	0.142	0.144	0.212	0.246	0.241
1		No ID: Too Few Positive Reactions	-1	-1	96	182/16R1A	MAGDA	PM22	OPUS-GJ-UMCS							{377E1ACF-38B0-4ECE-A9CD-3EA7AE48F57E}	OK		not available				air	9/20/2016 8:00:49 AM	0	0	96	10/14/2016 1:48:58 PM	No	0	384	384	0.815	0.204	0.169	0.175	0.178	0.197	0.211	0.24	0.168	0.181	0.186	0.221	0.496	0.125	0.133	0.144	0.13
1	Geomyces pulvereus Hocking & Pitt	No ID	30.233	0.001	96	182/16R1A	MAGDA	PM22	OPUS-GJ-UMCS							{765C6262-5028-437D-85E7-C923E7926281}	OK		not available				air	9/20/2016 8:15:18 AM	0	0	96	10/14/2016 1:49:00 PM	No	0	384	384	0.184	0.174	0.143	0.148	0.151	0.166	0.162	0.144	0.505	0.477	0.196	0.354	0.138	0.321	0.108	0.36	0.106
1	Geomyces pulvereus Hocking & Pitt	No ID	18.706	0.064	96	182/16R1A	MAGDA	PM22	OPUS-GJ-UMCS							{8C75CBA5-DD1B-4445-A4B6-48783328B4BD}	OK		not available				air	9/21/2016 6:58:50 AM	0	0	96	10/14/2016 1:49:08 PM	No	0	384	384	0.779	0.344	0.176	0.187	0.194	0.202	0.22	0.26	0.179	0.186	0.199	0.217	0.928	0.136	0.146	0.158	0.143
1	Geomyces pulvereus Hocking & Pitt	No ID	21.039	0.008	96	182/16R1A	Karola - Giorgia	PM22	OPUS-UMCS-GJ							{845317F7-FCA6-4A21-B11C-5E00314BB053}	OK		not available				air	9/22/2016 9:17:39 AM	0	0	96	10/14/2016 1:49:20 PM	No	0	384	384	0.571	0.631	0.17	0.175	0.175	0.194	0.214	0.256	0.168	0.182	0.194	0.197	1.019	0.112	0.118	0.128	0.121
1	Geomyces pulvereus Hocking & Pitt	No ID	21.785	0.007	96	182/16R1A	k-g	PM22	OPUS-UMCS-GJ							{BF39E5D3-98B5-444D-AC03-5AB03DC65052}	OK		not available				air	9/23/2016 10:04:33 AM	0	0	96	10/14/2016 1:49:33 PM	No	0	384	384	0.435	0.97	0.173	0.179	0.181	0.201	0.222	0.269	0.17	0.187	0.199	0.216	0.942	0.114	0.118	0.13	0.123
2		No ID: Too Few Positive Reactions	-1	-1	24	182/16R1B	Michal	PM22	Opus Gj UMCS							{CDA13342-2574-44D6-A4E0-961E11C6B254}	OK		not available				air	9/19/2016 2:54:13 PM	0	0	24	10/14/2016 1:47:38 PM	No	0	96	96	0.154	0.146	0.15	0.152	0.143	0.154	0.144	0.171	0.14	0.141	0.147	0.153	0.119	0.111	0.117	0.122	0.107
2		No ID: Too Few Positive Reactions	-1	-1	24	182/16R1B	Maciej i Michal	PM22	OPUS-GJ-UMCS							{83572708-825F-4C64-8BA3-9FA066E4E5B0}	OK		not available				air	9/20/2016 1:13:45 PM	0	0	24	10/14/2016 1:47:51 PM	No	0	96	96	0.143	0.144	0.139	0.143	0.142	0.143	0.151	0.166	0.143	0.146	0.153	0.156	0.114	0.109	0.118	0.138	0.13
2		No ID: Too Few Positive Reactions	-1	-1	48	182/16R1B	Maciej i Michal	PM22	OPUS-GJ-UMCS							{252BA946-66FB-4122-B3AC-2E9EFF1EB348}	OK		not available				air	9/20/2016 10:50:49 AM	0	0	48	10/14/2016 1:48:03 PM	No	0	192	192	0.153	0.15	0.146	0.152	0.153	0.158	0.165	0.179	0.149	0.148	0.157	0.161	0.118	0.112	0.113	0.13	0.127
2		No ID: Too Few Positive Reactions	-1	-1	72	182/16R1B	Maciej i Michal	PM22	OPUS-GJ-UMCS							{72578066-3BC7-45FD-A71D-A90DFC84F000}	OK		not available				air	9/20/2016 10:03:08 AM	0	0	72	10/14/2016 1:48:17 PM	No	0	288	288	0.158	0.153	0.146	0.154	0.155	0.158	0.166	0.187	0.151	0.162	0.165	0.169	0.114	0.11	0.133	0.156	0.142
2	Wallemia sebi (Fries) vonArx	No ID	21.653	0.007	96	182/16R1B	MAGDA	PM22	OPUS-GJ-UMCS							{1246F0CD-E313-4A88-8942-B27B079E489D}	OK		not available				air	9/20/2016 9:53:29 AM	0	0	96	10/14/2016 1:48:28 PM	No	0	384	384	0.167	0.162	0.154	0.164	0.164	0.179	0.189	0.207	0.158	0.207	0.224	0.327	0.123	0.11	0.115	0.137	0.131
2	Chrysosporium pannicola (Corda) vanOorschot & Stalpers	No ID	16.835	0.155	96	182/16R1B	Giorgia and Karola	PM22	OPUS-GJ-UMCS							{59C7FD5E-0AF4-4BA6-8EFA-41754F7CD706}	OK		not available				air	9/21/2016 9:44:36 AM	0	0	96	10/14/2016 1:48:39 PM	No	0	384	384	0.232	0.162	0.153	0.165	0.165	0.181	0.19	0.217	0.157	0.165	0.169	0.187	0.143	0.14	0.212	0.247	0.242
2		No ID: Too Few Positive Reactions	-1	-1	96	182/16R1B	MAGDA	PM22	OPUS-GJ-UMCS							{D7324014-AE91-4690-ABE0-5388811527BE}	OK		not available				air	9/20/2016 8:01:21 AM	0	0	96	10/14/2016 1:48:58 PM	No	0	384	384	0.815	0.202	0.168	0.175	0.176	0.196	0.21	0.239	0.167	0.18	0.185	0.221	0.497	0.122	0.131	0.146	0.13
2	Geomyces pulvereus Hocking & Pitt	No ID	30.233	0.001	96	182/16R1B	MAGDA	PM22	OPUS-GJ-UMCS							{B40FF939-A002-427B-9944-9B8C37F9FD99}	OK		not available				air	9/20/2016 8:15:56 AM	0	0	96	10/14/2016 1:49:00 PM	No	0	384	384	0.184	0.174	0.142	0.148	0.151	0.167	0.162	0.145	0.506	0.477	0.197	0.355	0.138	0.321	0.108	0.359	0.106
2	Geomyces pulvereus Hocking & Pitt	No ID	18.706	0.064	96	182/16R1B	MAGDA	PM22	OPUS-GJ-UMCS							{A0AB3A79-D51B-4FEF-B60F-FCC46F753F23}	OK		not available				air	9/21/2016 6:59:24 AM	0	0	96	10/14/2016 1:49:08 PM	No	0	384	384	0.797	0.337	0.171	0.187	0.192	0.198	0.217	0.26	0.177	0.184	0.197	0.216	0.937	0.137	0.149	0.163	0.147
2	Geomyces pulvereus Hocking & Pitt	No ID	21.039	0.008	96	182/16R1B	Karola - Giorgia	PM22	OPUS-UMCS-GJ							{779E1730-BED8-4546-8DCF-6E9E712DBC87}	OK		not available				air	9/22/2016 9:18:17 AM	0	0	96	10/14/2016 1:49:20 PM	No	0	384	384	0.571	0.632	0.169	0.175	0.176	0.194	0.214	0.256	0.169	0.183	0.193	0.197	1.018	0.112	0.114	0.127	0.121
2	Geomyces pulvereus Hocking & Pitt	No ID	21.785	0.007	96	182/16R1B	k-g	PM22	OPUS-UMCS-GJ							{A8EAC0B9-CEE5-4751-9F82-5F785A69A5D5}	OK		not available				air	9/23/2016 10:05:09 AM	0	0	96	10/14/2016 1:49:33 PM	No	0	384	384	0.435	0.969	0.172	0.179	0.181	0.201	0.222	0.269	0.17	0.187	0.2	0.217	0.942	0.114	0.115	0.121	0.117
3		No ID: Too Few Positive Reactions	-1	-1	24	182/16R2A	Michal	PM22	Opus Gj UMCS							{5CED3F49-E704-4081-99B4-5C362DD28CDD}	OK		not available				air	9/19/2016 2:52:12 PM	0	0	24	10/14/2016 1:47:38 PM	No	0	96	96	0.154	0.146	0.144	0.143	0.141	0.146	0.151	0.16	0.137	0.138	0.139	0.233	0.134	0.118	0.127	0.113	0.108
3		No ID: Too Few Positive Reactions	-1	-1	24	182/16R2A	Maciej i Michal	PM22	OPUS-GJ-UMCS							{EFF5DF6C-DC6B-4ED8-B412-E166FD12AAC4}	OK		not available				air	9/20/2016 1:11:28 PM	0	0	24	10/14/2016 1:47:51 PM	No	0	96	96	0.14	0.141	0.136	0.145	0.147	0.141	0.142	0.155	0.142	0.144	0.147	0.146	0.113	0.129	0.148	0.15	0.148
3		No ID: Too Few Positive Reactions	-1	-1	48	182/16R2A	Maciej i Michal	PM22	OPUS-GJ-UMCS							{F8AE13AA-7278-4A20-ACFB-1AC50B0095B6}	OK		not available				air	9/20/2016 10:48:44 AM	0	0	48	10/14/2016 1:48:03 PM	No	0	192	192	0.158	0.155	0.146	0.161	0.159	0.156	0.166	0.179	0.167	0.157	0.164	0.172	0.122	0.133	0.145	0.153	0.15
3	Eurotium spiculosum Blaser BGA	No ID	25.136	0.003	72	182/16R2A	Maciej i Michal	PM22	OPUS-GJ-UMCS							{B3F85B79-EB67-43F4-9499-6E3CB0C73E69}	OK		not available				air	9/20/2016 9:59:17 AM	0	0	72	10/14/2016 1:48:17 PM	No	0	288	288	0.158	0.152	0.142	0.149	0.153	0.153	0.152	0.176	0.161	0.154	0.162	0.171	0.122	0.126	0.152	0.164	0.21
3	Chrysosporium pannicola (Corda) vanOorschot & Stalpers	No ID	23.835	0.004	96	182/16B2A	MAGDA	PM22	OPUS-GJ-UMCS							{05D153CA-1929-4AA0-BB9F-96DC42BBEBE8}	OK		not available				air	9/20/2016 9:51:19 AM	0	0	96	10/14/2016 1:48:28 PM	No	0	384	384	0.165	0.165	0.147	0.154	0.157	0.16	0.17	0.183	0.16	0.161	0.304	0.295	0.129	0.115	0.157	0.171	0.228
3	Wallemia sebi (Fries) vonArx	No ID	16.835	0.11	96	182/16R2A	Giorgia and Karola	PM22	OPUS-GJ-UMCS							{6316F01D-AB94-4A57-91AC-62938092CAF8}	OK		not available				air	9/21/2016 9:45:42 AM	0	0	96	10/14/2016 1:48:39 PM	No	0	384	384	0.164	0.222	0.148	0.152	0.146	0.157	0.165	0.181	0.161	0.156	0.165	0.206	0.126	0.114	0.119	0.139	0.254
3	Eurotium amstelodami Mangin BGC	No ID	25.092	0.003	96	182/16R2A	MAGDA	PM22	OPUS-GJ-UMCS							{550C5275-984D-402F-B244-650DB0D22B06}	OK		not available				air	9/20/2016 8:01:57 AM	0	0	96	10/14/2016 1:48:58 PM	No	0	384	384	0.193	0.804	0.164	0.164	0.159	0.268	0.169	0.181	0.168	0.178	0.245	0.239	0.151	0.121	0.122	0.137	0.701
3	Wallemia sebi (Fries) vonArx	No ID	24.278	0.004	96	182/16R2A	MAGDA	PM22	OPUS-GJ-UMCS							{C8BBA50E-4AA9-4E5D-9CD2-404B6B062299}	OK		not available				air	9/20/2016 8:16:43 AM	0	0	96	10/14/2016 1:49:00 PM	No	0	384	384	0.129	0.171	0.153	0.165	0.435	0.181	0.166	0.151	0.16	0.173	0.192	0.346	0.156	0.489	0.302	0.11	0.296
3	Eurotium herbariorum (Wiggers:Fries) Link BGC	No ID	25.694	0.003	96	182/16R2A	MAGDA	PM22	OPUS-GJ-UMCS							{27ADC6AC-B41B-40DF-8245-90C023B8C9A8}	OK		not available				air	9/21/2016 7:00:07 AM	0	0	96	10/14/2016 1:49:08 PM	No	0	384	384	0.201	0.998	0.174	0.185	0.182	0.492	0.181	0.195	0.176	0.258	0.186	0.195	0.157	0.138	0.14	0.16	0.927
3	Geomyces pulvereus Hocking & Pitt	No ID	27.049	0.002	96	182/16R2A	Karola - Giorgia	PM22	OPUS-UMCS-GJ							{BB9F6B4C-02EC-4D1C-B7CA-4DF8314840BA}	OK		not available				air	9/22/2016 9:16:25 AM	0	0	96	10/14/2016 1:49:20 PM	No	0	384	384	0.193	1.086	0.159	0.162	0.155	0.778	0.167	0.182	0.163	0.346	0.184	0.427	0.148	0.11	0.113	0.126	1.032
3	Geomyces pulvereus Hocking & Pitt	No ID	31.404	0.001	96	182/16R2A	k-g	PM22	OPUS-UMCS-GJ							{1517794F-AE1A-4057-9419-D74E3CFB7C25}	OK		not available				air	9/23/2016 10:03:17 AM	0	0	96	10/14/2016 1:49:33 PM	No	0	384	384	0.12	1.124	0.167	0.169	0.161	1.14	0.175	0.187	0.168	0.462	0.193	0.414	0.165	0.111	0.109	0.125	1.059
4		No ID: Too Few Positive Reactions	-1	-1	24	182/16R2B	Michal	PM22	Opus Gj UMCS							{BFDCA6FB-DDE6-46C1-9D2E-915CA241FC18}	OK		not available				air	9/19/2016 2:52:47 PM	0	0	24	10/14/2016 1:47:38 PM	No	0	96	96	0.15	0.144	0.141	0.141	0.139	0.144	0.149	0.159	0.136	0.137	0.139	0.235	0.132	0.116	0.124	0.111	0.107
4		No ID: Too Few Positive Reactions	-1	-1	24	182/16R2B	Maciej i Michal	PM22	OPUS-GJ-UMCS							{7BE724A8-4ED5-4518-A3CE-ADD49C6436BA}	OK		not available				air	9/20/2016 1:12:09 PM	0	0	24	10/14/2016 1:47:51 PM	No	0	96	96	0.14	0.141	0.136	0.141	0.14	0.139	0.143	0.147	0.142	0.144	0.147	0.147	0.114	0.106	0.145	0.149	0.148
4	Aspergillus candidus Link BGB	No ID	17.262	0.143	48	182/16R2B	Maciej i Michal	PM22	OPUS-GJ-UMCS							{680E85AE-7D8D-4CEC-8E57-F35EDFD98F82}	OK		not available				air	9/20/2016 10:49:23 AM	0	0	48	10/14/2016 1:48:03 PM	No	0	192	192	0.156	0.154	0.145	0.149	0.15	0.15	0.155	0.172	0.158	0.155	0.163	0.17	0.121	0.121	0.141	0.151	0.149
4	Eurotium spiculosum Blaser BGA	No ID	21.898	0.006	72	182/16R2B	Maciej i Michal	PM22	OPUS-GJ-UMCS							{7811321C-B998-497B-867B-1C0B063C62CD}	OK		not available				air	9/20/2016 10:00:04 AM	0	0	72	10/14/2016 1:48:17 PM	No	0	288	288	0.154	0.15	0.14	0.147	0.146	0.151	0.151	0.159	0.148	0.151	0.161	0.17	0.12	0.109	0.136	0.156	0.202
4	Chrysosporium pannicola (Corda) vanOorschot & Stalpers	No ID	26.328	0.003	96	182/16B2B	MAGDA	PM22	OPUS-GJ-UMCS							{1DC83C8C-9E88-496D-8A63-4BB7239FB1B5}	OK		not available				air	9/20/2016 9:51:52 AM	0	0	96	10/14/2016 1:48:28 PM	No	0	384	384	0.164	0.163	0.147	0.152	0.15	0.156	0.16	0.177	0.157	0.159	0.283	0.289	0.128	0.112	0.153	0.173	0.23
4	Wallemia sebi (Fries) vonArx	No ID	15.135	0.151	96	182/16R2B	Giorgia and Karola	PM22	OPUS-GJ-UMCS							{4525335A-DE1C-42C7-B5F2-83227D927282}	OK		not available				air	9/21/2016 9:46:17 AM	0	0	96	10/14/2016 1:48:39 PM	No	0	384	384	0.162	0.221	0.147	0.15	0.145	0.151	0.163	0.18	0.16	0.154	0.164	0.205	0.125	0.107	0.118	0.14	0.254
4	Eurotium herbariorum (Wiggers:Fries) Link BGC	No ID	20.086	0.009	96	182/16R2B	MAGDA	PM22	OPUS-GJ-UMCS							{B2DDCB91-2301-4A2B-8D26-B135E70A14D8}	OK		not available				air	9/20/2016 8:02:31 AM	0	0	96	10/14/2016 1:48:58 PM	No	0	384	384	0.193	0.805	0.163	0.163	0.157	0.266	0.168	0.18	0.167	0.177	0.236	0.237	0.149	0.119	0.12	0.138	0.705
4	Wallemia sebi (Fries) vonArx	No ID	24.857	0.004	96	182/16R2B	MAGDA	PM22	OPUS-GJ-UMCS							{726362CB-C955-4147-BC8E-C7925A98ECC1}	OK		not available				air	9/20/2016 8:17:23 AM	0	0	96	10/14/2016 1:49:00 PM	No	0	384	384	0.129	0.171	0.152	0.164	0.435	0.178	0.164	0.151	0.159	0.172	0.192	0.369	0.155	0.491	0.303	0.11	0.291
4	Eurotium herbariorum (Wiggers:Fries) Link BGC	No ID	25.694	0.003	96	182/16R2B	MAGDA	PM22	OPUS-GJ-UMCS							{933F2A9A-3709-446B-BD3B-2F2F921B5DD3}	OK		not available				air	9/21/2016 7:00:41 AM	0	0	96	10/14/2016 1:49:08 PM	No	0	384	384	0.196	0.999	0.169	0.185	0.182	0.489	0.18	0.194	0.173	0.258	0.183	0.193	0.152	0.137	0.143	0.166	0.931
4	Eurotium amstelodami Mangin BGC	No ID	28.328	0.002	96	182/16R2B	Karola - Giorgia	PM22	OPUS-UMCS-GJ							{ACC08DD1-AAB9-4FEC-A1F9-525281C017D0}	OK		not available				air	9/22/2016 9:16:59 AM	0	0	96	10/14/2016 1:49:20 PM	No	0	384	384	0.192	1.087	0.159	0.162	0.155	0.778	0.166	0.182	0.164	0.347	0.184	0.426	0.148	0.11	0.111	0.126	1.034
4	Aspergillus restrictus G.Sm. BGB	No ID	29.648	0.001	96	182/16R2B	k-g	PM22	OPUS-UMCS-GJ							{31F7C22A-4802-481B-9BBF-F4E002BFABE8}	OK		not available				air	9/23/2016 10:03:54 AM	0	0	96	10/14/2016 1:49:33 PM	No	0	384	384	0.119	1.123	0.166	0.168	0.161	1.14	0.174	0.186	0.168	0.462	0.193	0.414	0.162	0.111	0.107	0.118	1.057
1		No ID: Too Few Positive Reactions	-1	-1	24	183/16B1A	Michal	PM22	Opus Gj UMCS							{11660C93-935E-4E78-850D-CAF144BA74F1}	OK		not available				air	9/19/2016 2:50:29 PM	0	0	24	10/14/2016 1:47:38 PM	No	0	96	96	0.171	0.161	0.14	0.169	0.142	0.143	0.169	0.159	0.139	0.143	0.147	0.146	0.147	0.136	0.109	0.143	0.11
1		No ID: Too Few Positive Reactions	-1	-1	24	183/16B1A	Maciej i Michal	PM22	OPUS-GJ-UMCS							{ED955EC7-F3CA-454E-B334-27439489752B}	OK		not available				air	9/20/2016 1:14:45 PM	0	0	24	10/14/2016 1:47:51 PM	No	0	96	96	0.158	0.158	0.151	0.171	0.15	0.155	0.165	0.17	0.155	0.155	0.169	0.194	0.13	0.133	0.12	0.155	0.125
1		No ID: Too Few Positive Reactions	-1	-1	48	183/16B1A	Maciej i Michal	PM22	OPUS-GJ-UMCS							{B2A04B61-AC98-49D2-A672-7B994EAAA1AF}	OK		not available				air	9/20/2016 10:51:42 AM	0	0	48	10/14/2016 1:48:03 PM	No	0	192	192	0.151	0.149	0.144	0.152	0.147	0.15	0.16	0.174	0.149	0.149	0.158	0.171	0.115	0.128	0.127	0.145	0.114
1	Wallemia sebi (Fries) vonArx	No ID	20.897	0.008	72	183/16B1A	Maciej i Michal	PM22	OPUS-GJ-UMCS							{B32448FC-DC1A-45C6-BA0C-D65C834AAA71}	OK		not available				air	9/20/2016 10:04:32 AM	0	0	72	10/14/2016 1:48:17 PM	No	0	288	288	0.158	0.151	0.147	0.15	0.154	0.154	0.17	0.195	0.16	0.154	0.163	0.182	0.11	0.141	0.141	0.166	0.148
1	Geomyces pulvereus Hocking & Pitt	No ID	16.443	0.141	96	183/16B1A	MAGDA	PM22	OPUS-GJ-UMCS							{702AD88D-FC3D-4A92-917D-CFE08F13B0D4}	OK		not available				air	9/20/2016 9:54:27 AM	0	0	96	10/14/2016 1:48:28 PM	No	0	384	384	0.171	0.191	0.154	0.153	0.155	0.16	0.17	0.213	0.156	0.158	0.173	0.196	0.125	0.13	0.125	0.15	0.144
1	Eurotium amstelodami Mangin BGC	No ID	18.456	0.052	96	183/16B1A	Giorgia and Karola	PM22	OPUS-GJ-UMCS							{C2D69E08-5A3E-410D-B257-EBBB2FF3CBFD}	OK		not available				air	9/21/2016 9:49:46 AM	0	0	96	10/14/2016 1:48:39 PM	No	0	384	384	0.167	0.349	0.15	0.15	0.15	0.154	0.175	0.216	0.155	0.154	0.169	0.194	0.123	0.12	0.122	0.145	0.256
1	Geomyces pulvereus Hocking & Pitt	No ID	21.189	0.007	96	183/16B1A	MAGDA	PM22	OPUS-GJ-UMCS							{568E834B-9C45-4150-A463-94A67D7268F2}	OK		not available				air	9/20/2016 8:03:13 AM	0	0	96	10/14/2016 1:48:58 PM	No	0	384	384	0.196	0.965	0.162	0.158	0.158	0.168	0.186	0.242	0.162	0.163	0.171	0.215	0.366	0.119	0.123	0.143	0.547
1	Eurotium herbariorum (Wiggers:Fries) Link BGC	No ID	22.215	0.006	96	183/16B1A	MAGDA	PM22	OPUS-GJ-UMCS							{B646351B-FC5D-417B-932D-827016B4BB99}	OK		not available				air	9/20/2016 8:18:05 AM	0	0	96	10/14/2016 1:49:00 PM	No	0	384	384	0.188	0.166	0.154	0.153	0.606	0.18	0.169	0.166	0.67	0.169	0.188	0.218	0.407	0.395	0.163	0.121	0.135
1	Geomyces pulvereus Hocking & Pitt	No ID	21.051	0.008	96	183/16B1A	MAGDA	PM22	OPUS-GJ-UMCS							{9CF98FD9-C8BC-41A7-88D8-13EBB8DE9CEB}	OK		not available				air	9/21/2016 7:01:28 AM	0	0	96	10/14/2016 1:49:08 PM	No	0	384	384	0.197	1.083	0.187	0.184	0.184	0.181	0.205	0.265	0.172	0.172	0.177	0.216	0.734	0.15	0.153	0.174	0.859
1	Geomyces pulvereus Hocking & Pitt	No ID	21.201	0.007	96	183/16B1A	Karola - Giorgia	PM22	OPUS-UMCS-GJ							{4C6CF175-1CF1-4FCF-889B-E87E809861E4}	OK		not available				air	9/22/2016 9:20:24 AM	0	0	96	10/14/2016 1:49:20 PM	No	0	384	384	0.197	1.141	0.165	0.16	0.154	0.164	0.188	0.266	0.16	0.163	0.173	0.293	0.93	0.122	0.112	0.13	0.94
1	Geomyces pulvereus Hocking & Pitt	No ID	26.889	0.002	96	183/16B1A	k-g	PM22	OPUS-UMCS-GJ							{84117FEE-DB07-45A9-9D32-A1E39E89A2FF}	OK		not available				air	9/23/2016 10:07:03 AM	0	0	96	10/14/2016 1:49:33 PM	No	0	384	384	0.144	1.164	0.194	0.166	0.157	0.171	0.196	0.282	0.163	0.17	0.192	0.292	0.893	0.119	0.113	0.123	0.999
2		No ID: Too Few Positive Reactions	-1	-1	24	183/16B1B	Michal	PM22	Opus Gj UMCS							{F404AD9A-1BB2-43CD-8739-7AC7776C5F0B}	OK		not available				air	9/19/2016 2:51:08 PM	0	0	24	10/14/2016 1:47:38 PM	No	0	96	96	0.166	0.158	0.138	0.165	0.14	0.141	0.165	0.158	0.137	0.143	0.146	0.145	0.144	0.133	0.109	0.14	0.108
2		No ID: Too Few Positive Reactions	-1	-1	24	183/16B1B	Maciej i Michal	PM22	OPUS-GJ-UMCS							{C8093211-D899-42E1-8714-79457E5D7575}	OK		not available				air	9/20/2016 1:15:25 PM	0	0	24	10/14/2016 1:47:51 PM	No	0	96	96	0.154	0.154	0.148	0.164	0.148	0.153	0.16	0.168	0.152	0.153	0.167	0.196	0.124	0.125	0.11	0.134	0.111
2		No ID: Too Few Positive Reactions	-1	-1	48	183/16B1B	Maciej i Michal	PM22	OPUS-GJ-UMCS							{5F57487E-3ED8-44A9-A60B-047D9EA98E6A}	OK		not available				air	9/20/2016 10:52:23 AM	0	0	48	10/14/2016 1:48:03 PM	No	0	192	192	0.151	0.149	0.144	0.151	0.147	0.15	0.159	0.174	0.149	0.149	0.158	0.171	0.115	0.12	0.119	0.138	0.109
2		No ID: Too Few Positive Reactions	-1	-1	72	183/16B1B	Maciej i Michal	PM22	OPUS-GJ-UMCS							{26826AEC-FC42-4D26-9054-1BAC41A1C7A9}	OK		not available				air	9/20/2016 10:05:16 AM	0	0	72	10/14/2016 1:48:17 PM	No	0	288	288	0.157	0.151	0.147	0.148	0.151	0.153	0.161	0.187	0.159	0.153	0.163	0.182	0.111	0.135	0.139	0.163	0.147
2	Geomyces pulvereus Hocking & Pitt	No ID	17.443	0.111	96	183/16B1B	MAGDA	PM22	OPUS-GJ-UMCS							{2B2EFC34-2C74-41E2-896B-EC876F7AD6AB}	OK		not available				air	9/20/2016 9:54:59 AM	0	0	96	10/14/2016 1:48:28 PM	No	0	384	384	0.166	0.191	0.152	0.15	0.152	0.157	0.166	0.203	0.154	0.155	0.171	0.194	0.122	0.119	0.114	0.141	0.143
2	Eurotium amstelodami Mangin BGC	No ID	16.083	0.122	96	183/16B1B	Giorgia and Karola	PM22	OPUS-GJ-UMCS							{ED5B4252-FA12-4E8F-A2B7-30A4B27A40C7}	OK		not available				air	9/21/2016 9:50:28 AM	0	0	96	10/14/2016 1:48:39 PM	No	0	384	384	0.166	0.351	0.149	0.148	0.148	0.154	0.168	0.21	0.153	0.153	0.168	0.192	0.123	0.113	0.121	0.145	0.256
2	Eurotium herbariorum (Wiggers:Fries) Link BGC	No ID	24.401	0.004	96	183/16B1B	MAGDA	PM22	OPUS-GJ-UMCS							{0995E962-311D-481D-A092-06F75E20D381}	OK		not available				air	9/20/2016 8:03:46 AM	0	0	96	10/14/2016 1:48:58 PM	No	0	384	384	0.196	0.966	0.161	0.157	0.158	0.167	0.185	0.242	0.16	0.162	0.171	0.215	0.367	0.118	0.121	0.142	0.549
2	Geomyces pulvereus Hocking & Pitt	No ID	21.189	0.007	96	183/16B1A	MAGDA	PM22	OPUS-GJ-UMCS							{568E834B-9C45-4150-A463-94A67D7268F2}	OK		not available				air	9/20/2016 8:03:13 AM	0	0	96	10/14/2016 1:48:58 PM	No	0	384	384	0.196	0.965	0.162	0.158	0.158	0.168	0.186	0.242	0.162	0.163	0.171	0.215	0.366	0.119	0.123	0.143	0.547
2	Geomyces pulvereus Hocking & Pitt	No ID	21.051	0.008	96	183/16B1B	MAGDA	PM22	OPUS-GJ-UMCS							{68C14503-B723-4FE6-88DD-90B84DBA593B}	OK		not available				air	9/21/2016 7:02:01 AM	0	0	96	10/14/2016 1:49:08 PM	No	0	384	384	0.194	1.089	0.181	0.181	0.182	0.178	0.205	0.264	0.169	0.169	0.175	0.215	0.739	0.151	0.157	0.178	0.865
2	Geomyces pulvereus Hocking & Pitt	No ID	21.201	0.007	96	183/16B1B	Karola - Giorgia	PM22	OPUS-UMCS-GJ							{E90230EA-3A8E-485F-8130-72A9190F3F73}	OK		not available				air	9/22/2016 9:21:02 AM	0	0	96	10/14/2016 1:49:20 PM	No	0	384	384	0.198	1.142	0.166	0.16	0.155	0.165	0.189	0.267	0.161	0.164	0.175	0.293	0.931	0.123	0.111	0.127	0.938
2	Geomyces pulvereus Hocking & Pitt	No ID	26.889	0.002	96	183/16B1B	k-g	PM22	OPUS-UMCS-GJ							{04CF69B8-5E58-4053-AA3A-C8C3112A7EC8}	OK		not available				air	9/23/2016 10:07:37 AM	0	0	96	10/14/2016 1:49:33 PM	No	0	384	384	0.143	1.165	0.192	0.165	0.157	0.171	0.196	0.282	0.163	0.17	0.189	0.292	0.895	0.118	0.112	0.117	0.99
3		No ID: Too Few Positive Reactions	-1	-1	24	183/16B2A	Michal	PM22	Opus Gj UMCS							{96C006BE-D54E-4262-B5D9-BAF0B97516F7}	OK		not available				air	9/19/2016 2:48:55 PM	0	0	24	10/14/2016 1:47:38 PM	No	0	96	96	0.18	0.187	0.171	0.203	0.166	0.131	0.15	0.155	0.141	0.142	0.146	0.145	0.126	0.135	0.119	0.124	0.133
3		No ID: Too Few Positive Reactions	-1	-1	24	183/16B2A	Maciej i Michal	PM22	OPUS-GJ-UMCS							{D81ED1A5-3252-468C-A392-70C912EA79C5}	OK		not available				air	9/20/2016 1:16:12 PM	0	0	24	10/14/2016 1:47:51 PM	No	0	96	96	0.154	0.145	0.141	0.145	0.15	0.148	0.153	0.169	0.147	0.147	0.152	0.159	0.128	0.111	0.113	0.116	0.117
3		No ID: Too Few Positive Reactions	-1	-1	48	183/16B2A	Maciej i Michal	PM22	OPUS-GJ-UMCS							{6D09AD9A-A897-4827-A1C1-0B1BD4297CE9}	OK		not available				air	9/20/2016 10:53:06 AM	0	0	48	10/14/2016 1:48:03 PM	No	0	192	192	0.154	0.144	0.139	0.146	0.149	0.149	0.156	0.18	0.148	0.151	0.159	0.169	0.121	0.107	0.122	0.129	0.116
3		No ID: Too Few Positive Reactions	-1	-1	72	183/16B2A	Maciej i Michal	PM22	OPUS-GJ-UMCS							{B3FB0DCB-75E7-42A3-8758-5373297DE166}	OK		not available				air	9/20/2016 10:06:09 AM	0	0	72	10/14/2016 1:48:17 PM	No	0	288	288	0.166	0.153	0.145	0.152	0.152	0.158	0.168	0.195	0.153	0.157	0.161	0.178	0.128	0.109	0.107	0.113	0.112
3	Geomyces pulvereus Hocking & Pitt	No ID	16.465	0.085	96	183/16B2A	MAGDA	PM22	OPUS-GJ-UMCS							{4DB6BDE3-7628-41CA-9F72-D8DECCE87AAD}	OK		not available				air	9/20/2016 9:55:43 AM	0	0	96	10/14/2016 1:48:28 PM	No	0	384	384	0.178	0.158	0.15	0.159	0.158	0.171	0.185	0.217	0.16	0.162	0.167	0.192	0.136	0.113	0.123	0.135	0.134
3	Geomyces pulvereus Hocking & Pitt	No ID	18.165	0.109	96	183/16B2B	Giorgia and Karola	PM22	OPUS-GJ-UMCS							{102D775B-5EA3-4878-95FE-EC4399515A3C}	OK		not available				air	9/21/2016 9:51:52 AM	0	0	96	10/14/2016 1:48:39 PM	No	0	384	384	0.239	0.155	0.147	0.156	0.153	0.169	0.196	0.232	0.153	0.158	0.164	0.193	0.207	0.108	0.105	0.111	0.111
3		No ID: Too Few Positive Reactions	-1	-1	96	183/16B2A	MAGDA	PM22	OPUS-GJ-UMCS							{710F0A4F-A2B8-4399-8B97-F97870093566}	OK		not available				air	9/20/2016 8:04:26 AM	0	0	96	10/14/2016 1:48:58 PM	No	0	384	384	0.822	0.166	0.16	0.167	0.166	0.188	0.226	0.28	0.158	0.167	0.181	0.215	0.793	0.172	0.109	0.125	0.124
3	Eurotium herbariorum (Wiggers:Fries) Link BGC	No ID	24.401	0.004	96	183/16B1B	MAGDA	PM22	OPUS-GJ-UMCS							{0995E962-311D-481D-A092-06F75E20D381}	OK		not available				air	9/20/2016 8:03:46 AM	0	0	96	10/14/2016 1:48:58 PM	No	0	384	384	0.196	0.966	0.161	0.157	0.158	0.167	0.185	0.242	0.16	0.162	0.171	0.215	0.367	0.118	0.121	0.142	0.549
3	Geomyces pulvereus Hocking & Pitt	No ID	13.8	0.244	96	183/16B2A	MAGDA	PM22	OPUS-GJ-UMCS							{B6C08A3B-BDC1-4809-934F-07D16F9F8ACD}	OK		not available				air	9/21/2016 7:02:41 AM	0	0	96	10/14/2016 1:49:08 PM	No	0	384	384	0.932	0.178	0.167	0.175	0.173	0.193	0.283	0.302	0.161	0.172	0.185	0.211	1.004	0.304	0.132	0.151	0.143
3	Geomyces pulvereus Hocking & Pitt	No ID	19.568	0.028	96	183/16B2A	Karola - Giorgia	PM22	OPUS-UMCS-GJ							{CD00849C-5297-42C1-9928-CFFA67ECF05C}	OK		not available				air	9/22/2016 9:18:58 AM	0	0	96	10/14/2016 1:49:20 PM	No	0	384	384	0.881	0.176	0.169	0.171	0.166	0.195	0.535	0.322	0.157	0.172	0.184	0.298	0.983	0.575	0.115	0.13	0.121
3	Geomyces pulvereus Hocking & Pitt	No ID	21.177	0.007	96	183/16B2A	k-g	PM22	OPUS-UMCS-GJ							{4447772B-D22C-4D60-A228-08CF144C1118}	OK		not available				air	9/23/2016 10:05:50 AM	0	0	96	10/14/2016 1:49:33 PM	No	0	384	384	0.675	0.183	0.196	0.175	0.169	0.255	1.064	0.342	0.161	0.177	0.192	0.313	0.922	0.954	0.111	0.128	0.117
4		No ID: Too Few Positive Reactions	-1	-1	24	183/16B2B	Michal	PM22	Opus Gj UMCS							{CD29A0E5-21E2-4DB7-B1E1-1FB0EB688145}	OK		not available				air	9/19/2016 2:49:30 PM	0	0	24	10/14/2016 1:47:38 PM	No	0	96	96	0.175	0.18	0.167	0.201	0.162	0.131	0.148	0.154	0.139	0.14	0.144	0.143	0.125	0.132	0.117	0.122	0.13
4		No ID: Too Few Positive Reactions	-1	-1	24	183/16B2B	Maciej i Michal	PM22	OPUS-GJ-UMCS							{3BCF7E6E-BCD7-4AFB-8316-9286A1C20100}	OK		not available				air	9/20/2016 1:16:50 PM	0	0	24	10/14/2016 1:47:51 PM	No	0	96	96	0.151	0.144	0.139	0.143	0.148	0.146	0.151	0.167	0.145	0.146	0.151	0.157	0.125	0.109	0.109	0.113	0.115
4		No ID: Too Few Positive Reactions	-1	-1	48	183/16B2B	Maciej i Michal	PM22	OPUS-GJ-UMCS							{ACD67F5D-DDD4-4769-A10D-C4B59FBCB28C}	OK		not available				air	9/20/2016 10:53:51 AM	0	0	48	10/14/2016 1:48:03 PM	No	0	192	192	0.154	0.143	0.139	0.146	0.148	0.148	0.155	0.179	0.147	0.151	0.159	0.168	0.121	0.107	0.113	0.117	0.114
4		No ID: Too Few Positive Reactions	-1	-1	72	183/16B2B	Maciej i Michal	PM22	OPUS-GJ-UMCS							{FC2AAE2B-F8AF-40CA-A32E-66173A98E292}	OK		not available				air	9/20/2016 10:07:02 AM	0	0	72	10/14/2016 1:48:17 PM	No	0	288	288	0.163	0.15	0.143	0.151	0.15	0.156	0.166	0.194	0.15	0.155	0.16	0.176	0.125	0.107	0.106	0.111	0.111
4	Geomyces pulvereus Hocking & Pitt	No ID	16.039	0.117	96	183/16B2B	MAGDA	PM22	OPUS-GJ-UMCS							{6892378E-20C4-4C59-B517-C79F9DBF5744}	OK		not available				air	9/20/2016 9:56:21 AM	0	0	96	10/14/2016 1:48:28 PM	No	0	384	384	0.174	0.155	0.147	0.157	0.155	0.168	0.182	0.215	0.156	0.16	0.165	0.189	0.133	0.11	0.113	0.13	0.131
4	Geomyces pulvereus Hocking & Pitt	No ID	18.165	0.109	96	183/16B2A	Giorgia and Karola	PM22	OPUS-GJ-UMCS							{008DE165-9AEF-45B4-84A0-B8F9CF6A2FF6}	OK		not available				air	9/21/2016 9:51:19 AM	0	0	96	10/14/2016 1:48:39 PM	No	0	384	384	0.239	0.154	0.146	0.155	0.152	0.168	0.194	0.23	0.152	0.157	0.162	0.191	0.206	0.107	0.104	0.115	0.115
4		No ID: Too Few Positive Reactions	-1	-1	96	183/16B2B	MAGDA	PM22	OPUS-GJ-UMCS							{B79BFB6E-6D4D-481C-BD9B-1C01286AF4C8}	OK		not available				air	9/20/2016 8:04:58 AM	0	0	96	10/14/2016 1:48:58 PM	No	0	384	384	0.823	0.166	0.159	0.167	0.165	0.186	0.224	0.278	0.157	0.167	0.18	0.215	0.795	0.173	0.109	0.118	0.121
4		No ID: Too Few Positive Reactions	-1	-1	96	183/16B2A	MAGDA	PM22	OPUS-GJ-UMCS							{710F0A4F-A2B8-4399-8B97-F97870093566}	OK		not available				air	9/20/2016 8:04:26 AM	0	0	96	10/14/2016 1:48:58 PM	No	0	384	384	0.822	0.166	0.16	0.167	0.166	0.188	0.226	0.28	0.158	0.167	0.181	0.215	0.793	0.172	0.109	0.125	0.124
4	Geomyces pulvereus Hocking & Pitt	No ID	13.8	0.244	96	183/16B2B	MAGDA	PM22	OPUS-GJ-UMCS							{AC9ABC80-D5DC-4D72-A6B4-24D27E830D52}	OK		not available				air	9/21/2016 7:03:15 AM	0	0	96	10/14/2016 1:49:08 PM	No	0	384	384	0.934	0.175	0.164	0.172	0.17	0.189	0.273	0.3	0.158	0.17	0.182	0.21	1.019	0.306	0.133	0.155	0.147
4	Geomyces pulvereus Hocking & Pitt	No ID	19.568	0.028	96	183/16B2B	Karola - Giorgia	PM22	OPUS-UMCS-GJ							{16064B55-12D2-4DBD-BCDF-B48AD61EB604}	OK		not available				air	9/22/2016 9:19:46 AM	0	0	96	10/14/2016 1:49:20 PM	No	0	384	384	0.881	0.176	0.169	0.171	0.166	0.195	0.536	0.322	0.157	0.172	0.184	0.298	0.983	0.575	0.112	0.129	0.122
4	Geomyces pulvereus Hocking & Pitt	No ID	21.177	0.007	96	183/16B2B	k-g	PM22	OPUS-UMCS-GJ							{86070DDE-AD21-45C9-802B-2BE48AC106C4}	OK		not available				air	9/23/2016 10:06:23 AM	0	0	96	10/14/2016 1:49:33 PM	No	0	384	384	0.675	0.181	0.195	0.174	0.169	0.255	1.065	0.342	0.162	0.178	0.192	0.313	0.922	0.955	0.109	0.118	0.112
1	Cladosporium sphaerospermum Penzig BGB	No ID	15.064	0.129	24	184/16G1A	Michal	PM22	Opus Gj UMCS							{3A671B1C-9104-4DFD-8748-4A75F3E27348}	OK		not available				air	9/19/2016 2:45:47 PM	0	0	24	10/14/2016 1:47:38 PM	No	0	96	96	0.152	0.153	0.146	0.148	0.142	0.143	0.152	0.14	0.146	0.143	0.154	0.159	0.123	0.116	0.174	0.188	0.18
1		No ID: Too Few Positive Reactions	-1	-1	24	184/16G1B	Maciej i Michal	PM22	OPUS-GJ-UMCS							{3C40E711-0C36-4B23-9E00-2CF17082F243}	OK		not available				air	9/20/2016 1:18:20 PM	0	0	24	10/14/2016 1:47:51 PM	No	0	96	96	0.147	0.143	0.136	0.139	0.135	0.139	0.142	0.151	0.143	0.139	0.148	0.15	0.116	0.109	0.113	0.117	0.106
1		No ID: Too Few Positive Reactions	-1	-1	48	184/16G1A	Maciej i Michal	PM22	OPUS-GJ-UMCS							{436FD58B-776F-4013-BE9B-6ABC70F10B4B}	OK		not available				air	9/20/2016 10:57:30 AM	0	0	48	10/14/2016 1:48:03 PM	No	0	192	192	0.15	0.142	0.136	0.14	0.133	0.139	0.143	0.154	0.14	0.138	0.147	0.155	0.114	0.108	0.111	0.118	0.105
1		No ID: Too Few Positive Reactions	-1	-1	72	184/16G2A	Maciej i Michal	PM22	OPUS-GJ-UMCS							{9A8BAF2F-81FE-4431-AD85-F0717E9F823F}	OK		not available				air	9/20/2016 10:11:13 AM	0	0	72	10/14/2016 1:48:17 PM	No	0	288	288	0.162	0.148	0.142	0.151	0.147	0.146	0.154	0.172	0.15	0.15	0.164	0.178	0.132	0.117	0.113	0.115	0.109
1	Eurotium herbariorum (Wiggers:Fries) Link BGC	No ID	15.432	0.123	96	184/16G1A	MAGDA	PM22	OPUS-GJ-UMCS							{B0179231-D59F-4C4D-A522-DDB4B019B359}	OK		not available				air	9/20/2016 10:01:24 AM	0	0	96	10/14/2016 1:48:28 PM	No	0	384	384	0.182	0.158	0.151	0.156	0.159	0.192	0.183	0.198	0.151	0.156	0.16	0.179	0.132	0.11	0.113	0.115	0.11
1	Eurotium herbariorum (Wiggers:Fries) Link BGC	No ID	17.447	0.111	96	184/16G1A	Giorgia and Karola	PM22	OPUS-GJ-UMCS							{5E3BF85A-E41F-4190-86B9-B2BCC5B4FE6E}	OK		not available				air	9/21/2016 9:53:54 AM	0	0	96	10/14/2016 1:48:39 PM	No	0	384	384	0.246	0.163	0.155	0.16	0.158	0.203	0.192	0.204	0.148	0.154	0.159	0.187	0.222	0.107	0.109	0.116	0.126
1	Eurotium herbariorum (Wiggers:Fries) Link BGC	No ID	18.647	0.099	96	184/16G1A	MAGDA	PM22	OPUS-GJ-UMCS							{DB07AC1D-5A17-4594-AC9F-87D67994C76E}	OK		not available				air	9/20/2016 8:08:32 AM	0	0	96	10/14/2016 1:48:58 PM	No	0	384	384	0.599	0.173	0.159	0.163	0.166	0.212	0.202	0.222	0.166	0.162	0.17	0.194	0.633	0.108	0.121	0.117	0.318
1	Eurotium herbariorum (Wiggers:Fries) Link BGC	No ID	18.647	0.099	96	184/16G1A	MAGDA	PM22	OPUS-GJ-UMCS							{DB07AC1D-5A17-4594-AC9F-87D67994C76E}	OK		not available				air	9/20/2016 8:08:32 AM	0	0	96	10/14/2016 1:48:58 PM	No	0	384	384	0.599	0.173	0.159	0.163	0.166	0.212	0.202	0.222	0.166	0.162	0.17	0.194	0.633	0.108	0.121	0.117	0.318
1	Eurotium herbariorum (Wiggers:Fries) Link BGC	No ID	25.566	0.003	96	184/16G1A	MAGDA	PM22	OPUS-GJ-UMCS							{DA12EAB1-5E19-45D6-87D4-DC5D587EF4EF}	OK		not available				air	9/21/2016 7:07:58 AM	0	0	96	10/14/2016 1:49:08 PM	No	0	384	384	0.602	0.18	0.161	0.165	0.17	0.216	0.202	0.229	0.233	0.165	0.179	0.161	0.911	0.113	0.166	0.118	0.477
1	Geomyces pulvereus Hocking & Pitt	No ID	32.876	0.001	96	184/16G1A	Karola - Giorgia	PM22	OPUS-UMCS-GJ							{BF29D10E-7494-49DB-8790-E91B354BB055}	OK		not available				air	9/22/2016 9:24:30 AM	0	0	96	10/14/2016 1:49:20 PM	No	0	384	384	0.489	0.189	0.162	0.167	0.172	0.21	0.285	0.236	0.442	0.17	0.181	0.589	0.962	0.11	0.223	0.114	0.911
1	Geomyces pulvereus Hocking & Pitt	No ID	36.564	0	96	184/16G1A	k-g	PM22	OPUS-UMCS-GJ							{4EB2D55E-999E-4CF3-B13C-01CBFF7A4447}	OK		not available				air	9/23/2016 10:13:20 AM	0	0	96	10/14/2016 1:49:34 PM	No	0	384	384	0.319	0.201	0.17	0.171	0.175	0.191	0.595	0.245	0.657	0.174	0.193	0.513	0.941	0.17	0.303	0.117	1.067
2		No ID: Too Few Positive Reactions	-1	-1	24	184/16G1A	Michal	PM22	Opus Gj UMCS							{4F64D11B-9613-422F-B623-3DB979134B2C}	OK		not available				air	9/19/2016 2:43:44 PM	0	0	24	10/14/2016 1:47:38 PM	No	0	96	96	0	0	0	0	0	0	0	0	0	0	0	0	0	0	0	0	0
2		No ID: Too Few Positive Reactions	-1	-1	24	184/16G1A	Maciej i Michal	PM22	OPUS-GJ-UMCS							{1BADE701-1C33-4767-A413-3001E3A8DD08}	OK		not available				air	9/20/2016 1:17:40 PM	0	0	24	10/14/2016 1:47:51 PM	No	0	96	96	0.152	0.147	0.139	0.141	0.137	0.141	0.146	0.153	0.145	0.141	0.15	0.152	0.121	0.113	0.116	0.12	0.109
2		No ID: Too Few Positive Reactions	-1	-1	48	184/16G1B	Maciej i Michal	PM22	OPUS-GJ-UMCS							{F309C890-CB73-48BE-AA5D-ED951C7E62A2}	OK		not available				air	9/20/2016 10:58:09 AM	0	0	48	10/14/2016 1:48:03 PM	No	0	192	192	0.15	0.142	0.136	0.14	0.133	0.139	0.144	0.154	0.14	0.139	0.148	0.156	0.115	0.108	0.111	0.118	0.105
2		No ID: Too Few Positive Reactions	-1	-1	72	184/16G2B	Maciej i Michal	PM22	OPUS-GJ-UMCS							{E3C7C0E7-BBA8-4EB6-B3CD-AA26C3A170FC}	OK		not available				air	9/20/2016 10:12:18 AM	0	0	72	10/14/2016 1:48:17 PM	No	0	288	288	0.158	0.145	0.14	0.149	0.145	0.144	0.152	0.171	0.148	0.149	0.163	0.176	0.125	0.113	0.11	0.112	0.104
2	Eurotium herbariorum (Wiggers:Fries) Link BGC	No ID	14.432	0.143	96	184/16G1B	MAGDA	PM22	OPUS-GJ-UMCS							{C0EB654A-5CAE-4682-817C-596A05977CA5}	OK		not available				air	9/20/2016 10:01:56 AM	0	0	96	10/14/2016 1:48:28 PM	No	0	384	384	0.18	0.157	0.151	0.156	0.157	0.192	0.183	0.196	0.149	0.155	0.159	0.178	0.13	0.109	0.111	0.114	0.11
2	Eurotium herbariorum (Wiggers:Fries) Link BGC	No ID	17.447	0.111	96	184/16G1B	Giorgia and Karola	PM22	OPUS-GJ-UMCS							{D3FB95FB-E93A-4551-B506-C90B9A9903AA}	OK		not available				air	9/21/2016 9:54:33 AM	0	0	96	10/14/2016 1:48:39 PM	No	0	384	384	0.243	0.162	0.153	0.158	0.157	0.201	0.189	0.204	0.147	0.154	0.159	0.186	0.22	0.107	0.108	0.114	0.126
2	Eurotium herbariorum (Wiggers:Fries) Link BGC	No ID	18.647	0.099	96	184/16G1B	MAGDA	PM22	OPUS-GJ-UMCS							{4D3FCEB3-7DB9-48D3-99D5-16DA744748E9}	OK		not available				air	9/20/2016 8:09:04 AM	0	0	96	10/14/2016 1:48:58 PM	No	0	384	384	0.603	0.17	0.157	0.162	0.163	0.211	0.201	0.219	0.165	0.161	0.169	0.192	0.632	0.108	0.121	0.115	0.315
2	Eurotium herbariorum (Wiggers:Fries) Link BGC	No ID	18.647	0.099	96	184/16G1B	MAGDA	PM22	OPUS-GJ-UMCS							{4D3FCEB3-7DB9-48D3-99D5-16DA744748E9}	OK		not available				air	9/20/2016 8:09:04 AM	0	0	96	10/14/2016 1:48:58 PM	No	0	384	384	0.603	0.17	0.157	0.162	0.163	0.211	0.201	0.219	0.165	0.161	0.169	0.192	0.632	0.108	0.121	0.115	0.315
2	Eurotium herbariorum (Wiggers:Fries) Link BGC	No ID	25.566	0.003	96	184/16G1B	MAGDA	PM22	OPUS-GJ-UMCS							{38EDE897-3E59-424D-AFA0-91BCA855D29D}	OK		not available				air	9/21/2016 7:08:33 AM	0	0	96	10/14/2016 1:49:08 PM	No	0	384	384	0.602	0.18	0.161	0.165	0.169	0.217	0.201	0.227	0.234	0.164	0.178	0.161	0.912	0.111	0.165	0.117	0.477
2	Geomyces pulvereus Hocking & Pitt	No ID	32.876	0.001	96	184/16G1B	Karola - Giorgia	PM22	OPUS-UMCS-GJ							{CAE6396A-7E0A-4387-9B0C-6BC422F697BB}	OK		not available				air	9/22/2016 9:25:05 AM	0	0	96	10/14/2016 1:49:20 PM	No	0	384	384	0.488	0.189	0.162	0.167	0.172	0.21	0.285	0.236	0.442	0.171	0.181	0.589	0.963	0.112	0.223	0.115	0.911
2	Geomyces pulvereus Hocking & Pitt	No ID	36.564	0	96	184/16G1B	k-g	PM22	OPUS-UMCS-GJ							{CA9FF7E8-AD4B-4DC5-B891-559BA6C32DC6}	OK		not available				air	9/23/2016 10:13:58 AM	0	0	96	10/14/2016 1:49:34 PM	No	0	384	384	0.322	0.199	0.169	0.171	0.175	0.19	0.594	0.246	0.658	0.175	0.194	0.513	0.942	0.17	0.303	0.116	1.067
3	Cladosporium sphaerospermum Penzig BGB	No ID	14.318	0.213	24	184/16G1B	Michal	PM22	Opus Gj UMCS							{BA2361CE-F590-4E87-85C3-9A4762779D9C}	OK		not available				air	9/19/2016 2:46:22 PM	0	0	24	10/14/2016 1:47:38 PM	No	0	96	96	0.147	0.15	0.14	0.145	0.139	0.14	0.148	0.138	0.143	0.141	0.152	0.157	0.12	0.113	0.162	0.179	0.17
3		No ID: Too Few Positive Reactions	-1	-1	24	184/16G2A	Maciej i Michal	PM22	OPUS-GJ-UMCS							{DD77F264-D907-499F-B9A4-2ABE332B1849}	OK		not available				air	9/20/2016 1:19:14 PM	0	0	24	10/14/2016 1:47:51 PM	No	0	96	96	0.146	0.142	0.136	0.142	0.143	0.141	0.144	0.152	0.139	0.142	0.15	0.152	0.119	0.114	0.114	0.114	0.106
3		No ID: Too Few Positive Reactions	-1	-1	48	184/16G2A	Maciej i Michal	PM22	OPUS-GJ-UMCS							{00582A86-3284-4913-B8D4-17C4C825E373}	OK		not available				air	9/20/2016 10:58:47 AM	0	0	48	10/14/2016 1:48:03 PM	No	0	192	192	0.151	0.142	0.137	0.144	0.142	0.141	0.148	0.159	0.145	0.146	0.156	0.164	0.125	0.116	0.112	0.114	0.105
3		No ID: Too Few Positive Reactions	-1	-1	72	184/16G1A	Maciej i Michal	PM22	OPUS-GJ-UMCS							{9BA509EA-E872-4B7A-98F0-52B2073999FE}	OK		not available				air	9/20/2016 10:18:30 AM	0	0	72	10/14/2016 1:48:18 PM	No	0	288	288	0.157	0.147	0.142	0.149	0.144	0.158	0.157	0.176	0.144	0.148	0.155	0.164	0.115	0.106	0.109	0.115	0.104
3		No ID: Too Few Positive Reactions	-1	-1	96	184/16G2A	MAGDA	PM22	OPUS-GJ-UMCS							{0AE43D24-82B2-4CAF-9BA0-9D38C93AFE40}	OK		not available				air	9/20/2016 10:00:04 AM	0	0	96	10/14/2016 1:48:28 PM	No	0	384	384	0.172	0.151	0.145	0.15	0.146	0.147	0.155	0.173	0.147	0.149	0.162	0.18	0.141	0.116	0.112	0.114	0.104
3	Eurotium herbariorum (Wiggers:Fries) Link BGC	No ID	10.455	0.376	96	184/16G2A	Giorgia and Karola	PM22	OPUS-GJ-UMCS							{5847B22F-BDCE-4545-8B22-674238DFCB5C}	OK		not available				air	9/21/2016 9:52:39 AM	0	0	96	10/14/2016 1:48:39 PM	No	0	384	384	0.18	0.15	0.148	0.149	0.142	0.143	0.153	0.175	0.146	0.147	0.158	0.191	0.198	0.133	0.12	0.112	0.099
3	Eurotium herbariorum (Wiggers:Fries) Link BGC	No ID	15.654	0.187	96	184/16G2A	MAGDA	PM22	OPUS-GJ-UMCS							{702AFE8F-E2CF-4A6B-96DD-79E1D6B9B012}	OK		not available				air	9/20/2016 8:10:20 AM	0	0	96	10/14/2016 1:48:58 PM	No	0	384	384	0.281	0.164	0.154	0.154	0.146	0.149	0.159	0.182	0.149	0.153	0.169	0.188	0.663	0.392	0.246	0.111	0.099
3	Eurotium herbariorum (Wiggers:Fries) Link BGC	No ID	15.654	0.187	96	184/16G2A	MAGDA	PM22	OPUS-GJ-UMCS							{702AFE8F-E2CF-4A6B-96DD-79E1D6B9B012}	OK		not available				air	9/20/2016 8:10:20 AM	0	0	96	10/14/2016 1:48:58 PM	No	0	384	384	0.281	0.164	0.154	0.154	0.146	0.149	0.159	0.182	0.149	0.153	0.169	0.188	0.663	0.392	0.246	0.111	0.099
3	Eurotium herbariorum (Wiggers:Fries) Link BGC	No ID	21.245	0.007	96	184/16G2A	MAGDA	PM22	OPUS-GJ-UMCS							{8A834FC2-CA6C-4358-99FA-24B2F08A806D}	OK		not available				air	9/21/2016 7:06:41 AM	0	0	96	10/14/2016 1:49:08 PM	No	0	384	384	0.408	0.177	0.164	0.161	0.154	0.157	0.168	0.193	0.159	0.161	0.181	0.187	0.811	0.793	0.32	0.121	0.11
3	Eurotium herbariorum (Wiggers:Fries) Link BGC	No ID	26.688	0.002	96	184/16G2A	Karola - Giorgia	PM22	OPUS-UMCS-GJ							{074A8935-FA3A-4CC4-8C7D-04D32FD10044}	OK		not available				air	9/22/2016 9:25:43 AM	0	0	96	10/14/2016 1:49:20 PM	No	0	384	384	0.383	0.179	0.185	0.16	0.15	0.155	0.165	0.194	0.155	0.161	0.182	0.157	0.784	0.972	0.533	0.113	0.099
3	Geomyces pulvereus Hocking & Pitt	No ID	30.82	0.001	96	184/16G2A	k-g	PM22	OPUS-UMCS-GJ							{7B67CD09-0805-4B99-939A-66C31118ECD4}	OK		not available				air	9/23/2016 10:14:49 AM	0	0	96	10/14/2016 1:49:34 PM	No	0	384	384	0.295	0.191	0.226	0.163	0.151	0.157	0.169	0.197	0.165	0.166	0.192	0.736	0.706	0.993	0.829	0.114	0.097
4		No ID: Too Few Positive Reactions	-1	-1	24	184/16G1B	Michal	PM22	Opus Gj UMCS							{BE7036FF-4764-48AE-A561-F067FF0B7851}	OK		not available				air	9/19/2016 2:44:39 PM	0	0	24	10/14/2016 1:47:38 PM	No	0	96	96	0	0	0	0	0	0	0	0	0	0	0	0	0	0	0	0	0
4		No ID: Too Few Positive Reactions	-1	-1	24	184/16G2B	Maciej i Michal	PM22	OPUS-GJ-UMCS							{77BF0A26-6447-427B-99CC-E164B9E1CC1F}	OK		not available				air	9/20/2016 1:19:55 PM	0	0	24	10/14/2016 1:47:51 PM	No	0	96	96	0.145	0.141	0.135	0.141	0.142	0.141	0.144	0.152	0.14	0.142	0.15	0.152	0.117	0.111	0.112	0.113	0.106
4		No ID: Too Few Positive Reactions	-1	-1	48	184/16G2B	Maciej i Michal	PM22	OPUS-GJ-UMCS							{D0DFE8BB-DBC9-4E24-8B3A-D70B80512AA8}	OK		not available				air	9/20/2016 10:59:20 AM	0	0	48	10/14/2016 1:48:03 PM	No	0	192	192	0.15	0.141	0.136	0.143	0.142	0.14	0.147	0.159	0.144	0.146	0.156	0.163	0.123	0.114	0.11	0.112	0.104
4		No ID: Too Few Positive Reactions	-1	-1	72	184/16G1B	Maciej i Michal	PM22	OPUS-GJ-UMCS							{73DB22FF-94C6-4920-BCC9-8478E9293B1C}	OK		not available				air	9/20/2016 10:19:20 AM	0	0	72	10/14/2016 1:48:18 PM	No	0	288	288	0.156	0.146	0.142	0.149	0.143	0.158	0.157	0.176	0.144	0.148	0.155	0.165	0.114	0.105	0.108	0.114	0.103
4		No ID: Too Few Positive Reactions	-1	-1	96	184/16G2B	MAGDA	PM22	OPUS-GJ-UMCS							{030D8EC8-878F-4A76-816A-D4214420634D}	OK		not available				air	9/20/2016 10:00:37 AM	0	0	96	10/14/2016 1:48:28 PM	No	0	384	384	0.17	0.151	0.144	0.149	0.145	0.145	0.153	0.172	0.146	0.147	0.162	0.178	0.139	0.113	0.109	0.113	0.102
4	Eurotium herbariorum (Wiggers:Fries) Link BGC	No ID	10.455	0.376	96	184/16G2B	Giorgia and Karola	PM22	OPUS-GJ-UMCS							{275DF91F-6F62-454D-B70E-C85CE628BE75}	OK		not available				air	9/21/2016 9:53:15 AM	0	0	96	10/14/2016 1:48:39 PM	No	0	384	384	0.176	0.15	0.146	0.147	0.142	0.143	0.153	0.175	0.146	0.147	0.159	0.189	0.196	0.135	0.119	0.11	0.099
4	Eurotium herbariorum (Wiggers:Fries) Link BGC	No ID	15.802	0.183	96	184/16G2B	MAGDA	PM22	OPUS-GJ-UMCS							{45AB65AB-ED57-4474-B867-FF7FD671A015}	OK		not available				air	9/20/2016 8:10:56 AM	0	0	96	10/14/2016 1:48:58 PM	No	0	384	384	0.288	0.162	0.152	0.152	0.145	0.149	0.159	0.181	0.149	0.153	0.17	0.188	0.664	0.394	0.242	0.11	0.098
4	Eurotium herbariorum (Wiggers:Fries) Link BGC	No ID	15.802	0.183	96	184/16G2B	MAGDA	PM22	OPUS-GJ-UMCS							{45AB65AB-ED57-4474-B867-FF7FD671A015}	OK		not available				air	9/20/2016 8:10:56 AM	0	0	96	10/14/2016 1:48:58 PM	No	0	384	384	0.288	0.162	0.152	0.152	0.145	0.149	0.159	0.181	0.149	0.153	0.17	0.188	0.664	0.394	0.242	0.11	0.098
4	Eurotium herbariorum (Wiggers:Fries) Link BGC	No ID	20.245	0.009	96	184/16G2B	MAGDA	PM22	OPUS-GJ-UMCS							{1B541E8D-0EA9-46BD-A6F7-211CD458CBDB}	OK		not available				air	9/21/2016 7:07:18 AM	0	0	96	10/14/2016 1:49:08 PM	No	0	384	384	0.421	0.174	0.161	0.159	0.15	0.153	0.163	0.189	0.155	0.158	0.177	0.188	0.811	0.795	0.311	0.114	0.105
4	Eurotium herbariorum (Wiggers:Fries) Link BGC	No ID	26.688	0.002	96	184/16G2B	Karola - Giorgia	PM22	OPUS-UMCS-GJ							{3F3A64F5-FFBE-4E65-82F4-ABEF42C801B5}	OK		not available				air	9/22/2016 9:26:17 AM	0	0	96	10/14/2016 1:49:20 PM	No	0	384	384	0.383	0.178	0.184	0.16	0.151	0.156	0.165	0.194	0.155	0.161	0.182	0.157	0.784	0.972	0.533	0.113	0.1
4	Geomyces pulvereus Hocking & Pitt	No ID	30.82	0.001	96	184/16G2B	k-g	PM22	OPUS-UMCS-GJ							{2FD9B932-95F8-42DC-A312-EB75877AA71E}	OK		not available				air	9/23/2016 10:15:30 AM	0	0	96	10/14/2016 1:49:34 PM	No	0	384	384	0.296	0.189	0.225	0.164	0.153	0.159	0.17	0.199	0.167	0.166	0.191	0.737	0.706	0.994	0.829	0.113	0.097
[truncated: 79 more columns]

## Sheet: 096_PM23
Protocol	Match Details	ID Result	Distance	Similarity	Call Hour	Sample	Name	Strain ID	Other	sample ID	Operator	Source	Research Group	input9	Input10	Plate GUID	Status	Strain	Taxa	Genus	Family	Org Type	Sub Type	Date	Reader	Temperature	Read Details	Import	Flagged: No	Color	CountOfReads	Read Number	1	2	3	4	5	6	7	8	9	10	11	12	13	14	15	16	17
1		No ID: Too Few Positive Reactions	-1	-1	24	180/16W1A	Michal	PM23	Opus Gj UMCS							{2E96C872-24FC-4941-B3B2-68644FBFB382}	OK		not available				air	9/19/2016 3:17:51 PM	0	0	24	10/14/2016 1:47:40 PM	No	0	96	96	0.147	0.138	0.144	0.139	0.138	0.139	0.141	0.165	0.137	0.169	0.229	0.239	0.119	0.108	0.107	0.11	0.104
1		No ID: Too Few Positive Reactions	-1	-1	24	180/16W1A	Maciej i Michal	PM23	OPUS-GJ-UMCS							{3C7CE2AA-4B27-40FF-8436-968BD0B0F443}	OK		not available				air	9/20/2016 1:27:10 PM	0	0	24	10/14/2016 1:47:53 PM	No	0	96	96	0.146	0.146	0.141	0.138	0.14	0.143	0.144	0.147	0.142	0.15	0.358	0.277	0.117	0.112	0.113	0.113	0.106
1		No ID: Too Few Positive Reactions	-1	-1	48	180/16W1A	Maciej i Michal	PM23	OPUS-GJ-UMCS							{76ECEF6A-7308-414C-A087-2465F5D4E516}	OK		not available				air	9/20/2016 11:13:13 AM	0	0	48	10/14/2016 1:48:05 PM	No	0	192	192	0.153	0.149	0.171	0.143	0.141	0.145	0.185	0.151	0.145	0.153	0.172	0.286	0.112	0.133	0.111	0.113	0.244
1		No ID: Too Few Positive Reactions	-1	-1	72	180/16W1A	Maciej i Michal	PM23	OPUS-GJ-UMCS							{F9BD855B-B80A-4C4D-B5B2-790589F22A0C}	OK		not available				air	9/20/2016 10:31:22 AM	0	0	72	10/14/2016 1:48:19 PM	No	0	288	288	0.154	0.152	0.133	0.134	0.14	0.144	0.135	0.146	0.149	0.153	0.168	0.299	0.114	0.107	0.107	0.105	0.149
1		No ID: Too Few Positive Reactions	-1	-1	96	180/16W1A	MAGDA	PM23	OPUS-GJ-UMCS							{EED195A4-4FD8-4C11-8DFC-5525DEF05CB2}	OK		not available				air	9/20/2016 10:15:23 AM	0	0	96	10/14/2016 1:48:30 PM	No	0	384	384	0.16	0.155	0.134	0.138	0.147	0.15	0.14	0.149	0.158	0.159	0.174	0.312	0.117	0.107	0.112	0.123	0.104
1		No ID: Too Few Positive Reactions	-1	-1	96	180/16W1A	Giorgia and Karola	PM23	OPUS-GJ-UMCS							{9CA5E20A-9FAF-4E03-B28D-2D56F1E7C460}	OK		not available				air	9/21/2016 10:00:55 AM	0	0	96	10/14/2016 1:48:41 PM	No	0	384	384	0.168	0.156	0.136	0.144	0.147	0.158	0.143	0.156	0.162	0.163	0.176	0.33	0.12	0.105	0.116	0.124	0.143
1		No ID: Too Few Positive Reactions	-1	-1	96	180/16W1A	Giorgia and Karola	PM23	OPUS-GJ-UMCS							{9CA5E20A-9FAF-4E03-B28D-2D56F1E7C460}	OK		not available				air	9/21/2016 10:00:55 AM	0	0	96	10/14/2016 1:48:41 PM	No	0	384	384	0.168	0.156	0.136	0.144	0.147	0.158	0.143	0.156	0.162	0.163	0.176	0.33	0.12	0.105	0.116	0.124	0.143
1	Eurotium herbariorum (Wiggers:Fries) Link BGC	No ID	16.76	0.084	96	180/16W1A	MAGDA	PM23	OPUS-GJ-UMCS							{13DC1613-2868-4079-91A1-BC0BD5033BD7}	OK		not available				air	9/20/2016 8:21:13 AM	0	0	96	10/14/2016 1:49:00 PM	No	0	384	384	0.177	0.164	0.142	0.149	0.151	0.158	0.151	0.159	0.165	0.169	0.185	0.334	0.132	0.105	0.106	0.102	0.186
1	Eurotium herbariorum (Wiggers:Fries) Link BGC	No ID	15.649	0.164	96	180/16W1A	MAGDA	PM23	OPUS-GJ-UMCS							{564EE293-EE29-4993-AA6A-0315D91C6878}	OK		not available				air	9/21/2016 7:22:11 AM	0	0	96	10/14/2016 1:49:11 PM	No	0	384	384	0.167	0.173	0.148	0.152	0.158	0.162	0.156	0.159	0.165	0.171	0.188	0.317	0.139	0.106	0.11	0.101	0.149
1	Eurotium herbariorum (Wiggers:Fries) Link BGC	No ID	15.649	0.164	96	180/16W1A	MAGDA	PM23	OPUS-GJ-UMCS							{564EE293-EE29-4993-AA6A-0315D91C6878}	OK		not available				air	9/21/2016 7:22:11 AM	0	0	96	10/14/2016 1:49:11 PM	No	0	384	384	0.167	0.173	0.148	0.152	0.158	0.162	0.156	0.159	0.165	0.171	0.188	0.317	0.139	0.106	0.11	0.101	0.149
1	Eurotium amstelodami Mangin BGC	No ID	18.621	0.072	96	180/16W1A	G-K	PM23	OPUS-UMCS-GJ							{B5ACD75B-5B7A-4C09-9B11-A0F8673DDF8F}	OK		not available				air	9/23/2016 10:26:49 AM	0	0	96	10/14/2016 1:49:35 PM	No	0	384	384	0.122	0.19	0.16	0.17	0.178	0.16	0.198	0.183	0.174	0.18	0.189	0.332	0.146	0.106	0.106	0.103	0.104
2		No ID: Too Few Positive Reactions	-1	-1	24	180/16W1B	Michal	PM23	Opus Gj UMCS							{5E9414FD-8834-4D82-93BF-A6529089CE99}	OK		not available				air	9/19/2016 3:18:24 PM	0	0	24	10/14/2016 1:47:40 PM	No	0	96	96	0.146	0.138	0.144	0.139	0.138	0.139	0.141	0.165	0.137	0.168	0.227	0.24	0.118	0.107	0.107	0.11	0.104
2		No ID: Too Few Positive Reactions	-1	-1	24	180/16W1B	Maciej i Michal	PM23	OPUS-GJ-UMCS							{4CA3D4FB-BA04-4B0E-A751-3B5927A2913D}	OK		not available				air	9/20/2016 1:26:28 PM	0	0	24	10/14/2016 1:47:53 PM	No	0	96	96	0.148	0.147	0.142	0.139	0.141	0.143	0.144	0.148	0.143	0.149	0.359	0.277	0.12	0.121	0.133	0.136	0.127
2		No ID: Too Few Positive Reactions	-1	-1	48	180/16W1B	Maciej i Michal	PM23	OPUS-GJ-UMCS							{D82B90D3-48E2-4259-BC00-79DD43D814D2}	OK		not available				air	9/20/2016 11:13:50 AM	0	0	48	10/14/2016 1:48:05 PM	No	0	192	192	0.154	0.15	0.172	0.15	0.141	0.145	0.187	0.151	0.146	0.153	0.172	0.288	0.112	0.138	0.111	0.112	0.247
2		No ID: Too Few Positive Reactions	-1	-1	72	180/16W1B	Maciej i Michal	PM23	OPUS-GJ-UMCS							{C282BB1C-9E99-4548-904F-78D90582027F}	OK		not available				air	9/20/2016 10:31:58 AM	0	0	72	10/14/2016 1:48:19 PM	No	0	288	288	0.151	0.15	0.131	0.133	0.139	0.143	0.134	0.146	0.149	0.152	0.167	0.294	0.112	0.104	0.105	0.103	0.146
2		No ID: Too Few Positive Reactions	-1	-1	96	180/16W1B	MAGDA	PM23	OPUS-GJ-UMCS							{2D6AE11B-23B4-45CF-975D-F5B7CBC79C92}	OK		not available				air	9/20/2016 10:15:56 AM	0	0	96	10/14/2016 1:48:30 PM	No	0	384	384	0.16	0.155	0.134	0.138	0.146	0.149	0.14	0.149	0.158	0.158	0.174	0.313	0.117	0.106	0.108	0.109	0.1
2		No ID: Too Few Positive Reactions	-1	-1	96	180/16W1B	Giorgia and Karola	PM23	OPUS-GJ-UMCS							{F0513B74-867D-4189-825D-5A226F46058A}	OK		not available				air	9/21/2016 10:01:33 AM	0	0	96	10/14/2016 1:48:41 PM	No	0	384	384	0.167	0.155	0.135	0.143	0.146	0.156	0.142	0.155	0.161	0.162	0.175	0.321	0.119	0.103	0.104	0.115	0.136
2		No ID: Too Few Positive Reactions	-1	-1	96	180/16W1B	Giorgia and Karola	PM23	OPUS-GJ-UMCS							{F0513B74-867D-4189-825D-5A226F46058A}	OK		not available				air	9/21/2016 10:01:33 AM	0	0	96	10/14/2016 1:48:41 PM	No	0	384	384	0.167	0.155	0.135	0.143	0.146	0.156	0.142	0.155	0.161	0.162	0.175	0.321	0.119	0.103	0.104	0.115	0.136
2	Eurotium herbariorum (Wiggers:Fries) Link BGC	No ID	15.889	0.161	96	180/16W1B	MAGDA	PM23	OPUS-GJ-UMCS							{086A2418-73B9-4F3D-93C4-9031DBE82654}	OK		not available				air	9/20/2016 8:21:46 AM	0	0	96	10/14/2016 1:49:00 PM	No	0	384	384	0.175	0.163	0.142	0.148	0.15	0.157	0.149	0.159	0.164	0.168	0.185	0.325	0.131	0.105	0.106	0.101	0.183
2	Eurotium herbariorum (Wiggers:Fries) Link BGC	No ID	15.649	0.164	96	180/16W1B	MAGDA	PM23	OPUS-GJ-UMCS							{3E46D8E0-B9B9-4312-80B6-006E7C8849B5}	OK		not available				air	9/21/2016 7:22:44 AM	0	0	96	10/14/2016 1:49:11 PM	No	0	384	384	0.168	0.172	0.146	0.152	0.157	0.162	0.156	0.16	0.165	0.171	0.189	0.32	0.139	0.106	0.11	0.101	0.147
2	Eurotium herbariorum (Wiggers:Fries) Link BGC	No ID	15.649	0.164	96	180/16W1B	MAGDA	PM23	OPUS-GJ-UMCS							{3E46D8E0-B9B9-4312-80B6-006E7C8849B5}	OK		not available				air	9/21/2016 7:22:44 AM	0	0	96	10/14/2016 1:49:11 PM	No	0	384	384	0.168	0.172	0.146	0.152	0.157	0.162	0.156	0.16	0.165	0.171	0.189	0.32	0.139	0.106	0.11	0.101	0.147
2	Eurotium amstelodami Mangin BGC	No ID	18.621	0.072	96	180/16W1B	G-K	PM23	OPUS-UMCS-GJ							{F98F029B-7BBF-4E84-9132-6F59999FB448}	OK		not available				air	9/23/2016 10:27:23 AM	0	0	96	10/14/2016 1:49:35 PM	No	0	384	384	0.122	0.19	0.16	0.17	0.178	0.16	0.198	0.183	0.173	0.18	0.189	0.332	0.146	0.106	0.105	0.104	0.105
3		No ID: Too Few Positive Reactions	-1	-1	24	180/16W2A	Michal	PM23	Opus Gj UMCS							{1131662B-AAEC-4CBD-9064-E5F0EC3085B2}	OK		not available				air	9/19/2016 3:19:12 PM	0	0	24	10/14/2016 1:47:40 PM	No	0	96	96	0.142	0.139	0.132	0.137	0.127	0.132	0.138	0.157	0.137	0.135	0.198	0.202	0.114	0.098	0.096	0.101	0.102
3	Scopulariopsis brumptii Salvanet-Duval	No ID	18.847	0.086	24	180/16W2A	Maciej i Michal	PM23	OPUS-GJ-UMCS							{A6F9006D-6B2C-406A-AB95-B0667F9FD361}	OK		not available				air	9/20/2016 1:24:53 PM	0	0	24	10/14/2016 1:47:53 PM	No	0	96	96	0.143	0.14	0.132	0.134	0.135	0.137	0.14	0.137	0.149	0.154	0.365	0.25	0.119	0.155	0.259	0.291	0.285
3		No ID: Too Few Positive Reactions	-1	-1	48	180/16W2A	Maciej i Michal	PM23	OPUS-GJ-UMCS							{C2592E8B-0FE3-4E9A-8E72-CF3B59916CCF}	OK		not available				air	9/20/2016 11:11:39 AM	0	0	48	10/14/2016 1:48:05 PM	No	0	192	192	0.146	0.154	0.146	0.161	0.143	0.151	0.176	0.215	0.241	0.158	0.394	0.252	0.121	0.119	0.116	0.115	0.108
3		No ID: Too Few Positive Reactions	-1	-1	72	180/16W2A	Maciej i Michal	PM23	OPUS-GJ-UMCS							{332B7721-1324-4F48-B0B9-34256F7B9F19}	OK		not available				air	9/20/2016 10:32:42 AM	0	0	72	10/14/2016 1:48:19 PM	No	0	288	288	0.16	0.144	0.137	0.138	0.139	0.143	0.14	0.142	0.162	0.154	0.36	0.258	0.118	0.107	0.103	0.105	0.102
3		No ID: Too Few Positive Reactions	-1	-1	96	180/16W2A	MAGDA	PM23	OPUS-GJ-UMCS							{2DC0442D-D1E9-45E9-A004-E82E2F93C1F9}	OK		not available				air	9/20/2016 10:16:45 AM	0	0	96	10/14/2016 1:48:30 PM	No	0	384	384	0.17	0.154	0.145	0.148	0.148	0.155	0.151	0.15	0.152	0.16	0.333	0.266	0.124	0.109	0.104	0.11	0.103
3		No ID: Too Few Positive Reactions	-1	-1	96	180/16W2A	Giorgia and Karola	PM23	OPUS-GJ-UMCS							{73DD9717-3959-4540-9D24-C921F6D035F4}	OK		not available				air	9/21/2016 10:02:16 AM	0	0	96	10/14/2016 1:48:41 PM	No	0	384	384	0.187	0.159	0.15	0.149	0.148	0.158	0.15	0.152	0.15	0.157	0.281	0.275	0.13	0.107	0.109	0.185	0.118
3		No ID: Too Few Positive Reactions	-1	-1	96	180/16W2A	Giorgia and Karola	PM23	OPUS-GJ-UMCS							{73DD9717-3959-4540-9D24-C921F6D035F4}	OK		not available				air	9/21/2016 10:02:16 AM	0	0	96	10/14/2016 1:48:41 PM	No	0	384	384	0.187	0.159	0.15	0.149	0.148	0.158	0.15	0.152	0.15	0.157	0.281	0.275	0.13	0.107	0.109	0.185	0.118
3		No ID: Too Few Positive Reactions	-1	-1	96	180/16W2A	MAGDA	PM23	OPUS-GJ-UMCS							{73308171-3BD3-4E7E-8C45-D5AB4D6DDD45}	OK		not available				air	9/20/2016 8:22:23 AM	0	0	96	10/14/2016 1:49:00 PM	No	0	384	384	0.151	0.18	0.168	0.17	0.17	0.174	0.184	0.17	0.158	0.165	0.186	0.281	0.283	0.111	0.107	0.506	0.105
3	Eurotium herbariorum (Wiggers:Fries) Link BGC	No ID	27.16	0.002	96	180/16W2A	MAGDA	PM23	OPUS-GJ-UMCS							{CBD88C71-DB58-4835-98B5-D77296BEB224}	OK		not available				air	9/21/2016 7:20:55 AM	0	0	96	10/14/2016 1:49:11 PM	No	0	384	384	0.109	0.189	0.177	0.173	0.178	0.172	0.181	0.17	0.166	0.171	0.184	0.286	0.395	0.118	0.112	0.869	0.125
3	Eurotium herbariorum (Wiggers:Fries) Link BGC	No ID	27.16	0.002	96	180/16W2A	MAGDA	PM23	OPUS-GJ-UMCS							{CBD88C71-DB58-4835-98B5-D77296BEB224}	OK		not available				air	9/21/2016 7:20:55 AM	0	0	96	10/14/2016 1:49:11 PM	No	0	384	384	0.109	0.189	0.177	0.173	0.178	0.172	0.181	0.17	0.166	0.171	0.184	0.286	0.395	0.118	0.112	0.869	0.125
3	Aspergillus restrictus G.Sm. BGB	No ID	27.091	0.002	96	180/16W2A	G-K	PM23	OPUS-UMCS-GJ							{29CA5785-6886-4D11-9FD4-FCBFA9001952}	OK		not available				air	9/23/2016 10:25:39 AM	0	0	96	10/14/2016 1:49:35 PM	No	0	384	384	0.086	0.187	0.216	0.192	0.21	0.159	0.172	0.177	0.163	0.173	0.188	0.313	0.935	0.116	0.106	1.313	0.105
4		No ID: Too Few Positive Reactions	-1	-1	24	180/16W2B	Michal	PM23	Opus Gj UMCS							{BAE22F79-0907-4DF7-B27F-9B986D9A29DC}	OK		not available				air	9/19/2016 3:19:50 PM	0	0	24	10/14/2016 1:47:40 PM	No	0	96	96	0.142	0.14	0.133	0.138	0.128	0.133	0.139	0.158	0.137	0.136	0.199	0.203	0.114	0.099	0.096	0.102	0.102
4	Scopulariopsis brumptii Salvanet-Duval	No ID	18.847	0.086	24	180/16W2B	Maciej i Michal	PM23	OPUS-GJ-UMCS							{98FDDF94-9217-49A4-B023-536AC44F5EA1}	OK		not available				air	9/20/2016 1:25:36 PM	0	0	24	10/14/2016 1:47:53 PM	No	0	96	96	0.14	0.137	0.13	0.132	0.133	0.135	0.139	0.136	0.143	0.152	0.355	0.251	0.116	0.14	0.251	0.286	0.279
4		No ID: Too Few Positive Reactions	-1	-1	48	180/16W2B	Maciej i Michal	PM23	OPUS-GJ-UMCS							{5496B192-E461-4C97-B213-55545C17DFF6}	OK		not available				air	9/20/2016 11:12:15 AM	0	0	48	10/14/2016 1:48:05 PM	No	0	192	192	0.145	0.153	0.144	0.16	0.142	0.148	0.175	0.209	0.24	0.158	0.385	0.25	0.119	0.119	0.112	0.11	0.104
4		No ID: Too Few Positive Reactions	-1	-1	72	180/16W2B	Maciej i Michal	PM23	OPUS-GJ-UMCS							{7A54006E-4C35-4DF5-9DDB-DC38BCF25310}	OK		not available				air	9/20/2016 10:33:27 AM	0	0	72	10/14/2016 1:48:19 PM	No	0	288	288	0.158	0.143	0.135	0.136	0.138	0.142	0.14	0.142	0.159	0.154	0.351	0.256	0.117	0.106	0.102	0.103	0.101
4		No ID: Too Few Positive Reactions	-1	-1	96	180/16W2B	MAGDA	PM23	OPUS-GJ-UMCS							{76A6E792-D94E-4CB0-BA4E-4B7B1EC30E80}	OK		not available				air	9/20/2016 10:17:22 AM	0	0	96	10/14/2016 1:48:30 PM	No	0	384	384	0.17	0.155	0.145	0.146	0.148	0.154	0.151	0.15	0.151	0.16	0.333	0.266	0.124	0.109	0.105	0.109	0.103
4		No ID: Too Few Positive Reactions	-1	-1	96	180/16W2B	Giorgia and Karola	PM23	OPUS-GJ-UMCS							{4D974F4E-C9BE-4FA1-9580-FA4F2EFEA900}	OK		not available				air	9/21/2016 10:02:49 AM	0	0	96	10/14/2016 1:48:41 PM	No	0	384	384	0.185	0.159	0.149	0.149	0.147	0.156	0.149	0.151	0.149	0.157	0.286	0.273	0.129	0.107	0.103	0.179	0.114
4		No ID: Too Few Positive Reactions	-1	-1	96	180/16W2B	Giorgia and Karola	PM23	OPUS-GJ-UMCS							{4D974F4E-C9BE-4FA1-9580-FA4F2EFEA900}	OK		not available				air	9/21/2016 10:02:49 AM	0	0	96	10/14/2016 1:48:41 PM	No	0	384	384	0.185	0.159	0.149	0.149	0.147	0.156	0.149	0.151	0.149	0.157	0.286	0.273	0.129	0.107	0.103	0.179	0.114
4		No ID: Too Few Positive Reactions	-1	-1	96	180/16W2B	MAGDA	PM23	OPUS-GJ-UMCS							{43C0756A-3D82-44AF-9361-E3173B5E7F8B}	OK		not available				air	9/20/2016 8:22:56 AM	0	0	96	10/14/2016 1:49:00 PM	No	0	384	384	0.146	0.178	0.166	0.168	0.169	0.173	0.182	0.168	0.156	0.164	0.187	0.279	0.282	0.111	0.106	0.504	0.104
4	Eurotium herbariorum (Wiggers:Fries) Link BGC	No ID	27.16	0.002	96	180/16W2B	MAGDA	PM23	OPUS-GJ-UMCS							{D0BE890B-17C0-47B2-82D3-121E347E2CA8}	OK		not available				air	9/21/2016 7:21:29 AM	0	0	96	10/14/2016 1:49:11 PM	No	0	384	384	0.109	0.186	0.173	0.171	0.176	0.17	0.179	0.169	0.164	0.17	0.185	0.285	0.394	0.116	0.111	0.863	0.122
4	Eurotium herbariorum (Wiggers:Fries) Link BGC	No ID	27.16	0.002	96	180/16W2B	MAGDA	PM23	OPUS-GJ-UMCS							{D0BE890B-17C0-47B2-82D3-121E347E2CA8}	OK		not available				air	9/21/2016 7:21:29 AM	0	0	96	10/14/2016 1:49:11 PM	No	0	384	384	0.109	0.186	0.173	0.171	0.176	0.17	0.179	0.169	0.164	0.17	0.185	0.285	0.394	0.116	0.111	0.863	0.122
4	Aspergillus restrictus G.Sm. BGB	No ID	27.091	0.002	96	180/16W2B	G-K	PM23	OPUS-UMCS-GJ							{D174DCDB-4765-4F82-993C-E31E884246E1}	OK		not available				air	9/23/2016 10:26:12 AM	0	0	96	10/14/2016 1:49:35 PM	No	0	384	384	0.086	0.187	0.217	0.193	0.21	0.16	0.173	0.177	0.163	0.173	0.189	0.314	0.936	0.117	0.106	1.314	0.105
1		No ID: Too Few Positive Reactions	-1	-1	24	181/16D1A	Michal	PM23	Opus Gj UMCS							{C1EEE52F-9C51-4D9C-B66D-1C04ABF4A11F}	OK		not available				air	9/19/2016 3:16:09 PM	0	0	24	10/14/2016 1:47:40 PM	No	0	96	96	0.146	0.138	0.136	0.14	0.145	0.135	0.145	0.143	0.141	0.148	0.166	0.266	0.113	0.093	0.099	0.109	0.116
1	Scopulariopsis brumptii Salvanet-Duval	No ID	11.768	0.321	24	181/16D1A	Maciej i Michal	PM23	OPUS-GJ-UMCS							{2AEFA719-43CA-4FBD-9565-354D603878E6}	OK		not available				air	9/20/2016 1:21:42 PM	0	0	24	10/14/2016 1:47:53 PM	No	0	96	96	0.138	0.178	0.311	0.371	0.387	0.365	0.386	0.406	0.401	0.371	0.338	0.263	0.109	0.394	0.395	0.412	0.406
1	Scopulariopsis brumptii Salvanet-Duval	No ID	21.128	0.007	48	181/16D1A	Maciej i Michal	PM23	OPUS-GJ-UMCS							{35122488-2F27-4B7F-AFB8-BAF96B93E1A8}	OK		not available				air	9/20/2016 11:03:33 AM	0	0	48	10/14/2016 1:48:05 PM	No	0	192	192	0.233	0.155	0.318	0.27	0.166	0.154	0.321	0.289	0.215	0.173	0.228	0.28	0.122	0.128	0.185	0.157	0.168
1	Scopulariopsis brumptii Salvanet-Duval	No ID	20.198	0.009	72	181/16D1A	Maciej i Michal	PM23	OPUS-GJ-UMCS							{72FB2A9E-0A17-4ACC-A025-4A28BBE17CD1}	OK		not available				air	9/20/2016 10:21:04 AM	0	0	72	10/14/2016 1:48:19 PM	No	0	288	288	0.146	0.144	0.143	0.154	0.214	0.147	0.143	0.141	0.204	0.171	0.235	0.277	0.111	0.293	0.292	0.228	0.287
1	Chrysosporium pannicola (Corda) vanOorschot & Stalpers	No ID	25.701	0.003	96	181/16D1A	MAGDA	PM23	OPUS-GJ-UMCS							{37969EEF-D10B-4FAA-95C7-D8170220301F}	OK		not available				air	9/20/2016 10:03:29 AM	0	0	96	10/14/2016 1:48:30 PM	No	0	384	384	0.166	0.155	0.194	0.162	0.285	0.149	0.176	0.218	0.24	0.283	0.368	0.213	0.13	0.113	0.263	0.242	0.237
1	Chrysosporium pannicola (Corda) vanOorschot & Stalpers	No ID	15.209	0.2	96	181/16D1A	Giorgia and Karola	PM23	OPUS-GJ-UMCS							{CA746DB6-9C78-40AB-A6A5-DDBF84BFBDD5}	OK		not available				air	9/21/2016 9:56:53 AM	0	0	96	10/14/2016 1:48:41 PM	No	0	384	384	0.183	0.157	0.141	0.149	0.146	0.153	0.149	0.149	0.186	0.162	0.253	0.279	0.126	0.112	0.111	0.129	0.125
1	Chrysosporium pannicola (Corda) vanOorschot & Stalpers	No ID	15.209	0.2	96	181/16D1A	Giorgia and Karola	PM23	OPUS-GJ-UMCS							{CA746DB6-9C78-40AB-A6A5-DDBF84BFBDD5}	OK		not available				air	9/21/2016 9:56:53 AM	0	0	96	10/14/2016 1:48:41 PM	No	0	384	384	0.183	0.157	0.141	0.149	0.146	0.153	0.149	0.149	0.186	0.162	0.253	0.279	0.126	0.112	0.111	0.129	0.125
1	Wallemia sebi (Fries) vonArx	No ID	21.449	0.007	96	181/16D1A	MAGDA	PM23	OPUS-GJ-UMCS							{A90B3573-8339-4E98-8E2D-C7605C226E4D}	OK		not available				air	9/21/2016 7:11:53 AM	0	0	96	10/14/2016 1:49:10 PM	No	0	384	384	0.112	0.18	0.157	0.158	0.158	0.17	0.152	0.16	0.623	0.17	0.271	0.247	0.482	0.352	0.142	0.144	0.18
1	Wallemia sebi (Fries) vonArx	No ID	22.098	0.006	96	181/16D1B	MAGDA	PM23	OPUS-GJ-UMCS							{B8063457-F366-4120-9B74-51C2F4B98915}	OK		not available				air	9/21/2016 7:12:27 AM	0	0	96	10/14/2016 1:49:10 PM	No	0	384	384	0.112	0.178	0.156	0.159	0.158	0.169	0.15	0.16	0.623	0.17	0.272	0.247	0.483	0.352	0.142	0.143	0.177
1	Wallemia sebi (Fries) vonArx	No ID	30.539	0.001	96	181/16D1A	Karola	PM23	OPUS-UMCS-GJ							{6A26D78D-FE2F-48C9-9671-B697C4643242}	OK		not available				air	9/22/2016 8:43:36 AM	0	0	96	10/14/2016 1:49:22 PM	No	0	384	384	0.097	0.195	0.16	0.168	0.185	0.173	0.157	0.167	0.97	0.202	0.347	0.245	0.685	0.651	0.194	0.172	0.38
1	Aspergillus restrictus G.Sm. BGB	No ID	41.07	0	96	181/16D1A	G-K	PM23	OPUS-UMCS-GJ							{71899A02-3415-4724-9B9F-42C64B4D5EF3}	OK		not available				air	9/23/2016 10:17:35 AM	0	0	96	10/14/2016 1:49:35 PM	No	0	384	384	0.101	0.193	0.165	0.171	0.169	0.171	0.16	0.169	1.034	0.182	0.38	0.257	0.716	1.072	0.22	0.18	0.541
2		No ID: Too Few Positive Reactions	-1	-1	24	181/16D1B	Michal	PM23	Opus Gj UMCS							{CFE5A39A-5720-442C-B230-4D546D8CF0C5}	OK		not available				air	9/19/2016 3:16:52 PM	0	0	24	10/14/2016 1:47:40 PM	No	0	96	96	0.146	0.137	0.136	0.14	0.145	0.135	0.145	0.143	0.141	0.148	0.165	0.266	0.113	0.093	0.099	0.107	0.116
2	Scopulariopsis brumptii Salvanet-Duval	No ID	11.768	0.321	24	181/16D1B	Maciej i Michal	PM23	OPUS-GJ-UMCS							{E45D0CFB-823D-445A-90F2-5838E0B50AA2}	OK		not available				air	9/20/2016 1:22:27 PM	0	0	24	10/14/2016 1:47:53 PM	No	0	96	96	0.137	0.166	0.308	0.368	0.386	0.363	0.384	0.405	0.399	0.367	0.33	0.261	0.107	0.388	0.388	0.41	0.406
2	Scopulariopsis brumptii Salvanet-Duval	No ID	20.84	0.008	48	181/16D1B	Maciej i Michal	PM23	OPUS-GJ-UMCS							{74A95137-7295-47A1-BB81-61D20B2A2F14}	OK		not available				air	9/20/2016 11:04:19 AM	0	0	48	10/14/2016 1:48:05 PM	No	0	192	192	0.221	0.154	0.308	0.263	0.164	0.152	0.312	0.283	0.207	0.17	0.229	0.278	0.12	0.127	0.184	0.154	0.167
2	Scopulariopsis brumptii Salvanet-Duval	No ID	20.669	0.008	72	181/16D1B	Maciej i Michal	PM23	OPUS-GJ-UMCS							{5DBF3835-EF8D-4655-BC9C-5FB15034BF62}	OK		not available				air	9/20/2016 10:22:22 AM	0	0	72	10/14/2016 1:48:19 PM	No	0	288	288	0.146	0.144	0.144	0.147	0.208	0.148	0.144	0.141	0.198	0.166	0.235	0.277	0.111	0.291	0.29	0.225	0.286
2	Chrysosporium pannicola (Corda) vanOorschot & Stalpers	No ID	22.328	0.006	96	181/16D1A	MAGDA	PM23	OPUS-GJ-UMCS							{F1F92AA4-1CA6-4119-B733-50BEDFC25C20}	OK		not available				air	9/20/2016 10:05:01 AM	0	0	96	10/14/2016 1:48:30 PM	No	0	384	384	0.165	0.152	0.141	0.142	0.144	0.154	0.145	0.145	0.151	0.165	0.249	0.271	0.123	0.117	0.205	0.171	0.221
2	Chrysosporium pannicola (Corda) vanOorschot & Stalpers	No ID	15.209	0.2	96	181/16D1B	Giorgia and Karola	PM23	OPUS-GJ-UMCS							{DC87519C-5316-4E23-B381-F70B0CE7F3F3}	OK		not available				air	9/21/2016 9:57:25 AM	0	0	96	10/14/2016 1:48:41 PM	No	0	384	384	0.18	0.156	0.14	0.147	0.145	0.152	0.147	0.149	0.183	0.16	0.252	0.275	0.126	0.111	0.11	0.127	0.123
2	Chrysosporium pannicola (Corda) vanOorschot & Stalpers	No ID	15.209	0.2	96	181/16D1B	Giorgia and Karola	PM23	OPUS-GJ-UMCS							{DC87519C-5316-4E23-B381-F70B0CE7F3F3}	OK		not available				air	9/21/2016 9:57:25 AM	0	0	96	10/14/2016 1:48:41 PM	No	0	384	384	0.18	0.156	0.14	0.147	0.145	0.152	0.147	0.149	0.183	0.16	0.252	0.275	0.126	0.111	0.11	0.127	0.123
2	Wallemia sebi (Fries) vonArx	No ID	22.098	0.006	96	181/16D1B	MAGDA	PM23	OPUS-GJ-UMCS							{B8063457-F366-4120-9B74-51C2F4B98915}	OK		not available				air	9/21/2016 7:12:27 AM	0	0	96	10/14/2016 1:49:10 PM	No	0	384	384	0.112	0.178	0.156	0.159	0.158	0.169	0.15	0.16	0.623	0.17	0.272	0.247	0.483	0.352	0.142	0.143	0.177
2	Aspergillus restrictus G.Sm. BGB	No ID	34.843	0	96	181/16D2	MAGDA	PM23	OPUS-GJ-UMCS							{0CAC240A-DDA4-4069-B4C9-972C6951C285}	OK		not available				air	9/21/2016 7:09:59 AM	0	0	96	10/14/2016 1:49:10 PM	No	0	384	384	0.127	0.181	0.197	0.188	0.268	0.443	0.404	0.248	1.243	1.328	0.347	0.255	0.561	0.119	0.171	0.323	0.174
2	Aspergillus restrictus G.Sm. BGB	No ID	30.267	0.001	96	181/16D1B	Karola	PM23	OPUS-UMCS-GJ							{162C9426-2B2C-48AD-91DD-71266D7AE166}	OK		not available				air	9/22/2016 8:44:14 AM	0	0	96	10/14/2016 1:49:22 PM	No	0	384	384	0.097	0.192	0.157	0.165	0.184	0.169	0.155	0.166	0.968	0.201	0.354	0.242	0.685	0.655	0.199	0.172	0.38
2	Aspergillus restrictus G.Sm. BGB	No ID	41.07	0	96	181/16D1B	G-K	PM23	OPUS-UMCS-GJ							{8933FAFB-6240-41DC-89EE-0680C2AD4D3E}	OK		not available				air	9/23/2016 10:18:12 AM	0	0	96	10/14/2016 1:49:35 PM	No	0	384	384	0.101	0.193	0.165	0.172	0.17	0.172	0.16	0.17	1.035	0.183	0.383	0.258	0.718	1.072	0.22	0.18	0.541
3		No ID: Too Few Positive Reactions	-1	-1	24	181/16D2A	Michal	PM23	Opus Gj UMCS							{E84E8DD1-E81A-40E9-9F49-4CAF58318E98}	OK		not available				air	9/19/2016 3:14:23 PM	0	0	24	10/14/2016 1:47:40 PM	No	0	96	96	0.135	0.135	0.148	0.141	0.138	0.14	0.136	0.137	0.139	0.148	0.251	0.216	0.104	0.108	0.116	0.1	0.1
3	Scopulariopsis brumptii Salvanet-Duval	No ID	12.172	0.305	24	181/16D2A	Maciej i Michal	PM23	OPUS-GJ-UMCS							{D3ED51CD-13B4-428E-9778-AE624447AD9B}	OK		not available				air	9/20/2016 1:23:17 PM	0	0	24	10/14/2016 1:47:53 PM	No	0	96	96	0.146	0.146	0.237	0.308	0.301	0.376	0.271	0.261	0.184	0.166	0.348	0.194	0.119	0.285	0.359	0.357	0.366
3	Scopulariopsis brumptii Salvanet-Duval	No ID	16.881	0.154	48	181/16D2A	Maciej i Michal	PM23	OPUS-GJ-UMCS							{D0BED64E-EAE0-4C94-9660-24F9F4F6EACE}	OK		not available				air	9/20/2016 11:01:30 AM	0	0	48	10/14/2016 1:48:05 PM	No	0	192	192	0.22	0.397	0.336	0.357	0.274	0.238	0.331	0.252	0.155	0.246	0.31	0.205	0.185	0.319	0.295	0.277	0.25
3	Scopulariopsis brumptii Salvanet-Duval	No ID	25.058	0.003	72	181/16D2A	Maciej i Michal	PM23	OPUS-GJ-UMCS							{63524B3F-378E-4711-8BF0-1C4874EF05D7}	OK		not available				air	9/20/2016 10:23:26 AM	0	0	72	10/14/2016 1:48:19 PM	No	0	288	288	0.155	0.153	0.138	0.147	0.238	0.14	0.146	0.144	0.157	0.167	0.34	0.211	0.126	0.208	0.181	0.222	0.238
3	Chrysosporium pannicola (Corda) vanOorschot & Stalpers	No ID	23.074	0.005	96	181/16D1B	MAGDA	PM23	OPUS-GJ-UMCS							{14B1947E-F281-435D-86CC-45FA0F7748B4}	OK		not available				air	9/20/2016 10:05:39 AM	0	0	96	10/14/2016 1:48:30 PM	No	0	384	384	0.165	0.153	0.141	0.142	0.144	0.153	0.145	0.145	0.15	0.164	0.249	0.271	0.124	0.115	0.206	0.171	0.219
3	Chrysosporium pannicola (Corda) vanOorschot & Stalpers	No ID	18.835	0.087	96	181/16D2A	Giorgia and Karola	PM23	OPUS-GJ-UMCS							{02558C34-1E49-4D96-9590-1C6B59C30A1D}	OK		not available				air	9/21/2016 9:55:37 AM	0	0	96	10/14/2016 1:48:41 PM	No	0	384	384	0.173	0.167	0.213	0.171	0.284	0.15	0.185	0.215	0.227	0.228	0.366	0.217	0.14	0.11	0.208	0.213	0.203
3	Chrysosporium pannicola (Corda) vanOorschot & Stalpers	No ID	18.835	0.087	96	181/16D2A	Giorgia and Karola	PM23	OPUS-GJ-UMCS							{02558C34-1E49-4D96-9590-1C6B59C30A1D}	OK		not available				air	9/21/2016 9:55:37 AM	0	0	96	10/14/2016 1:48:41 PM	No	0	384	384	0.173	0.167	0.213	0.171	0.284	0.15	0.185	0.215	0.227	0.228	0.366	0.217	0.14	0.11	0.208	0.213	0.203
3	Aspergillus restrictus G.Sm. BGB	No ID	34.843	0	96	181/16D2	MAGDA	PM23	OPUS-GJ-UMCS							{0CAC240A-DDA4-4069-B4C9-972C6951C285}	OK		not available				air	9/21/2016 7:09:59 AM	0	0	96	10/14/2016 1:49:10 PM	No	0	384	384	0.127	0.181	0.197	0.188	0.268	0.443	0.404	0.248	1.243	1.328	0.347	0.255	0.561	0.119	0.171	0.323	0.174
3	Aspergillus restrictus G.Sm. BGB	No ID	33.843	0	96	181/16D2A	MAGDA	PM23	OPUS-GJ-UMCS							{5B0F2E59-D271-44D9-959D-65BD807DD316}	OK		not available				air	9/21/2016 7:10:37 AM	0	0	96	10/14/2016 1:49:10 PM	No	0	384	384	0.127	0.176	0.194	0.187	0.264	0.446	0.39	0.247	1.253	1.332	0.363	0.246	0.571	0.118	0.17	0.324	0.175
3	Scopulariopsis brumptii Salvanet-Duval	No ID	45.505	0	96	181/16D2A	Karola	PM23	OPUS-UMCS-GJ							{974AF2FF-0C29-43E8-AE00-F6DD9666B2FB}	OK		not available				air	9/22/2016 8:45:00 AM	0	0	96	10/14/2016 1:49:22 PM	No	0	384	384	0.094	0.187	0.353	0.183	0.295	1.355	0.427	0.216	1.309	1.349	0.365	0.406	0.765	0.12	0.114	0.471	0.264
3	Rhinocladiella atrovirens Nannfeldt	No ID	36.464	0	96	181/16D2A	G-K	PM23	OPUS-UMCS-GJ							{67DE6816-1193-44C7-A678-643606308776}	OK		not available				air	9/23/2016 10:19:00 AM	0	0	96	10/14/2016 1:49:35 PM	No	0	384	384	0.098	0.169	1.402	1.06	1.128	1.456	0.445	0.225	1.272	1.231	0.364	0.392	0.788	0.242	0.105	0.86	0.672
4		No ID: Too Few Positive Reactions	-1	-1	24	181/16D2B	Michal	PM23	Opus Gj UMCS							{C58B7325-EA0F-4642-B670-74B76F18024A}	OK		not available				air	9/19/2016 3:15:02 PM	0	0	24	10/14/2016 1:47:40 PM	No	0	96	96	0.135	0.135	0.148	0.141	0.138	0.141	0.137	0.137	0.141	0.149	0.253	0.217	0.105	0.109	0.116	0.1	0.1
4	Scopulariopsis brumptii Salvanet-Duval	No ID	11.937	0.314	24	181/16D2B	Maciej i Michal	PM23	OPUS-GJ-UMCS							{DBB4A562-0944-42AB-AF11-A0A7A800649C}	OK		not available				air	9/20/2016 1:23:56 PM	0	0	24	10/14/2016 1:47:53 PM	No	0	96	96	0.144	0.144	0.233	0.305	0.298	0.376	0.27	0.263	0.179	0.164	0.367	0.188	0.118	0.282	0.355	0.355	0.366
4	Scopulariopsis brumptii Salvanet-Duval	No ID	18.51	0.107	48	181/16D2B	Maciej i Michal	PM23	OPUS-GJ-UMCS							{98DAB202-3463-4D7D-89C6-B68E0D1712F2}	OK		not available				air	9/20/2016 11:02:35 AM	0	0	48	10/14/2016 1:48:05 PM	No	0	192	192	0.171	0.375	0.332	0.339	0.271	0.233	0.324	0.27	0.152	0.235	0.312	0.204	0.179	0.288	0.299	0.274	0.247
4	Scopulariopsis brumptii Salvanet-Duval	No ID	25.058	0.003	72	181/16D2B	Maciej i Michal	PM23	OPUS-GJ-UMCS							{F6D0828E-6A05-47F5-A451-DED2988BFDEE}	OK		not available				air	9/20/2016 10:24:20 AM	0	0	72	10/14/2016 1:48:19 PM	No	0	288	288	0.153	0.152	0.136	0.146	0.231	0.141	0.146	0.145	0.158	0.168	0.343	0.212	0.124	0.193	0.178	0.22	0.235
4	Chrysosporium pannicola (Corda) vanOorschot & Stalpers	No ID	25.701	0.003	96	181/16D1B	MAGDA	PM23	OPUS-GJ-UMCS							{1D46E1C2-E964-46B2-9611-56785BCAD78C}	OK		not available				air	9/20/2016 10:04:06 AM	0	0	96	10/14/2016 1:48:30 PM	No	0	384	384	0.166	0.156	0.189	0.161	0.282	0.148	0.173	0.215	0.236	0.276	0.365	0.215	0.13	0.113	0.263	0.241	0.235
4	Chrysosporium pannicola (Corda) vanOorschot & Stalpers	No ID	17.462	0.14	96	181/16D2B	Giorgia and Karola	PM23	OPUS-GJ-UMCS							{F01B53D7-FA6E-430B-B9C0-14E153EE2468}	OK		not available				air	9/21/2016 9:56:10 AM	0	0	96	10/14/2016 1:48:41 PM	No	0	384	384	0.17	0.162	0.207	0.169	0.281	0.149	0.182	0.214	0.226	0.224	0.379	0.21	0.136	0.109	0.206	0.212	0.204
4	Chrysosporium pannicola (Corda) vanOorschot & Stalpers	No ID	17.462	0.14	96	181/16D2B	Giorgia and Karola	PM23	OPUS-GJ-UMCS							{F01B53D7-FA6E-430B-B9C0-14E153EE2468}	OK		not available				air	9/21/2016 9:56:10 AM	0	0	96	10/14/2016 1:48:41 PM	No	0	384	384	0.17	0.162	0.207	0.169	0.281	0.149	0.182	0.214	0.226	0.224	0.379	0.21	0.136	0.109	0.206	0.212	0.204
4	Wallemia sebi (Fries) vonArx	No ID	21.449	0.007	96	181/16D1A	MAGDA	PM23	OPUS-GJ-UMCS							{A90B3573-8339-4E98-8E2D-C7605C226E4D}	OK		not available				air	9/21/2016 7:11:53 AM	0	0	96	10/14/2016 1:49:10 PM	No	0	384	384	0.112	0.18	0.157	0.158	0.158	0.17	0.152	0.16	0.623	0.17	0.271	0.247	0.482	0.352	0.142	0.144	0.18
4	Aspergillus restrictus G.Sm. BGB	No ID	34.843	0	96	181/16D2B	MAGDA	PM23	OPUS-GJ-UMCS							{CBD4E0E5-529B-4367-BDBC-0E775ED316C3}	OK		not available				air	9/21/2016 7:11:11 AM	0	0	96	10/14/2016 1:49:10 PM	No	0	384	384	0.127	0.176	0.191	0.186	0.262	0.445	0.389	0.246	1.252	1.331	0.362	0.245	0.571	0.118	0.17	0.324	0.175
4	Scopulariopsis brumptii Salvanet-Duval	No ID	44.505	0	96	181/16D2B	Karola	PM23	OPUS-UMCS-GJ							{096A3D1D-28B5-48CE-8FC5-F3E5BC70D076}	OK		not available				air	9/22/2016 8:46:40 AM	0	0	96	10/14/2016 1:49:22 PM	No	0	384	384	0.094	0.187	0.354	0.183	0.296	1.355	0.429	0.216	1.311	1.349	0.365	0.406	0.763	0.12	0.115	0.473	0.266
4	Rhinocladiella atrovirens Nannfeldt	No ID	36.464	0	96	181/16D2B	G-K	PM23	OPUS-UMCS-GJ							{4D322842-6282-4B02-B3A3-14D2A86F2442}	OK		not available				air	9/23/2016 10:19:34 AM	0	0	96	10/14/2016 1:49:35 PM	No	0	384	384	0.098	0.171	1.402	1.059	1.127	1.455	0.446	0.227	1.272	1.231	0.363	0.392	0.786	0.243	0.105	0.859	0.672
1		No ID: Too Few Positive Reactions	-1	-1	24	182/16R1A	Michal	PM23	Opus Gj UMCS							{5DF0A799-86AD-4935-8D34-5C710934D770}	OK		not available				air	9/19/2016 3:10:37 PM	0	0	24	10/14/2016 1:47:40 PM	No	0	96	96	0.139	0.151	0.15	0.142	0.138	0.142	0.145	0.141	0.143	0.15	0.159	0.264	0.106	0.103	0.113	0.106	0.096
1		No ID: Too Few Positive Reactions	-1	-1	24	182/16R1A	Maciej i Michal	PM23	OPUS-GJ-UMCS							{9D35ED77-D3E2-4F3D-9B64-7D1ED475A783}	OK		not available				air	9/20/2016 1:28:06 PM	0	0	24	10/14/2016 1:47:53 PM	No	0	96	96	0.146	0.145	0.138	0.135	0.138	0.142	0.144	0.136	0.147	0.154	0.273	0.246	0.118	0.109	0.113	0.126	0.113
1	Scopulariopsis brumptii Salvanet-Duval	No ID	23.942	0.004	48	182/16R1A	Maciej i Michal	PM23	OPUS-GJ-UMCS							{112653A3-FF24-44C7-A08E-B304B664E9FE}	OK		not available				air	9/20/2016 11:05:15 AM	0	0	48	10/14/2016 1:48:05 PM	No	0	192	192	0.156	0.162	0.192	0.222	0.172	0.218	0.235	0.23	0.352	0.325	0.267	0.347	0.126	0.139	0.148	0.142	0.2
1	Eurotium chevalieri Mangin BGB	No ID	16.424	0.101	72	182/16R1A	Maciej i Michal	PM23	OPUS-GJ-UMCS							{12F20E89-E18F-476E-8BD5-87F99F2A1BCF}	OK		not available				air	9/20/2016 10:26:47 AM	0	0	72	10/14/2016 1:48:19 PM	No	0	288	288	0.155	0.15	0.136	0.138	0.143	0.15	0.15	0.141	0.154	0.164	0.309	0.35	0.121	0.108	0.128	0.129	0.169
1	Chrysosporium pannicola (Corda) vanOorschot & Stalpers	No ID	28.447	0.002	96	182/16R1A	MAGDA	PM23	OPUS-GJ-UMCS							{67624515-77BB-4B6D-97F6-15B86DEFF69B}	OK		not available				air	9/20/2016 10:09:03 AM	0	0	96	10/14/2016 1:48:30 PM	No	0	384	384	0.16	0.154	0.139	0.141	0.151	0.162	0.155	0.144	0.157	0.3	0.191	0.369	0.123	0.108	0.12	0.179	0.125
1	Chrysosporium pannicola (Corda) vanOorschot & Stalpers	No ID	16.835	0.155	96	182/16R1A	Giorgia and Karola	PM23	OPUS-GJ-UMCS							{FA86858F-AEE4-4E73-9345-EA898BC94222}	OK		not available				air	9/21/2016 9:58:11 AM	0	0	96	10/14/2016 1:48:41 PM	No	0	384	384	0.165	0.151	0.139	0.141	0.147	0.159	0.157	0.141	0.213	0.179	0.193	0.381	0.122	0.108	0.113	0.139	0.113
1	Chrysosporium pannicola (Corda) vanOorschot & Stalpers	No ID	16.835	0.155	96	182/16R1A	Giorgia and Karola	PM23	OPUS-GJ-UMCS							{FA86858F-AEE4-4E73-9345-EA898BC94222}	OK		not available				air	9/21/2016 9:58:11 AM	0	0	96	10/14/2016 1:48:41 PM	No	0	384	384	0.165	0.151	0.139	0.141	0.147	0.159	0.157	0.141	0.213	0.179	0.193	0.381	0.122	0.108	0.113	0.139	0.113
1	Geomyces pulvereus Hocking & Pitt	No ID	27.82	0.002	96	182/16R1A	MAGDA	PM23	OPUS-GJ-UMCS							{DE3624E8-808F-4F51-9DCD-8B4911AA4DE7}	OK		not available				air	9/21/2016 7:15:24 AM	0	0	96	10/14/2016 1:49:11 PM	No	0	384	384	0.184	0.168	0.144	0.149	0.16	0.178	0.166	0.157	0.788	0.683	0.195	0.306	0.149	0.515	0.129	0.583	0.122
1	Geomyces pulvereus Hocking & Pitt	No ID	27.82	0.002	96	182/16R1A	MAGDA	PM23	OPUS-GJ-UMCS							{DE3624E8-808F-4F51-9DCD-8B4911AA4DE7}	OK		not available				air	9/21/2016 7:15:24 AM	0	0	96	10/14/2016 1:49:11 PM	No	0	384	384	0.184	0.168	0.144	0.149	0.16	0.178	0.166	0.157	0.788	0.683	0.195	0.306	0.149	0.515	0.129	0.583	0.122
1	Geomyces pulvereus Hocking & Pitt	No ID	29.383	0.001	96	182/16R1A	Karola	PM23	OPUS-UMCS-GJ							{03A52CCA-217A-422A-8455-4F6432D1BCFA}	OK		not available				air	9/22/2016 8:49:00 AM	0	0	96	10/14/2016 1:49:22 PM	No	0	384	384	0.136	0.176	0.147	0.155	0.159	0.175	0.166	0.157	0.973	0.769	0.196	0.297	0.157	0.854	0.119	0.814	0.113
1	Geomyces pulvereus Hocking & Pitt	No ID	28.416	0.002	96	182/16R1A	G-K	PM23	OPUS-UMCS-GJ							{7FD46F4E-CA9C-43FF-9FC3-A678F200A013}	OK		not available				air	9/23/2016 10:21:31 AM	0	0	96	10/14/2016 1:49:35 PM	No	0	384	384	0.096	0.181	0.149	0.16	0.163	0.193	0.178	0.16	1.056	0.819	0.2	0.297	0.16	1.116	0.109	1.074	0.107
2		No ID: Too Few Positive Reactions	-1	-1	24	182/16R1B	Michal	PM23	Opus Gj UMCS							{F7AA5697-CE45-4DAC-98A9-83E246FCA713}	OK		not available				air	9/19/2016 3:11:26 PM	0	0	24	10/14/2016 1:47:40 PM	No	0	96	96	0.137	0.148	0.146	0.139	0.137	0.138	0.142	0.138	0.14	0.148	0.157	0.263	0.104	0.103	0.112	0.104	0.096
2		No ID: Too Few Positive Reactions	-1	-1	24	182/16R1B	Maciej i Michal	PM23	OPUS-GJ-UMCS							{C642080F-7A2A-4F70-AAAF-2E2047783B91}	OK		not available				air	9/20/2016 1:28:44 PM	0	0	24	10/14/2016 1:47:53 PM	No	0	96	96	0.143	0.142	0.135	0.133	0.137	0.14	0.142	0.135	0.145	0.152	0.26	0.247	0.113	0.106	0.108	0.107	0.1
2	Scopulariopsis brumptii Salvanet-Duval	No ID	22.391	0.006	48	182/16R1B	Maciej i Michal	PM23	OPUS-GJ-UMCS							{9E476191-4AC4-4D70-9379-05F2561F4043}	OK		not available				air	9/20/2016 11:05:57 AM	0	0	48	10/14/2016 1:48:05 PM	No	0	192	192	0.155	0.16	0.193	0.206	0.165	0.215	0.222	0.223	0.354	0.329	0.274	0.348	0.124	0.121	0.129	0.129	0.188
2	Wallemia sebi (Fries) vonArx	No ID	16.773	0.135	72	182/16R1B	Maciej i Michal	PM23	OPUS-GJ-UMCS							{EA624111-A989-465F-BF17-A6904533C758}	OK		not available				air	9/20/2016 10:27:27 AM	0	0	72	10/14/2016 1:48:19 PM	No	0	288	288	0.152	0.148	0.135	0.137	0.142	0.149	0.15	0.14	0.153	0.163	0.318	0.35	0.118	0.107	0.108	0.115	0.157
2	Chrysosporium pannicola (Corda) vanOorschot & Stalpers	No ID	29.82	0.001	96	182/16R1B	MAGDA	PM23	OPUS-GJ-UMCS							{C55CF14F-7D3C-4005-974D-9F2437CBFE13}	OK		not available				air	9/20/2016 10:09:44 AM	0	0	96	10/14/2016 1:48:30 PM	No	0	384	384	0.16	0.153	0.139	0.141	0.151	0.161	0.155	0.143	0.157	0.309	0.191	0.37	0.122	0.107	0.108	0.175	0.113
2	Chrysosporium pannicola (Corda) vanOorschot & Stalpers	No ID	16.835	0.155	96	182/16R1B	Giorgia and Karola	PM23	OPUS-GJ-UMCS							{2CDA3FED-944C-4769-BE1A-BBE4BEDC21F6}	OK		not available				air	9/21/2016 9:58:50 AM	0	0	96	10/14/2016 1:48:41 PM	No	0	384	384	0.164	0.151	0.137	0.141	0.147	0.159	0.156	0.141	0.208	0.18	0.194	0.37	0.122	0.108	0.104	0.135	0.108
2	Chrysosporium pannicola (Corda) vanOorschot & Stalpers	No ID	16.835	0.155	96	182/16R1B	Giorgia and Karola	PM23	OPUS-GJ-UMCS							{2CDA3FED-944C-4769-BE1A-BBE4BEDC21F6}	OK		not available				air	9/21/2016 9:58:50 AM	0	0	96	10/14/2016 1:48:41 PM	No	0	384	384	0.164	0.151	0.137	0.141	0.147	0.159	0.156	0.141	0.208	0.18	0.194	0.37	0.122	0.108	0.104	0.135	0.108
2	Geomyces pulvereus Hocking & Pitt	No ID	28.567	0.002	96	182/16R1B	MAGDA	PM23	OPUS-GJ-UMCS							{9CFA88C3-A6A1-41BB-8B35-421C1D9B375D}	OK		not available				air	9/21/2016 7:16:10 AM	0	0	96	10/14/2016 1:49:11 PM	No	0	384	384	0.186	0.168	0.143	0.15	0.16	0.177	0.166	0.157	0.79	0.686	0.197	0.309	0.149	0.51	0.128	0.585	0.121
2	Geomyces pulvereus Hocking & Pitt	No ID	28.567	0.002	96	182/16R1B	MAGDA	PM23	OPUS-GJ-UMCS							{9CFA88C3-A6A1-41BB-8B35-421C1D9B375D}	OK		not available				air	9/21/2016 7:16:10 AM	0	0	96	10/14/2016 1:49:11 PM	No	0	384	384	0.186	0.168	0.143	0.15	0.16	0.177	0.166	0.157	0.79	0.686	0.197	0.309	0.149	0.51	0.128	0.585	0.121
2	Geomyces pulvereus Hocking & Pitt	No ID	25.878	0.003	96	182/16R1B	Karola	PM23	OPUS-UMCS-GJ							{262F65FC-0C57-40FD-AF4F-F733F7B84479}	OK		not available				air	9/22/2016 8:49:34 AM	0	0	96	10/14/2016 1:49:22 PM	No	0	384	384	0.136	0.173	0.146	0.155	0.158	0.176	0.166	0.157	0.975	0.767	0.196	0.297	0.154	0.856	0.122	0.821	0.117
2	Geomyces pulvereus Hocking & Pitt	No ID	28.416	0.002	96	182/16R1B	G-K	PM23	OPUS-UMCS-GJ							{DCE96F35-1813-42D7-A3FA-1E8F08CEA085}	OK		not available				air	9/23/2016 10:22:04 AM	0	0	96	10/14/2016 1:49:35 PM	No	0	384	384	0.096	0.181	0.149	0.16	0.163	0.194	0.178	0.16	1.057	0.818	0.2	0.296	0.159	1.116	0.108	1.074	0.105
3		No ID: Too Few Positive Reactions	-1	-1	24	182/16R2A	Michal	PM23	Opus Gj UMCS							{46BA1966-0B11-4A8E-B0F2-CA9AA1CA5C16}	OK		not available				air	9/19/2016 3:12:27 PM	0	0	24	10/14/2016 1:47:40 PM	No	0	96	96	0.148	0.161	0.147	0.141	0.16	0.149	0.155	0.15	0.144	0.151	0.219	0.246	0.117	0.114	0.112	0.108	0.12
3		No ID: Too Few Positive Reactions	-1	-1	24	182/16R2A	Maciej i Michal	PM23	OPUS-GJ-UMCS							{75339B03-FE21-4A34-AFBB-A932EFC0B711}	OK		not available				air	9/20/2016 1:29:39 PM	0	0	24	10/14/2016 1:47:53 PM	No	0	96	96	0.153	0.147	0.14	0.14	0.146	0.143	0.147	0.137	0.156	0.161	0.276	0.368	0.121	0.12	0.123	0.117	0.129
3		No ID: Too Few Positive Reactions	-1	-1	48	182/16R2A	Maciej i Michal	PM23	OPUS-GJ-UMCS							{22D8069B-C05C-4D3D-A839-4D2C2D431E87}	OK		not available				air	9/20/2016 11:06:49 AM	0	0	48	10/14/2016 1:48:05 PM	No	0	192	192	0.158	0.154	0.15	0.148	0.17	0.186	0.22	0.225	0.289	0.293	0.185	0.338	0.119	0.122	0.131	0.155	0.145
3	Eurotium spiculosum Blaser BGA	No ID	26.755	0.002	72	182/16R2A	Maciej i Michal	PM23	OPUS-GJ-UMCS							{231B9D71-653F-406F-82D4-B2A17C6531D4}	OK		not available				air	9/20/2016 10:25:19 AM	0	0	72	10/14/2016 1:48:19 PM	No	0	288	288	0.168	0.15	0.141	0.145	0.15	0.154	0.147	0.137	0.15	0.164	0.181	0.343	0.127	0.109	0.124	0.116	0.125
3	Chrysosporium pannicola (Corda) vanOorschot & Stalpers	No ID	19.343	0.045	96	182/16R2A	MAGDA	PM23	OPUS-GJ-UMCS							{69D50587-1F7D-41DF-8A5F-5A18631CCA52}	OK		not available				air	9/20/2016 10:10:26 AM	0	0	96	10/14/2016 1:48:30 PM	No	0	384	384	0.174	0.15	0.139	0.147	0.147	0.155	0.149	0.141	0.154	0.164	0.191	0.335	0.132	0.119	0.124	0.116	0.135
3		No ID: Too Few Positive Reactions	-1	-1	96	182/16R2A	Giorgia and Karola	PM23	OPUS-GJ-UMCS							{BC2720A0-CF9F-41F3-B2EC-3F0CE8F5DF25}	OK		not available				air	9/21/2016 9:59:38 AM	0	0	96	10/14/2016 1:48:41 PM	No	0	384	384	0.189	0.153	0.143	0.152	0.149	0.156	0.159	0.144	0.154	0.167	0.188	0.351	0.133	0.165	0.122	0.115	0.135
3		No ID: Too Few Positive Reactions	-1	-1	96	182/16R2A	Giorgia and Karola	PM23	OPUS-GJ-UMCS							{BC2720A0-CF9F-41F3-B2EC-3F0CE8F5DF25}	OK		not available				air	9/21/2016 9:59:38 AM	0	0	96	10/14/2016 1:48:41 PM	No	0	384	384	0.189	0.153	0.143	0.152	0.149	0.156	0.159	0.144	0.154	0.167	0.188	0.351	0.133	0.165	0.122	0.115	0.135
3	Wallemia sebi (Fries) vonArx	No ID	24.667	0.004	96	182/16R2A	MAGDA	PM23	OPUS-GJ-UMCS							{38D4EA18-8EEF-4E86-9054-3B1B6FA4E398}	OK		not available				air	9/21/2016 7:16:53 AM	0	0	96	10/14/2016 1:49:11 PM	No	0	384	384	0.092	0.186	0.16	0.166	0.639	0.19	0.176	0.156	0.17	0.178	0.2	0.368	0.17	0.807	0.439	0.126	0.45
3	Wallemia sebi (Fries) vonArx	No ID	24.667	0.004	96	182/16R2A	MAGDA	PM23	OPUS-GJ-UMCS							{38D4EA18-8EEF-4E86-9054-3B1B6FA4E398}	OK		not available				air	9/21/2016 7:16:53 AM	0	0	96	10/14/2016 1:49:11 PM	No	0	384	384	0.092	0.186	0.16	0.166	0.639	0.19	0.176	0.156	0.17	0.178	0.2	0.368	0.17	0.807	0.439	0.126	0.45
3	Wallemia sebi (Fries) vonArx	No ID	24.901	0.004	96	182/16R2A	Karola	PM23	OPUS-UMCS-GJ							{08DBEF0B-6763-4CE2-AEA6-2B91DBAA9087}	OK		not available				air	9/22/2016 8:47:38 AM	0	0	96	10/14/2016 1:49:22 PM	No	0	384	384	0.09	0.19	0.163	0.176	0.986	0.172	0.192	0.163	0.172	0.177	0.201	0.35	0.173	1.102	0.754	0.129	0.771
3	Wallemia sebi (Fries) vonArx	No ID	32.68	0.001	96	182/16R2A	G-K	PM23	OPUS-UMCS-GJ							{1CF7CCB0-AD24-4F8C-85B4-AEEA8D37567D}	OK		not available				air	9/23/2016 10:20:17 AM	0	0	96	10/14/2016 1:49:35 PM	No	0	384	384	0.09	0.208	0.171	0.181	1.17	0.138	0.185	0.169	0.175	0.179	0.205	0.311	0.153	1.194	1.066	0.111	0.964
4		No ID: Too Few Positive Reactions	-1	-1	24	182/16R2B	Michal	PM23	Opus Gj UMCS							{AF951105-D4C4-4984-9443-740FC1192A10}	OK		not available				air	9/19/2016 3:13:04 PM	0	0	24	10/14/2016 1:47:40 PM	No	0	96	96	0.149	0.162	0.147	0.141	0.16	0.15	0.156	0.15	0.145	0.152	0.219	0.247	0.117	0.115	0.112	0.108	0.121
4		No ID: Too Few Positive Reactions	-1	-1	24	182/16R2B	Maciej i Michal	PM23	OPUS-GJ-UMCS							{47085142-989D-4AA3-84F2-035E63619805}	OK		not available				air	9/20/2016 1:30:20 PM	0	0	24	10/14/2016 1:47:53 PM	No	0	96	96	0.151	0.144	0.138	0.138	0.144	0.141	0.145	0.135	0.152	0.15	0.289	0.374	0.119	0.116	0.114	0.114	0.113
4		No ID: Too Few Positive Reactions	-1	-1	48	182/16R2B	Maciej i Michal	PM23	OPUS-GJ-UMCS							{AA3BA2B0-CDFF-4880-9720-C502A69BB156}	OK		not available				air	9/20/2016 11:07:27 AM	0	0	48	10/14/2016 1:48:05 PM	No	0	192	192	0.157	0.154	0.149	0.146	0.17	0.186	0.162	0.22	0.291	0.296	0.184	0.358	0.118	0.116	0.123	0.147	0.14
4	Eurotium spiculosum Blaser BGA	No ID	22.951	0.005	72	182/16R2B	Maciej i Michal	PM23	OPUS-GJ-UMCS							{A59BD66B-2C0B-4122-B35C-0671D07CD9FD}	OK		not available				air	9/20/2016 10:26:00 AM	0	0	72	10/14/2016 1:48:19 PM	No	0	288	288	0.166	0.148	0.14	0.144	0.149	0.153	0.148	0.138	0.151	0.165	0.181	0.345	0.126	0.108	0.11	0.108	0.113
4	Chrysosporium pannicola (Corda) vanOorschot & Stalpers	No ID	18.97	0.072	96	182/16R2B	MAGDA	PM23	OPUS-GJ-UMCS							{BCD1BD95-66D4-4687-B29E-36F5CB9D18CF}	OK		not available				air	9/20/2016 10:11:01 AM	0	0	96	10/14/2016 1:48:30 PM	No	0	384	384	0.174	0.151	0.14	0.148	0.147	0.156	0.148	0.141	0.154	0.164	0.19	0.333	0.132	0.113	0.109	0.107	0.132
4		No ID: Too Few Positive Reactions	-1	-1	96	182/16R2B	Giorgia and Karola	PM23	OPUS-GJ-UMCS							{943A4D79-EDF9-482B-83A9-44B2C0B3087E}	OK		not available				air	9/21/2016 10:00:10 AM	0	0	96	10/14/2016 1:48:41 PM	No	0	384	384	0.187	0.153	0.143	0.151	0.149	0.155	0.158	0.143	0.153	0.166	0.188	0.373	0.134	0.169	0.11	0.109	0.134
4		No ID: Too Few Positive Reactions	-1	-1	96	182/16R2B	Giorgia and Karola	PM23	OPUS-GJ-UMCS							{943A4D79-EDF9-482B-83A9-44B2C0B3087E}	OK		not available				air	9/21/2016 10:00:10 AM	0	0	96	10/14/2016 1:48:41 PM	No	0	384	384	0.187	0.153	0.143	0.151	0.149	0.155	0.158	0.143	0.153	0.166	0.188	0.373	0.134	0.169	0.11	0.109	0.134
4	Wallemia sebi (Fries) vonArx	No ID	24.667	0.004	96	182/16R2B	MAGDA	PM23	OPUS-GJ-UMCS							{44606530-21C5-439F-8766-4313789E6667}	OK		not available				air	9/21/2016 7:17:28 AM	0	0	96	10/14/2016 1:49:11 PM	No	0	384	384	0.092	0.183	0.157	0.166	0.639	0.189	0.174	0.155	0.169	0.177	0.2	0.368	0.17	0.807	0.437	0.122	0.452
4	Wallemia sebi (Fries) vonArx	No ID	24.667	0.004	96	182/16R2B	MAGDA	PM23	OPUS-GJ-UMCS							{44606530-21C5-439F-8766-4313789E6667}	OK		not available				air	9/21/2016 7:17:28 AM	0	0	96	10/14/2016 1:49:11 PM	No	0	384	384	0.092	0.183	0.157	0.166	0.639	0.189	0.174	0.155	0.169	0.177	0.2	0.368	0.17	0.807	0.437	0.122	0.452
4	Wallemia sebi (Fries) vonArx	No ID	24.476	0.004	96	182/16R2B	Karola	PM23	OPUS-UMCS-GJ							{90571EC0-B287-4D7F-86B8-00B769EC8F6F}	OK		not available				air	9/22/2016 8:48:12 AM	0	0	96	10/14/2016 1:49:22 PM	No	0	384	384	0.09	0.189	0.163	0.175	0.987	0.172	0.192	0.163	0.172	0.177	0.201	0.35	0.173	1.105	0.76	0.131	0.777
4	Wallemia sebi (Fries) vonArx	No ID	32.68	0.001	96	182/16R2B	G-K	PM23	OPUS-UMCS-GJ							{0EDDEACE-7484-41ED-830A-638907FB2E7B}	OK		not available				air	9/23/2016 10:20:50 AM	0	0	96	10/14/2016 1:49:35 PM	No	0	384	384	0.091	0.208	0.172	0.182	1.171	0.138	0.186	0.169	0.175	0.18	0.206	0.312	0.154	1.194	1.068	0.112	0.964
1		No ID: Too Few Positive Reactions	-1	-1	24	183/16B1A	Michal	PM23	Opus Gj UMCS							{AE35697F-B3F2-42CA-8F18-183A9FD26D31}	OK		not available				air	9/19/2016 3:08:36 PM	0	0	24	10/14/2016 1:47:40 PM	No	0	96	96	0.149	0.152	0.143	0.14	0.136	0.135	0.132	0.135	0.136	0.138	0.205	0.29	0.159	0.116	0.12	0.113	0.12
1		No ID: Too Few Positive Reactions	-1	-1	24	183/16B1A	Maciej i Michal	PM23	OPUS-GJ-UMCS							{FDC6DDF9-0B58-4074-9B92-D3F6A9DFF08F}	OK		not available				air	9/20/2016 1:31:17 PM	0	0	24	10/14/2016 1:47:53 PM	No	0	96	96	0.158	0.147	0.139	0.137	0.147	0.15	0.147	0.138	0.15	0.162	0.29	0.358	0.16	0.121	0.125	0.116	0.118
1		No ID: Too Few Positive Reactions	-1	-1	48	183/16B1A	Maciej i Michal	PM23	OPUS-GJ-UMCS							{8CAE8073-4B91-4F9B-9DC8-97E5711D88F1}	OK		not available				air	9/20/2016 11:08:41 AM	0	0	48	10/14/2016 1:48:05 PM	No	0	192	192	0.158	0.154	0.147	0.176	0.151	0.151	0.166	0.188	0.163	0.173	0.207	0.269	0.156	0.139	0.15	0.138	0.152
1		No ID: Too Few Positive Reactions	-1	-1	72	183/16B1A	Maciej i Michal	PM23	OPUS-GJ-UMCS							{6A3B56CA-BCD0-4FAE-A72A-EE0FB9635011}	OK		not available				air	9/20/2016 10:29:50 AM	0	0	72	10/14/2016 1:48:19 PM	No	0	288	288	0.374	0.162	0.203	0.215	0.291	0.264	0.202	0.198	0.231	0.197	0.176	0.237	0.157	0.136	0.15	0.245	0.143
1		No ID: Too Few Positive Reactions	-1	-1	96	183/16B1A	MAGDA	PM23	OPUS-GJ-UMCS							{0326DF50-001E-4865-BB09-5E6C2F1EC87B}	OK		not available				air	9/20/2016 10:11:52 AM	0	0	96	10/14/2016 1:48:30 PM	No	0	384	384	0.167	0.146	0.14	0.142	0.162	0.168	0.17	0.155	0.177	0.165	0.179	0.224	0.122	0.126	0.149	0.133	0.142
1		No ID: Too Few Positive Reactions	-1	-1	96	183/16B1A	Giorgia and Karola	PM23	OPUS-GJ-UMCS							{0CDE2706-A823-411E-8FB1-F0346D3E1160}	OK		not available				air	9/21/2016 10:03:36 AM	0	0	96	10/14/2016 1:48:41 PM	No	0	384	384	0.17	0.147	0.139	0.148	0.178	0.169	0.174	0.159	0.267	0.166	0.183	0.224	0.118	0.103	0.113	0.109	0.117
1		No ID: Too Few Positive Reactions	-1	-1	96	183/16B1A	Giorgia and Karola	PM23	OPUS-GJ-UMCS							{0CDE2706-A823-411E-8FB1-F0346D3E1160}	OK		not available				air	9/21/2016 10:03:36 AM	0	0	96	10/14/2016 1:48:41 PM	No	0	384	384	0.17	0.147	0.139	0.148	0.178	0.169	0.174	0.159	0.267	0.166	0.183	0.224	0.118	0.103	0.113	0.109	0.117
1	Eurotium herbariorum (Wiggers:Fries) Link BGC	No ID	21.344	0.007	96	183/16B1B	MAGDA	PM23	OPUS-GJ-UMCS							{5F8D4477-A22A-4D98-B8E3-C962CFD3F2D7}	OK		not available				air	9/20/2016 8:18:56 AM	0	0	96	10/14/2016 1:49:00 PM	No	0	384	384	0.184	0.163	0.151	0.152	0.608	0.179	0.169	0.165	0.67	0.168	0.188	0.217	0.404	0.392	0.159	0.11	0.129
1	Eurotium herbariorum (Wiggers:Fries) Link BGC	No ID	21.871	0.007	96	183/16B1A	MAGDA	PM23	OPUS-GJ-UMCS							{D3A5ABBD-A4B9-4AC3-956E-7BC013F22C6E}	OK		not available				air	9/21/2016 7:18:18 AM	0	0	96	10/14/2016 1:49:11 PM	No	0	384	384	0.184	0.163	0.151	0.155	0.883	0.189	0.175	0.167	0.889	0.173	0.193	0.213	0.603	0.542	0.123	0.132	0.15
1	Eurotium herbariorum (Wiggers:Fries) Link BGC	No ID	30.054	0.001	96	183/16B1A	Karola	PM23	OPUS-UMCS-GJ							{4A569D95-2974-4305-82FD-650171C2564C}	OK		not available				air	9/22/2016 8:50:18 AM	0	0	96	10/14/2016 1:49:22 PM	No	0	384	384	0.121	0.159	0.147	0.159	1.062	0.193	0.181	0.171	0.99	0.177	0.195	0.211	0.937	0.855	0.116	0.129	0.229
1	Wallemia sebi (Fries) vonArx	No ID	38.86	0	96	183/16B1A	G-K	PM23	OPUS-UMCS-GJ							{1765F20C-AF19-4923-B617-3E6601794680}	OK		not available				air	9/23/2016 10:22:50 AM	0	0	96	10/14/2016 1:49:35 PM	No	0	384	384	0.097	0.169	0.154	0.165	1.122	0.189	0.182	0.176	1.039	0.179	0.2	0.213	1.234	1.166	0.11	0.109	0.293
2		No ID: Too Few Positive Reactions	-1	-1	24	183/16B1B	Michal	PM23	Opus Gj UMCS							{7D3E68CC-E9B7-4E84-A525-D0C366FD0237}	OK		not available				air	9/19/2016 3:09:10 PM	0	0	24	10/14/2016 1:47:40 PM	No	0	96	96	0.15	0.151	0.142	0.14	0.136	0.135	0.132	0.135	0.136	0.138	0.205	0.291	0.158	0.116	0.12	0.113	0.12
2		No ID: Too Few Positive Reactions	-1	-1	24	183/16B1B	Maciej i Michal	PM23	OPUS-GJ-UMCS							{E4E6C377-5652-4B85-B42A-675D908A6358}	OK		not available				air	9/20/2016 1:33:33 PM	0	0	24	10/14/2016 1:47:53 PM	No	0	96	96	0.153	0.143	0.137	0.135	0.146	0.149	0.146	0.136	0.148	0.153	0.295	0.366	0.155	0.117	0.119	0.111	0.115
2		No ID: Too Few Positive Reactions	-1	-1	48	183/16B1B	Maciej i Michal	PM23	OPUS-GJ-UMCS							{53AE8F5F-0C36-4E25-8351-1194C2365083}	OK		not available				air	9/20/2016 11:09:22 AM	0	0	48	10/14/2016 1:48:05 PM	No	0	192	192	0.155	0.152	0.144	0.173	0.151	0.15	0.164	0.186	0.161	0.173	0.203	0.278	0.151	0.12	0.125	0.119	0.14
2		No ID: Too Few Positive Reactions	-1	-1	72	183/16B1B	Maciej i Michal	PM23	OPUS-GJ-UMCS							{3C895E01-5D21-42BE-A486-8DCDA72308C2}	OK		not available				air	9/20/2016 10:30:28 AM	0	0	72	10/14/2016 1:48:19 PM	No	0	288	288	0.346	0.158	0.184	0.208	0.271	0.25	0.188	0.195	0.227	0.195	0.175	0.231	0.151	0.123	0.136	0.222	0.125
2	Wallemia sebi (Fries) vonArx	No ID	17.101	0.078	96	183/16B1B	MAGDA	PM23	OPUS-GJ-UMCS							{71DA3BDA-DB13-43D1-97D0-A2698EA28427}	OK		not available				air	9/20/2016 10:12:26 AM	0	0	96	10/14/2016 1:48:30 PM	No	0	384	384	0.167	0.146	0.142	0.141	0.161	0.167	0.167	0.156	0.178	0.165	0.179	0.224	0.123	0.112	0.138	0.117	0.135
2	Aspergillus restrictus G.Sm. BGB	No ID	18.557	0.064	96	183/16B1B	Giorgia and Karola	PM23	OPUS-GJ-UMCS							{5EC7DC3E-C688-445F-BDC5-065D35684CD6}	OK		not available				air	9/21/2016 10:04:09 AM	0	0	96	10/14/2016 1:48:41 PM	No	0	384	384	0.168	0.145	0.139	0.146	0.18	0.168	0.173	0.158	0.265	0.166	0.182	0.221	0.115	0.102	0.109	0.107	0.114
2	Aspergillus restrictus G.Sm. BGB	No ID	18.557	0.064	96	183/16B1B	Giorgia and Karola	PM23	OPUS-GJ-UMCS							{5EC7DC3E-C688-445F-BDC5-065D35684CD6}	OK		not available				air	9/21/2016 10:04:09 AM	0	0	96	10/14/2016 1:48:41 PM	No	0	384	384	0.168	0.145	0.139	0.146	0.18	0.168	0.173	0.158	0.265	0.166	0.182	0.221	0.115	0.102	0.109	0.107	0.114
2	Eurotium herbariorum (Wiggers:Fries) Link BGC	No ID	18.145	0.121	96	183/16B2A	MAGDA	PM23	OPUS-GJ-UMCS							{2AF6869A-B8DC-4AEE-997C-2BA6DCEDF5E4}	OK		not available				air	9/20/2016 8:19:38 AM	0	0	96	10/14/2016 1:49:00 PM	No	0	384	384	0.184	0.157	0.143	0.145	0.162	0.18	0.171	0.156	0.771	0.169	0.194	0.245	0.126	0.106	0.403	0.547	0.118
2	Eurotium herbariorum (Wiggers:Fries) Link BGC	No ID	21.617	0.007	96	183/16B1B	MAGDA	PM23	OPUS-GJ-UMCS							{2F575ABC-0AD0-4FF2-9DD5-EDA53BA09B23}	OK		not available				air	9/21/2016 7:18:55 AM	0	0	96	10/14/2016 1:49:11 PM	No	0	384	384	0.184	0.162	0.148	0.154	0.884	0.187	0.172	0.167	0.889	0.173	0.193	0.215	0.603	0.54	0.118	0.129	0.15
2	Eurotium herbariorum (Wiggers:Fries) Link BGC	No ID	30.054	0.001	96	183/16B1B	Karola	PM23	OPUS-UMCS-GJ							{18BCB69C-CE9C-4B42-B0ED-31B7FE75E973}	OK		not available				air	9/22/2016 8:50:51 AM	0	0	96	10/14/2016 1:49:22 PM	No	0	384	384	0.121	0.16	0.148	0.159	1.064	0.19	0.178	0.171	0.99	0.177	0.194	0.212	0.937	0.855	0.118	0.135	0.234
2	Wallemia sebi (Fries) vonArx	No ID	40.113	0	96	183/16B1B	G-K	PM23	OPUS-UMCS-GJ							{E5E879F7-2162-43BE-8B40-EE882318BC4C}	OK		not available				air	9/23/2016 10:23:46 AM	0	0	96	10/14/2016 1:49:35 PM	No	0	384	384	0.097	0.168	0.154	0.164	1.122	0.188	0.182	0.176	1.039	0.179	0.199	0.213	1.235	1.167	0.109	0.109	0.292
3		No ID: Too Few Positive Reactions	-1	-1	24	183/16B2A	Michal	PM23	Opus Gj UMCS							{BACAAE10-0F76-4EFD-A867-C6ACCC69921A}	OK		not available				air	9/19/2016 3:06:50 PM	0	0	24	10/14/2016 1:47:40 PM	No	0	96	96	0.146	0.154	0.145	0.143	0.138	0.146	0.147	0.142	0.144	0.152	0.204	0.192	0.113	0.123	0.106	0.112	0.108
3		No ID: Too Few Positive Reactions	-1	-1	24	183/16B2A	Maciej i Michal	PM23	OPUS-GJ-UMCS							{4ECCE616-77EA-4C3A-992C-1EB2642C496C}	OK		not available				air	9/20/2016 1:34:25 PM	0	0	24	10/14/2016 1:47:53 PM	No	0	96	96	0.15	0.144	0.138	0.135	0.144	0.148	0.151	0.137	0.15	0.165	0.448	0.228	0.116	0.111	0.117	0.13	0.11
3	Aspergillus candidus Link BGB	No ID	16.731	0.158	48	183/16B2A	Maciej i Michal	PM23	OPUS-GJ-UMCS							{2581B8F8-42CB-494A-B1C3-4B5B3F0A829C}	OK		not available				air	9/20/2016 11:10:10 AM	0	0	48	10/14/2016 1:48:05 PM	No	0	192	192	0.153	0.146	0.157	0.146	0.152	0.208	0.174	0.143	0.231	0.156	0.173	0.219	0.11	0.106	0.121	0.141	0.124
3		No ID: Too Few Positive Reactions	-1	-1	72	183/16B2A	Maciej i Michal	PM23	OPUS-GJ-UMCS							{EC8CA43F-1742-40B9-B6E4-E4BE2D879425}	OK		not available				air	9/20/2016 10:28:14 AM	0	0	72	10/14/2016 1:48:19 PM	No	0	288	288	0.166	0.199	0.241	0.139	0.158	0.164	0.159	0.143	0.155	0.158	0.175	0.227	0.148	0.159	0.155	0.148	0.144
3		No ID: Too Few Positive Reactions	-1	-1	96	183/16B2A	MAGDA	PM23	OPUS-GJ-UMCS							{0EAA37E1-1911-4799-83C7-E2CB51FDCD97}	OK		not available				air	9/20/2016 10:13:13 AM	0	0	96	10/14/2016 1:48:30 PM	No	0	384	384	0.165	0.154	0.143	0.136	0.158	0.164	0.158	0.15	0.164	0.166	0.185	0.235	0.122	0.111	0.133	0.147	0.145
3	Aspergillus restrictus G.Sm. BGB	No ID	23.715	0.005	96	183/16B2A	Giorgia and Karola	PM23	OPUS-GJ-UMCS							{7A5932AF-CF23-4D8D-B9F3-131F6FEF85F1}	OK		not available				air	9/21/2016 10:04:52 AM	0	0	96	10/14/2016 1:48:41 PM	No	0	384	384	0.175	0.152	0.142	0.14	0.154	0.158	0.153	0.147	0.221	0.166	0.188	0.246	0.119	0.105	0.118	0.352	0.123
3	Aspergillus restrictus G.Sm. BGB	No ID	23.715	0.005	96	183/16B2A	Giorgia and Karola	PM23	OPUS-GJ-UMCS							{7A5932AF-CF23-4D8D-B9F3-131F6FEF85F1}	OK		not available				air	9/21/2016 10:04:52 AM	0	0	96	10/14/2016 1:48:41 PM	No	0	384	384	0.175	0.152	0.142	0.14	0.154	0.158	0.153	0.147	0.221	0.166	0.188	0.246	0.119	0.105	0.118	0.352	0.123
3	Eurotium herbariorum (Wiggers:Fries) Link BGC	No ID	17.891	0.128	96	183/16B2B	MAGDA	PM23	OPUS-GJ-UMCS							{6146E8F3-EA9D-44AE-AB2A-3AAB61EFCCE9}	OK		not available				air	9/20/2016 8:20:13 AM	0	0	96	10/14/2016 1:49:00 PM	No	0	384	384	0.187	0.159	0.144	0.146	0.163	0.181	0.172	0.157	0.762	0.17	0.195	0.253	0.127	0.106	0.406	0.546	0.118
3	Eurotium herbariorum (Wiggers:Fries) Link BGC	No ID	22.703	0.006	96	183/16B2A	MAGDA	PM23	OPUS-GJ-UMCS							{27543E9F-0865-443B-8C8E-0CD84C549564}	OK		not available				air	9/21/2016 7:19:34 AM	0	0	96	10/14/2016 1:49:11 PM	No	0	384	384	0.193	0.164	0.146	0.149	0.17	0.185	0.177	0.162	1.021	0.174	0.199	0.231	0.137	0.113	0.585	0.756	0.147
3	Geomyces pulvereus Hocking & Pitt	No ID	25.015	0.003	96	183/16B2A	Karola	PM23	OPUS-UMCS-GJ							{22AA6E2E-7C3C-4EBE-9890-DA2E17AFEA65}	OK		not available				air	9/22/2016 8:51:31 AM	0	0	96	10/14/2016 1:49:22 PM	No	0	384	384	0.111	0.173	0.153	0.155	0.174	0.195	0.185	0.168	1.11	0.175	0.2	0.226	0.14	0.275	0.914	1.049	0.141
3	Geomyces pulvereus Hocking & Pitt	No ID	32.979	0.001	96	183/16B2A	G-K	PM23	OPUS-UMCS-GJ							{58103A59-FE16-4845-8C3B-FE6CEBB6FD8F}	OK		not available				air	9/23/2016 10:24:25 AM	0	0	96	10/14/2016 1:49:35 PM	No	0	384	384	0.096	0.19	0.16	0.161	0.191	0.116	0.242	0.184	1.185	0.187	0.208	0.217	0.152	0.546	1.207	1.269	0.121
4		No ID: Too Few Positive Reactions	-1	-1	24	183/16B2B	Michal	PM23	Opus Gj UMCS							{93586CDB-0B50-4F76-9336-FB4643DA3009}	OK		not available				air	9/19/2016 3:07:32 PM	0	0	24	10/14/2016 1:47:40 PM	No	0	96	96	0.146	0.154	0.145	0.143	0.138	0.145	0.148	0.142	0.144	0.152	0.205	0.192	0.112	0.123	0.106	0.112	0.108
4		No ID: Too Few Positive Reactions	-1	-1	24	183/16B2B	Maciej i Michal	PM23	OPUS-GJ-UMCS							{FED50312-F8FD-4F98-A76F-6F37EF76D992}	OK		not available				air	9/20/2016 1:35:16 PM	0	0	24	10/14/2016 1:47:53 PM	No	0	96	96	0.148	0.143	0.137	0.134	0.143	0.147	0.15	0.136	0.147	0.159	0.441	0.225	0.114	0.109	0.113	0.125	0.109
4		No ID: Too Few Positive Reactions	-1	-1	48	183/16B2B	Maciej i Michal	PM23	OPUS-GJ-UMCS							{483FEAC9-C753-4E77-932D-90FDA3F7A490}	OK		not available				air	9/20/2016 11:10:49 AM	0	0	48	10/14/2016 1:48:05 PM	No	0	192	192	0.153	0.147	0.158	0.146	0.153	0.209	0.172	0.144	0.234	0.157	0.173	0.219	0.11	0.106	0.121	0.132	0.114
4		No ID: Too Few Positive Reactions	-1	-1	72	183/16B2B	Maciej i Michal	PM23	OPUS-GJ-UMCS							{8727345B-7458-4AAC-934E-B295B1895D8B}	OK		not available				air	9/20/2016 10:28:55 AM	0	0	72	10/14/2016 1:48:19 PM	No	0	288	288	0.163	0.197	0.249	0.139	0.157	0.164	0.159	0.143	0.156	0.159	0.176	0.228	0.148	0.15	0.153	0.129	0.119
4		No ID: Too Few Positive Reactions	-1	-1	96	183/16B2B	MAGDA	PM23	OPUS-GJ-UMCS							{F06E76D5-E010-4DD8-BD58-3FE5233CE801}	OK		not available				air	9/20/2016 10:14:34 AM	0	0	96	10/14/2016 1:48:30 PM	No	0	384	384	0.163	0.153	0.142	0.137	0.157	0.163	0.157	0.146	0.164	0.166	0.184	0.235	0.122	0.107	0.121	0.134	0.126
4		No ID: Too Few Positive Reactions	-1	-1	96	183/16B2B	Giorgia and Karola	PM23	OPUS-GJ-UMCS							{D46C64BB-4F4A-422E-88C4-35C1495F69CF}	OK		not available				air	9/21/2016 10:05:25 AM	0	0	96	10/14/2016 1:48:41 PM	No	0	384	384	0.173	0.151	0.14	0.139	0.154	0.158	0.152	0.147	0.226	0.166	0.188	0.241	0.119	0.104	0.116	0.349	0.114
4		No ID: Too Few Positive Reactions	-1	-1	96	183/16B2B	Giorgia and Karola	PM23	OPUS-GJ-UMCS							{D46C64BB-4F4A-422E-88C4-35C1495F69CF}	OK		not available				air	9/21/2016 10:05:25 AM	0	0	96	10/14/2016 1:48:41 PM	No	0	384	384	0.173	0.151	0.14	0.139	0.154	0.158	0.152	0.147	0.226	0.166	0.188	0.241	0.119	0.104	0.116	0.349	0.114
4	Eurotium herbariorum (Wiggers:Fries) Link BGC	No ID	17.891	0.128	96	183/16B2B	MAGDA	PM23	OPUS-GJ-UMCS							{6146E8F3-EA9D-44AE-AB2A-3AAB61EFCCE9}	OK		not available				air	9/20/2016 8:20:13 AM	0	0	96	10/14/2016 1:49:00 PM	No	0	384	384	0.187	0.159	0.144	0.146	0.163	0.181	0.172	0.157	0.762	0.17	0.195	0.253	0.127	0.106	0.406	0.546	0.118
4	Eurotium herbariorum (Wiggers:Fries) Link BGC	No ID	22.703	0.006	96	183/16B2B	MAGDA	PM23	OPUS-GJ-UMCS							{9624F794-897E-43D2-A31E-99414D5CA283}	OK		not available				air	9/21/2016 7:20:09 AM	0	0	96	10/14/2016 1:49:11 PM	No	0	384	384	0.193	0.165	0.147	0.149	0.169	0.184	0.176	0.16	1.023	0.175	0.199	0.233	0.136	0.115	0.583	0.755	0.15
4	Geomyces pulvereus Hocking & Pitt	No ID	23.269	0.005	96	183/16B2B	Karola	PM23	OPUS-UMCS-GJ							{E0F18EBD-8252-4163-B980-A0D53A712AF6}	OK		not available				air	9/22/2016 8:52:08 AM	0	0	96	10/14/2016 1:49:22 PM	No	0	384	384	0.111	0.173	0.151	0.154	0.173	0.194	0.184	0.167	1.111	0.174	0.199	0.224	0.14	0.276	0.917	1.054	0.149
4	Aspergillus restrictus G.Sm. BGB	No ID	32.391	0.001	96	183/16B2B	G-K	PM23	OPUS-UMCS-GJ							{199D453C-75F3-4EE3-9E34-DB570BBF2A29}	OK		not available				air	9/23/2016 10:24:58 AM	0	0	96	10/14/2016 1:49:35 PM	No	0	384	384	0.096	0.187	0.16	0.161	0.189	0.116	0.242	0.183	1.186	0.186	0.208	0.217	0.15	0.546	1.207	1.27	0.12
1	Scopulariopsis brumptii Salvanet-Duval	No ID	17.082	0.149	24	184/16G1A	Michal	PM23	Opus Gj UMCS							{AAE69D84-E8E5-436A-BCCC-5DCBC4A7CF39}	OK		not available				air	9/19/2016 3:03:07 PM	0	0	24	10/14/2016 1:47:40 PM	No	0	96	96	0.153	0.148	0.139	0.142	0.139	0.146	0.147	0.146	0.138	0.146	0.219	0.24	0.118	0.108	0.145	0.215	0.207
1		No ID: Too Few Positive Reactions	-1	-1	24	184/16G1A	Maciej i Michal	PM23	OPUS-GJ-UMCS							{9BC50895-EA2E-4DBA-9FA2-E1D1CCDBEFA1}	OK		not available				air	9/20/2016 1:36:31 PM	0	0	24	10/14/2016 1:47:53 PM	No	0	96	96	0.146	0.14	0.135	0.137	0.135	0.14	0.142	0.146	0.142	0.146	0.278	0.326	0.116	0.11	0.11	0.11	0.103
1		No ID: Too Few Positive Reactions	-1	-1	48	184/16G1A	Maciej i Michal	PM23	OPUS-GJ-UMCS							{8A61A7EF-87D6-4DD3-B146-19B7815A7129}	OK		not available				air	9/20/2016 11:14:35 AM	0	0	48	10/14/2016 1:48:05 PM	No	0	192	192	0.151	0.152	0.175	0.154	0.161	0.159	0.183	0.233	0.206	0.16	0.225	0.277	0.115	0.113	0.116	0.128	0.112
1		No ID: Too Few Positive Reactions	-1	-1	72	184/16G1A	Maciej i Michal	PM23	OPUS-GJ-UMCS							{449AF6BC-A503-418F-99AF-C32CD2A18772}	OK		not available				air	9/20/2016 10:35:36 AM	0	0	72	10/14/2016 1:48:19 PM	No	0	288	288	0.151	0.143	0.14	0.133	0.14	0.144	0.14	0.15	0.165	0.157	0.207	0.228	0.113	0.105	0.113	0.115	0.102
1		No ID: Too Few Positive Reactions	-1	-1	96	184/16G1A	MAGDA	PM23	OPUS-GJ-UMCS							{BA996196-A775-4ADB-A15B-0F95F728A5C4}	OK		not available				air	9/20/2016 10:18:10 AM	0	0	96	10/14/2016 1:48:30 PM	No	0	384	384	0.166	0.15	0.144	0.138	0.148	0.156	0.148	0.157	0.154	0.174	0.218	0.239	0.117	0.109	0.112	0.118	0.106
1		No ID: Too Few Positive Reactions	-1	-1	96	184/16G1A	Giorgia and Karola	PM23	OPUS-GJ-UMCS							{EDC129BD-FD5F-4E8E-978B-56EBAA686B9D}	OK		not available				air	9/21/2016 10:07:22 AM	0	0	96	10/14/2016 1:48:41 PM	No	0	384	384	0.178	0.165	0.146	0.14	0.146	0.157	0.149	0.161	0.152	0.23	0.215	0.249	0.118	0.108	0.108	0.242	0.102
1		No ID: Too Few Positive Reactions	-1	-1	96	184/16G1A	Giorgia and Karola	PM23	OPUS-GJ-UMCS							{EDC129BD-FD5F-4E8E-978B-56EBAA686B9D}	OK		not available				air	9/21/2016 10:07:22 AM	0	0	96	10/14/2016 1:48:41 PM	No	0	384	384	0.178	0.165	0.146	0.14	0.146	0.157	0.149	0.161	0.152	0.23	0.215	0.249	0.118	0.108	0.108	0.242	0.102
1	Wallemia sebi (Fries) vonArx	No ID	22.989	0.005	96	184/16G1A	MAGDA	PM23	OPUS-GJ-UMCS							{6607F3F8-E4E3-48CE-B4A8-A3C92DA0A36E}	OK		not available				air	9/20/2016 8:23:39 AM	0	0	96	10/14/2016 1:49:00 PM	No	0	384	384	0.184	0.173	0.157	0.159	0.166	0.193	0.174	0.173	0.164	0.404	0.325	0.264	0.173	0.11	0.431	0.49	0.109
1	Rhodotorula aurantiaca (Saito) Lodder	No ID	25.966	0.003	96	184/16G1A	MAGDA	PM23	OPUS-GJ-UMCS							{52429C9B-0A85-461B-8BCE-CECEE7A32FEE}	OK		not available				air	9/21/2016 7:26:14 AM	0	0	96	10/14/2016 1:49:11 PM	No	0	384	384	0.162	0.177	0.161	0.161	0.172	0.194	0.179	0.173	0.169	0.554	0.625	0.236	0.289	0.112	0.561	0.751	0.109
1	Scopulariopsis brumptii Salvanet-Duval	No ID	30.02	0.001	96	184/16G1A	Karola	PM23	OPUS-UMCS-GJ							{851E6A8A-CFE7-41DC-B4E3-6EE44A9BE552}	OK		not available				air	9/22/2016 8:56:08 AM	0	0	96	10/14/2016 1:49:22 PM	No	0	384	384	0.109	0.202	0.177	0.174	0.167	0.096	0.212	0.167	0.174	0.669	0.854	0.209	0.519	0.113	0.849	1.102	0.111
1	Scopulariopsis brumptii Salvanet-Duval	No ID	32.821	0.001	96	184/16G1A	G-K	PM23	OPUS-UMCS-GJ							{2BD6EB6B-443D-4834-9B4F-187680B946DC}	OK		not available				air	9/23/2016 10:28:04 AM	0	0	96	10/14/2016 1:49:35 PM	No	0	384	384	0.092	0.202	0.164	0.188	0.167	0.103	0.136	0.161	0.21	0.71	0.887	0.188	0.737	0.113	1.182	1.35	0.113
2	Scopulariopsis brumptii Salvanet-Duval	No ID	17.082	0.149	24	184/16G1B	Michal	PM23	Opus Gj UMCS							{40C5FB9B-D83D-48AD-BCBB-43C1FB3625F8}	OK		not available				air	9/19/2016 3:03:49 PM	0	0	24	10/14/2016 1:47:40 PM	No	0	96	96	0.152	0.148	0.138	0.141	0.138	0.146	0.147	0.146	0.14	0.147	0.22	0.241	0.118	0.107	0.121	0.199	0.194
2		No ID: Too Few Positive Reactions	-1	-1	24	184/16G1B	Maciej i Michal	PM23	OPUS-GJ-UMCS							{1ABF34A4-18F1-4127-A53B-171CE0A587ED}	OK		not available				air	9/20/2016 1:37:09 PM	0	0	24	10/14/2016 1:47:53 PM	No	0	96	96	0.144	0.138	0.134	0.135	0.134	0.139	0.14	0.144	0.14	0.145	0.276	0.335	0.114	0.109	0.108	0.108	0.102
2		No ID: Too Few Positive Reactions	-1	-1	48	184/16G1B	Maciej i Michal	PM23	OPUS-GJ-UMCS							{AB511686-CD41-4E2E-B945-B5D48DFB2068}	OK		not available				air	9/20/2016 11:15:14 AM	0	0	48	10/14/2016 1:48:05 PM	No	0	192	192	0.151	0.152	0.177	0.152	0.163	0.159	0.179	0.227	0.211	0.16	0.225	0.277	0.115	0.112	0.116	0.13	0.112
2		No ID: Too Few Positive Reactions	-1	-1	72	184/16G1B	Maciej i Michal	PM23	OPUS-GJ-UMCS							{7DDB8EEF-60A5-427E-8D53-79815E020A58}	OK		not available				air	9/20/2016 10:36:15 AM	0	0	72	10/14/2016 1:48:19 PM	No	0	288	288	0.151	0.143	0.14	0.134	0.14	0.144	0.14	0.15	0.166	0.157	0.207	0.229	0.112	0.105	0.113	0.113	0.101
2	Chrysosporium pannicola (Corda) vanOorschot & Stalpers	No ID	19.97	0.01	96	184/16G2A	MAGDA	PM23	OPUS-GJ-UMCS							{5FCF082F-A785-4802-A64A-FCB2FB780A9A}	OK		not available				air	9/20/2016 10:19:28 AM	0	0	96	10/14/2016 1:48:30 PM	No	0	384	384	0.175	0.153	0.147	0.139	0.143	0.157	0.145	0.158	0.174	0.168	0.183	0.275	0.136	0.112	0.114	0.113	0.106
2		No ID: Too Few Positive Reactions	-1	-1	96	184/16G1B	Giorgia and Karola	PM23	OPUS-GJ-UMCS							{FBFA7686-75FB-4FA7-B86B-23378A8DDA02}	OK		not available				air	9/21/2016 10:08:10 AM	0	0	96	10/14/2016 1:48:41 PM	No	0	384	384	0.177	0.164	0.146	0.14	0.146	0.156	0.148	0.16	0.152	0.232	0.219	0.255	0.118	0.107	0.107	0.238	0.102
2		No ID: Too Few Positive Reactions	-1	-1	96	184/16G1B	Giorgia and Karola	PM23	OPUS-GJ-UMCS							{FBFA7686-75FB-4FA7-B86B-23378A8DDA02}	OK		not available				air	9/21/2016 10:08:10 AM	0	0	96	10/14/2016 1:48:41 PM	No	0	384	384	0.177	0.164	0.146	0.14	0.146	0.156	0.148	0.16	0.152	0.232	0.219	0.255	0.118	0.107	0.107	0.238	0.102
2	Wallemia sebi (Fries) vonArx	No ID	23.849	0.004	96	184/16G1B	MAGDA	PM23	OPUS-GJ-UMCS							{1066210E-0E78-4452-89C1-C2D259298C21}	OK		not available				air	9/20/2016 8:24:11 AM	0	0	96	10/14/2016 1:49:00 PM	No	0	384	384	0.183	0.172	0.156	0.159	0.166	0.193	0.173	0.173	0.164	0.403	0.325	0.261	0.172	0.11	0.431	0.49	0.109
2	Rhodotorula aurantiaca (Saito) Lodder	No ID	25.966	0.003	96	184/16G1B	MAGDA	PM23	OPUS-GJ-UMCS							{A002FABF-1627-487F-9F85-9A678844B5A3}	OK		not available				air	9/21/2016 7:26:55 AM	0	0	96	10/14/2016 1:49:11 PM	No	0	384	384	0.162	0.175	0.161	0.161	0.171	0.194	0.178	0.173	0.169	0.555	0.626	0.238	0.29	0.112	0.561	0.751	0.107
2	Scopulariopsis brumptii Salvanet-Duval	No ID	29.549	0.001	96	184/16G1B	Karola	PM23	OPUS-UMCS-GJ							{B72A6CC8-E2D3-4615-B56A-776431457C9E}	OK		not available				air	9/22/2016 8:56:46 AM	0	0	96	10/14/2016 1:49:22 PM	No	0	384	384	0.109	0.201	0.176	0.174	0.167	0.096	0.212	0.168	0.174	0.67	0.855	0.209	0.519	0.113	0.849	1.102	0.112
2	Scopulariopsis brumptii Salvanet-Duval	No ID	31.996	0.001	96	184/16G1B	G-K	PM23	OPUS-UMCS-GJ							{3288ADDE-64E0-4B6C-A30D-B01CAFFA38AB}	OK		not available				air	9/23/2016 10:28:39 AM	0	0	96	10/14/2016 1:49:35 PM	No	0	384	384	0.093	0.203	0.164	0.189	0.168	0.103	0.136	0.162	0.21	0.709	0.887	0.188	0.737	0.114	1.182	1.35	0.114
3		No ID: Too Few Positive Reactions	-1	-1	24	184/16G2A	Michal	PM23	Opus Gj UMCS							{C839EE63-DA57-4365-B418-8D37F01CCCF8}	OK		not available				air	9/19/2016 3:05:08 PM	0	0	24	10/14/2016 1:47:40 PM	No	0	96	96	0.141	0.153	0.133	0.145	0.146	0.142	0.151	0.147	0.141	0.142	0.159	0.235	0.117	0.112	0.103	0.126	0.117
3		No ID: Too Few Positive Reactions	-1	-1	24	184/16G2A	Maciej i Michal	PM23	OPUS-GJ-UMCS							{8A024549-6965-4775-A4D7-A7EFFE6FDFAA}	OK		not available				air	9/20/2016 1:38:07 PM	0	0	24	10/14/2016 1:47:53 PM	No	0	96	96	0.149	0.144	0.134	0.137	0.136	0.139	0.142	0.143	0.146	0.156	0.175	0.265	0.12	0.112	0.109	0.114	0.102
3		No ID: Too Few Positive Reactions	-1	-1	48	184/16G2A	Maciej i Michal	PM23	OPUS-GJ-UMCS							{0E206891-2D2E-4674-BBDF-42D84DA0C43E}	OK		not available				air	9/20/2016 11:15:59 AM	0	0	48	10/14/2016 1:48:05 PM	No	0	192	192	0.159	0.139	0.138	0.14	0.167	0.146	0.161	0.18	0.184	0.16	0.179	0.258	0.124	0.109	0.106	0.115	0.112
3		No ID: Too Few Positive Reactions	-1	-1	72	184/16G2A	Maciej i Michal	PM23	OPUS-GJ-UMCS							{AD5F6C57-9495-4F4C-AC80-B55D7ACD8582}	OK		not available				air	9/20/2016 10:34:18 AM	0	0	72	10/14/2016 1:48:19 PM	No	0	288	288	0.165	0.142	0.138	0.132	0.137	0.146	0.136	0.153	0.151	0.161	0.175	0.262	0.123	0.107	0.107	0.107	0.102
3	Wallemia sebi (Fries) vonArx	No ID	16.488	0.145	96	184/16G2A	MAGDA	PM23	OPUS-GJ-UMCS							{3169BC06-83FE-4ABB-9720-FF3C2CAD6683}	OK		not available				air	9/20/2016 10:22:40 AM	0	0	96	10/14/2016 1:48:31 PM	No	0	384	384	0.173	0.152	0.146	0.139	0.143	0.156	0.144	0.157	0.252	0.168	0.184	0.275	0.134	0.113	0.113	0.112	0.106
3		No ID: Too Few Positive Reactions	-1	-1	96	184/16G2A	Giorgia and Karola	PM23	OPUS-GJ-UMCS							{94317342-35A0-4EB8-883E-FB012B7AF64C}	OK		not available				air	9/21/2016 10:06:10 AM	0	0	96	10/14/2016 1:48:41 PM	No	0	384	384	0.182	0.15	0.144	0.136	0.14	0.152	0.141	0.159	0.158	0.166	0.183	0.281	0.136	0.106	0.107	0.138	0.102
3		No ID: Too Few Positive Reactions	-1	-1	96	184/16G2A	Giorgia and Karola	PM23	OPUS-GJ-UMCS							{94317342-35A0-4EB8-883E-FB012B7AF64C}	OK		not available				air	9/21/2016 10:06:10 AM	0	0	96	10/14/2016 1:48:41 PM	No	0	384	384	0.182	0.15	0.144	0.136	0.14	0.152	0.141	0.159	0.158	0.166	0.183	0.281	0.136	0.106	0.107	0.138	0.102
3	Eurotium herbariorum (Wiggers:Fries) Link BGC	No ID	20.536	0.008	96	184/16G2A	MAGDA	PM23	OPUS-GJ-UMCS							{EFCBEF8F-1532-4B89-A1A7-33820AE8DF51}	OK		not available				air	9/20/2016 8:24:47 AM	0	0	96	10/14/2016 1:49:00 PM	No	0	384	384	0.135	0.171	0.157	0.154	0.178	0.181	0.161	0.173	0.27	0.171	0.188	0.27	0.163	0.117	0.11	0.34	0.115
3	Eurotium herbariorum (Wiggers:Fries) Link BGC	No ID	26.486	0.003	96	184/16G2A	MAGDA	PM23	OPUS-GJ-UMCS							{4A67C6F4-8AD6-45E2-A2A2-74CC77FD4763}	OK		not available				air	9/21/2016 7:23:33 AM	0	0	96	10/14/2016 1:49:11 PM	No	0	384	384	0.096	0.177	0.159	0.157	0.281	0.185	0.159	0.17	0.354	0.172	0.193	0.283	0.231	0.159	0.107	0.549	0.22
3	Eurotium herbariorum (Wiggers:Fries) Link BGC	No ID	35.284	0	96	184/16G2A	Karola	PM23	OPUS-UMCS-GJ							{BD5EB1DA-8980-47D6-8057-9359AAF28947}	OK		not available				air	9/22/2016 8:57:29 AM	0	0	96	10/14/2016 1:49:22 PM	No	0	384	384	0.085	0.187	0.173	0.163	0.472	0.212	0.165	0.175	0.544	0.178	0.2	0.303	0.432	0.353	0.111	0.907	0.345
3	Eurotium herbariorum (Wiggers:Fries) Link BGC	No ID	39.026	0	96	184/16G2A	G-K	PM23	OPUS-UMCS-GJ							{29AEEA21-BEBA-45FA-BAF4-8C2055584216}	OK		not available				air	9/23/2016 10:29:16 AM	0	0	96	10/14/2016 1:49:35 PM	No	0	384	384	0.087	0.181	0.181	0.176	0.646	0.179	0.204	0.179	0.719	0.182	0.205	0.313	0.38	0.493	0.11	1.235	0.711
4		No ID: Too Few Positive Reactions	-1	-1	24	184/16G2B	Michal	PM23	Opus Gj UMCS							{C31EA75F-63D5-4351-82CD-AE3E85829B06}	OK		not available				air	9/19/2016 3:05:49 PM	0	0	24	10/14/2016 1:47:40 PM	No	0	96	96	0.141	0.153	0.132	0.144	0.146	0.142	0.151	0.147	0.141	0.143	0.159	0.235	0.117	0.111	0.102	0.117	0.113
4		No ID: Too Few Positive Reactions	-1	-1	24	184/16G2B	Maciej i Michal	PM23	OPUS-GJ-UMCS							{A1F73EEE-B04E-446B-B131-F5A6FBF9D8E9}	OK		not available				air	9/20/2016 1:38:53 PM	0	0	24	10/14/2016 1:47:53 PM	No	0	96	96	0.146	0.141	0.133	0.135	0.134	0.138	0.14	0.142	0.144	0.153	0.172	0.264	0.118	0.109	0.106	0.111	0.1
4		No ID: Too Few Positive Reactions	-1	-1	48	184/16G2B	Maciej i Michal	PM23	OPUS-GJ-UMCS							{B7EE43E3-8C02-4FEB-97B7-83BDB688956C}	OK		not available				air	9/20/2016 11:16:34 AM	0	0	48	10/14/2016 1:48:05 PM	No	0	192	192	0.161	0.141	0.139	0.14	0.168	0.148	0.161	0.181	0.195	0.16	0.181	0.264	0.125	0.111	0.107	0.116	0.112
4		No ID: Too Few Positive Reactions	-1	-1	72	184/16G2B	Maciej i Michal	PM23	OPUS-GJ-UMCS							{B3D69D17-7C18-4382-AFDA-BEB08C283216}	OK		not available				air	9/20/2016 10:34:52 AM	0	0	72	10/14/2016 1:48:19 PM	No	0	288	288	0.164	0.142	0.138	0.132	0.138	0.146	0.136	0.153	0.151	0.161	0.175	0.263	0.122	0.107	0.107	0.107	0.102
4	Wallemia sebi (Fries) vonArx	No ID	17.488	0.122	96	184/16G2B	MAGDA	PM23	OPUS-GJ-UMCS							{E09C3841-E882-431E-BE50-03D345B84428}	OK		not available				air	9/20/2016 10:23:19 AM	0	0	96	10/14/2016 1:48:31 PM	No	0	384	384	0.173	0.151	0.146	0.138	0.143	0.155	0.143	0.157	0.254	0.168	0.184	0.276	0.133	0.112	0.113	0.112	0.106
4		No ID: Too Few Positive Reactions	-1	-1	96	184/16G2B	Giorgia and Karola	PM23	OPUS-GJ-UMCS							{190C7761-9FC8-4CB1-B7EE-399892B1A545}	OK		not available				air	9/21/2016 10:06:44 AM	0	0	96	10/14/2016 1:48:41 PM	No	0	384	384	0.183	0.151	0.145	0.137	0.141	0.153	0.141	0.159	0.158	0.167	0.184	0.282	0.136	0.107	0.108	0.138	0.102
4		No ID: Too Few Positive Reactions	-1	-1	96	184/16G2B	Giorgia and Karola	PM23	OPUS-GJ-UMCS							{190C7761-9FC8-4CB1-B7EE-399892B1A545}	OK		not available				air	9/21/2016 10:06:44 AM	0	0	96	10/14/2016 1:48:41 PM	No	0	384	384	0.183	0.151	0.145	0.137	0.141	0.153	0.141	0.159	0.158	0.167	0.184	0.282	0.136	0.107	0.108	0.138	0.102
4	Eurotium herbariorum (Wiggers:Fries) Link BGC	No ID	20.536	0.008	96	184/16G2B	MAGDA	PM23	OPUS-GJ-UMCS							{3899DD3D-055A-4240-BCCE-F81E223EAEAE}	OK		not available				air	9/20/2016 8:25:21 AM	0	0	96	10/14/2016 1:49:00 PM	No	0	384	384	0.135	0.171	0.157	0.154	0.178	0.181	0.161	0.173	0.269	0.172	0.189	0.271	0.163	0.117	0.11	0.34	0.115
4	Eurotium herbariorum (Wiggers:Fries) Link BGC	No ID	28.644	0.002	96	184/16G2B	MAGDA	PM23	OPUS-GJ-UMCS							{DF6C8BA8-53B7-44E3-9C39-A065C4203F2F}	OK		not available				air	9/21/2016 7:25:31 AM	0	0	96	10/14/2016 1:49:11 PM	No	0	384	384	0.096	0.177	0.16	0.157	0.282	0.186	0.159	0.17	0.355	0.173	0.194	0.285	0.231	0.16	0.109	0.55	0.221
4	Eurotium herbariorum (Wiggers:Fries) Link BGC	No ID	35.284	0	96	184/16G2B	Karola	PM23	OPUS-UMCS-GJ							{13D65E7C-8F13-493C-95BC-E0FD15B2611D}	OK		not available				air	9/22/2016 8:58:08 AM	0	0	96	10/14/2016 1:49:22 PM	No	0	384	384	0.085	0.187	0.173	0.162	0.471	0.21	0.163	0.173	0.542	0.177	0.198	0.301	0.435	0.351	0.11	0.907	0.344
4	Eurotium herbariorum (Wiggers:Fries) Link BGC	No ID	39.026	0	96	184/16G2B	G-K	PM23	OPUS-UMCS-GJ							{5731C357-AE33-4115-A508-209C411BACE8}	OK		not available				air	9/23/2016 10:29:49 AM	0	0	96	10/14/2016 1:49:35 PM	No	0	384	384	0.087	0.18	0.18	0.176	0.647	0.179	0.204	0.179	0.718	0.182	0.205	0.313	0.378	0.494	0.11	1.236	0.712
[truncated: 79 more columns]

## Sheet: 096_PM24
Protocol	Match Details	ID Result	Distance	Similarity	Call Hour	Sample	Name	Strain ID	Other	sample ID	Operator	Source	Research Group	input9	Input10	Plate GUID	Status	Strain	Taxa	Genus	Family	Org Type	Sub Type	Date	Reader	Temperature	Read Details	Import	Flagged: No	Color	CountOfReads	Read Number	1	2	3	4	5	6	7	8	9	10	11	12	13	14	15	16	17
1		No ID: Too Few Positive Reactions	-1	-1	24	180/16W1A	Maciek	PM24	Opus Gj UMCS							{EDCF6B75-86FB-4EAC-99CE-8FC6DC34951A}	OK		not available				air	9/19/2016 3:35:27 PM	0	0	24	10/14/2016 1:47:43 PM	No	0	96	96	0.144	0.141	0.145	0.145	0.14	0.141	0.146	0.14	0.144	0.147	0.153	0.158	0.112	0.108	0.137	0.135	0.118
1		No ID: Too Few Positive Reactions	-1	-1	24	180/16W1A	Maciej i Michal	PM24	OPUS-GJ-UMCS							{25F970F6-3C43-4ED9-B06B-E1848565CBCC}	OK		not available				air	9/20/2016 1:46:29 PM	0	0	24	10/14/2016 1:47:55 PM	No	0	96	96	0.144	0.138	0.138	0.142	0.137	0.137	0.141	0.153	0.135	0.14	0.149	0.148	0.111	0.105	0.133	0.132	0.113
1		No ID: Too Few Positive Reactions	-1	-1	48	180/16W1A	Maciej i Michal	PM24	OPUS-GJ-UMCS							{D2E22A84-81E5-4803-B7C6-2E83F9EA4D5F}	OK		not available				air	9/20/2016 11:29:07 AM	0	0	48	10/14/2016 1:48:07 PM	No	0	192	192	0.151	0.142	0.136	0.146	0.137	0.142	0.143	0.157	0.14	0.146	0.151	0.159	0.115	0.106	0.142	0.132	0.113
1		No ID: Too Few Positive Reactions	-1	-1	72	180/16W1A	Maciej i Michal	PM24	OPUS-GJ-UMCS							{C0158E91-CD8E-458E-A0E2-00AE668B7DE4}	OK		not available				air	9/20/2016 10:50:23 AM	0	0	72	10/14/2016 1:48:21 PM	No	0	288	288	0.156	0.146	0.137	0.149	0.141	0.153	0.149	0.163	0.143	0.151	0.155	0.17	0.118	0.108	0.135	0.13	0.11
1		No ID: Too Few Positive Reactions	-1	-1	96	180/16W1A	MAGDA	PM24	OPUS--GJ-UMCS							{2A813AB6-1A82-433B-9D20-B2D6E36C58E6}	OK		not available				air	9/20/2016 10:34:54 AM	0	0	96	10/14/2016 1:48:32 PM	No	0	384	384	0.163	0.149	0.14	0.153	0.144	0.159	0.155	0.165	0.148	0.157	0.164	0.186	0.121	0.108	0.127	0.13	0.11
1	Eurotium amstelodami Mangin BGC	No ID	19.22	0.055	96	180/16W1A	Giorgia and Karola	PM24	OPUS-GJ-UMCS							{D0FF7344-C180-406B-992D-1C703680D00A}	OK		not available				air	9/21/2016 10:14:40 AM	0	0	96	10/14/2016 1:48:42 PM	No	0	384	384	0.172	0.151	0.141	0.153	0.144	0.16	0.155	0.166	0.145	0.156	0.165	0.193	0.124	0.113	0.125	0.137	0.122
1	Eurotium amstelodami Mangin BGC	No ID	19.22	0.055	96	180/16W1A	Giorgia and Karola	PM24	OPUS-GJ-UMCS							{D0FF7344-C180-406B-992D-1C703680D00A}	OK		not available				air	9/21/2016 10:14:40 AM	0	0	96	10/14/2016 1:48:42 PM	No	0	384	384	0.172	0.151	0.141	0.153	0.144	0.16	0.155	0.166	0.145	0.156	0.165	0.193	0.124	0.113	0.125	0.137	0.122
1	Eurotium amstelodami Mangin BGC	No ID	21.282	0.007	96	180/16W1A	MAGDA	PM24	OPUS-GJ-UMCS							{DAF21916-0520-4001-B71B-261B33A768E1}	OK		not available				air	9/20/2016 8:37:17 AM	0	0	96	10/14/2016 1:49:01 PM	No	0	384	384	0.191	0.159	0.145	0.157	0.147	0.164	0.158	0.165	0.149	0.163	0.176	0.193	0.135	0.11	0.119	0.123	0.104
1	Eurotium herbariorum (Wiggers:Fries) Link BGC	No ID	29.015	0.001	96	180/16W1A	MAGDA	PM24	OPUS-GJ-UMCS							{C59FBD77-830B-4570-834D-C9ABC1136E7C}	OK		not available				air	9/21/2016 7:37:33 AM	0	0	96	10/14/2016 1:49:12 PM	No	0	384	384	0.163	0.159	0.148	0.161	0.153	0.155	0.16	0.161	0.243	0.233	0.179	0.145	0.143	0.744	0.105	0.112	0.107
1	Eurotium amstelodami Mangin BGC	No ID	23.714	0.005	96	180/16W1A	Karola - Giorgia	PM24	OPUS-UMCS-GJ							{525A6CD1-4087-476E-88DA-0AA4E88E0004}	OK		not available				air	9/22/2016 10:04:55 AM	0	0	96	10/14/2016 1:49:24 PM	No	0	384	384	0.137	0.177	0.158	0.167	0.163	0.204	0.189	0.17	0.159	0.18	0.199	0.098	0.152	0.115	0.118	0.125	0.108
1	Eurotium amstelodami Mangin BGC	No ID	24.714	0.004	96	180/16W1A	G-K	PM24	OPUS-UMCS-GJ							{2A57981B-F505-444C-A357-1CEDA087268B}	OK		not available				air	9/23/2016 10:38:46 AM	0	0	96	10/14/2016 1:49:37 PM	No	0	384	384	0.107	0.176	0.158	0.167	0.161	0.198	0.189	0.17	0.161	0.181	0.196	0.093	0.157	0.114	0.114	0.122	0.107
2		No ID: Too Few Positive Reactions	-1	-1	24	180/16W1B	Maciek	PM24	Opus Gj UMCS							{6E17570B-5035-4A3A-B2DF-47610041A2C9}	OK		not available				air	9/19/2016 3:36:00 PM	0	0	24	10/14/2016 1:47:43 PM	No	0	96	96	0.143	0.141	0.145	0.145	0.14	0.141	0.146	0.14	0.144	0.147	0.154	0.158	0.112	0.108	0.137	0.135	0.118
2		No ID: Too Few Positive Reactions	-1	-1	24	180/16W1B	Maciej i Michal	PM24	OPUS-GJ-UMCS							{BAB297A8-8C2B-41B2-A079-8B7099F5AE78}	OK		not available				air	9/20/2016 1:47:09 PM	0	0	24	10/14/2016 1:47:55 PM	No	0	96	96	0.143	0.137	0.137	0.141	0.136	0.138	0.14	0.153	0.135	0.14	0.148	0.148	0.111	0.105	0.133	0.131	0.112
2		No ID: Too Few Positive Reactions	-1	-1	48	180/16W1B	Maciej i Michal	PM24	OPUS-GJ-UMCS							{3A5DAB4F-0201-4F81-A76D-3DE6938A45E0}	OK		not available				air	9/20/2016 11:29:46 AM	0	0	48	10/14/2016 1:48:07 PM	No	0	192	192	0.149	0.141	0.135	0.145	0.137	0.141	0.142	0.156	0.139	0.145	0.15	0.158	0.114	0.106	0.139	0.131	0.111
2		No ID: Too Few Positive Reactions	-1	-1	72	180/16W1B	Maciej i Michal	PM24	OPUS-GJ-UMCS							{7D38B9D8-2895-47B5-B755-E89EA4286008}	OK		not available				air	9/20/2016 10:51:06 AM	0	0	72	10/14/2016 1:48:21 PM	No	0	288	288	0.156	0.145	0.137	0.148	0.14	0.151	0.149	0.163	0.143	0.151	0.155	0.17	0.118	0.108	0.134	0.13	0.11
2		No ID: Too Few Positive Reactions	-1	-1	96	180/16W1B	MAGDA	PM24	OPUS--GJ-UMCS							{FE627502-450C-4C25-BE16-D9DF660A1063}	OK		not available				air	9/20/2016 10:35:27 AM	0	0	96	10/14/2016 1:48:32 PM	No	0	384	384	0.162	0.149	0.14	0.152	0.143	0.158	0.154	0.164	0.148	0.156	0.164	0.185	0.121	0.107	0.126	0.128	0.109
2	Eurotium amstelodami Mangin BGC	No ID	20.393	0.009	96	180/16W1B	Giorgia and Karola	PM24	OPUS-GJ-UMCS							{6B901662-34A6-479A-A355-5BD3DE898F0E}	OK		not available				air	9/21/2016 10:15:20 AM	0	0	96	10/14/2016 1:48:42 PM	No	0	384	384	0.17	0.151	0.141	0.152	0.144	0.159	0.154	0.165	0.145	0.156	0.165	0.192	0.124	0.107	0.121	0.133	0.119
2	Eurotium amstelodami Mangin BGC	No ID	20.393	0.009	96	180/16W1B	Giorgia and Karola	PM24	OPUS-GJ-UMCS							{6B901662-34A6-479A-A355-5BD3DE898F0E}	OK		not available				air	9/21/2016 10:15:20 AM	0	0	96	10/14/2016 1:48:42 PM	No	0	384	384	0.17	0.151	0.141	0.152	0.144	0.159	0.154	0.165	0.145	0.156	0.165	0.192	0.124	0.107	0.121	0.133	0.119
2	Eurotium amstelodami Mangin BGC	No ID	21.282	0.007	96	180/16W1B	MAGDA	PM24	OPUS-GJ-UMCS							{A8390E83-9C93-417E-BCF4-AD6DE6CA4F74}	OK		not available				air	9/20/2016 8:37:50 AM	0	0	96	10/14/2016 1:49:01 PM	No	0	384	384	0.191	0.159	0.145	0.157	0.147	0.164	0.158	0.165	0.15	0.163	0.176	0.194	0.135	0.11	0.118	0.123	0.104
2	Eurotium herbariorum (Wiggers:Fries) Link BGC	No ID	29.015	0.001	96	180/16W1B	MAGDA	PM24	OPUS-GJ-UMCS							{4E0A6608-33B7-426B-B2A0-B022A6EA1C35}	OK		not available				air	9/21/2016 7:38:06 AM	0	0	96	10/14/2016 1:49:12 PM	No	0	384	384	0.163	0.159	0.146	0.158	0.152	0.153	0.159	0.161	0.245	0.236	0.175	0.145	0.142	0.745	0.102	0.106	0.101
2	Eurotium amstelodami Mangin BGC	No ID	23.714	0.005	96	180/16W1B	Karola - Giorgia	PM24	OPUS-UMCS-GJ							{273B4D11-4782-4391-9CE9-92155132AA2F}	OK		not available				air	9/22/2016 10:05:28 AM	0	0	96	10/14/2016 1:49:24 PM	No	0	384	384	0.137	0.177	0.159	0.167	0.162	0.205	0.189	0.17	0.158	0.18	0.2	0.098	0.153	0.114	0.117	0.124	0.108
2	Eurotium amstelodami Mangin BGC	No ID	24.714	0.004	96	180/16W1B	G-K	PM24	OPUS-UMCS-GJ							{25BCC214-94AC-4A4A-AA34-3A911EC445B0}	OK		not available				air	9/23/2016 10:39:23 AM	0	0	96	10/14/2016 1:49:37 PM	No	0	384	384	0.107	0.176	0.159	0.167	0.162	0.199	0.19	0.17	0.162	0.182	0.197	0.093	0.158	0.115	0.113	0.122	0.108
3		No ID: Too Few Positive Reactions	-1	-1	24	180/16W2A	Maciek	PM24	Opus Gj UMCS							{9EA29AAB-B481-472A-9C30-67C35490FCE6}	OK		not available				air	9/19/2016 3:36:41 PM	0	0	24	10/14/2016 1:47:43 PM	No	0	96	96	0.145	0.14	0.138	0.138	0.136	0.138	0.138	0.138	0.141	0.147	0.151	0.155	0.109	0.121	0.157	0.15	0.136
3	Acremonium hyalinulum (Saccardo) W.Gams	No ID	23.582	0.005	24	180/16W2A	Maciej i Michal	PM24	OPUS-GJ-UMCS							{7082AAE0-4609-44E8-B2F6-F2C34972DD24}	OK		not available				air	9/20/2016 1:44:18 PM	0	0	24	10/14/2016 1:47:55 PM	No	0	96	96	0.139	0.134	0.132	0.138	0.132	0.134	0.136	0.152	0.135	0.139	0.142	0.15	0.104	0.1	0.099	0.101	0.103
3		No ID: Too Few Positive Reactions	-1	-1	48	180/16W2A	Maciej i Michal	PM24	OPUS-GJ-UMCS							{1F18B84E-D7FC-40D6-BAF1-E4C5170F6709}	OK		not available				air	9/20/2016 11:27:52 AM	0	0	48	10/14/2016 1:48:07 PM	No	0	192	192	0.182	0.191	0.141	0.143	0.142	0.143	0.148	0.158	0.144	0.147	0.153	0.17	0.108	0.104	0.103	0.103	0.103
3		No ID: Too Few Positive Reactions	-1	-1	72	180/16W2A	Maciej i Michal	PM24	OPUS-GJ-UMCS							{D41BABD0-96E8-4763-BA40-C23EBE99C980}	OK		not available				air	9/20/2016 10:48:46 AM	0	0	72	10/14/2016 1:48:21 PM	No	0	288	288	0.153	0.146	0.14	0.145	0.142	0.143	0.148	0.156	0.145	0.149	0.161	0.18	0.108	0.099	0.099	0.1	0.1
3		No ID: Too Few Positive Reactions	-1	-1	96	180/16W2A	MAGDA	PM24	OPUS--GJ-UMCS							{B0B27010-B13F-4175-B3DD-EA0BEDC93D8C}	OK		not available				air	9/20/2016 10:33:39 AM	0	0	96	10/14/2016 1:48:32 PM	No	0	384	384	0.161	0.149	0.149	0.148	0.147	0.149	0.155	0.159	0.15	0.153	0.17	0.199	0.111	0.098	0.098	0.1	0.099
3	Eurotium amstelodami Mangin BGC	No ID	17.237	0.144	96	180/16W2A	Giorgia and Karola	PM24	OPUS-GJ-UMCS							{C1EED802-0013-4DA0-AEAE-98E86C550336}	OK		not available				air	9/21/2016 10:16:09 AM	0	0	96	10/14/2016 1:48:42 PM	No	0	384	384	0.172	0.153	0.218	0.15	0.193	0.153	0.159	0.161	0.153	0.156	0.173	0.226	0.116	0.099	0.105	0.109	0.106
3	Eurotium amstelodami Mangin BGC	No ID	17.237	0.144	96	180/16W2A	Giorgia and Karola	PM24	OPUS-GJ-UMCS							{C1EED802-0013-4DA0-AEAE-98E86C550336}	OK		not available				air	9/21/2016 10:16:09 AM	0	0	96	10/14/2016 1:48:42 PM	No	0	384	384	0.172	0.153	0.218	0.15	0.193	0.153	0.159	0.161	0.153	0.156	0.173	0.226	0.116	0.099	0.105	0.109	0.106
3	Eurotium amstelodami Mangin BGC	No ID	17.23	0.146	96	180/16W2A	MAGDA	PM24	OPUS-GJ-UMCS							{CEF02317-9C90-4D95-A0B0-BF9E9A81D822}	OK		not available				air	9/20/2016 8:38:35 AM	0	0	96	10/14/2016 1:49:01 PM	No	0	384	384	0.195	0.169	0.511	0.179	0.533	0.164	0.168	0.168	0.16	0.169	0.189	0.155	0.133	0.101	0.099	0.097	0.1
3	Eurotium herbariorum (Wiggers:Fries) Link BGC	No ID	17.229	0.145	96	180/16W2A	MAGDA	PM24	OPUS-GJ-UMCS							{3FB5A14B-7221-4D85-8BCE-2AA1327CF355}	OK		not available				air	9/21/2016 7:36:19 AM	0	0	96	10/14/2016 1:49:12 PM	No	0	384	384	0.166	0.168	0.154	0.163	0.166	0.174	0.171	0.167	0.168	0.167	0.182	0.134	0.133	0.112	0.107	0.507	0.109
3	Eurotium amstelodami Mangin BGC	No ID	28.835	0.001	96	180/16W2A	Karola - Giorgia	PM24	OPUS-UMCS-GJ							{69427ECA-7E4A-4B2C-BAFF-D249F48BF91A}	OK		not available				air	9/22/2016 10:03:17 AM	0	0	96	10/14/2016 1:49:24 PM	No	0	384	384	0.128	0.196	1.039	0.533	1.05	0.192	0.191	0.167	0.177	0.192	0.225	0.097	0.302	0.103	0.1	0.098	0.1
3	Eurotium herbariorum (Wiggers:Fries) Link BGA	No ID	33.392	0	96	180/16W2A	G-K	PM24	OPUS-UMCS-GJ							{574FE1F7-66E4-48AB-B87C-9D5777BDDF57}	OK		not available				air	9/23/2016 10:40:03 AM	0	0	96	10/14/2016 1:49:37 PM	No	0	384	384	0.096	0.212	1.056	0.512	1.095	0.201	0.198	0.171	0.2	0.22	0.213	0.112	0.602	0.104	0.099	0.106	0.103
4		No ID: Too Few Positive Reactions	-1	-1	24	180/16W2B	Maciek	PM24	Opus Gj UMCS							{9AD62A32-4026-4558-A08A-76D7B5D385E9}	OK		not available				air	9/19/2016 3:37:15 PM	0	0	24	10/14/2016 1:47:43 PM	No	0	96	96	0.143	0.139	0.138	0.138	0.136	0.138	0.139	0.138	0.141	0.147	0.151	0.155	0.108	0.106	0.134	0.126	0.113
4	Acremonium hyalinulum (Saccardo) W.Gams	No ID	22.835	0.005	24	180/16W2B	Maciej i Michal	PM24	OPUS-GJ-UMCS							{BED4D546-F15F-4E2A-B11D-03F2B7C11BBB}	OK		not available				air	9/20/2016 1:45:29 PM	0	0	24	10/14/2016 1:47:55 PM	No	0	96	96	0.138	0.134	0.132	0.137	0.132	0.134	0.136	0.152	0.135	0.139	0.142	0.15	0.104	0.1	0.099	0.101	0.103
4		No ID: Too Few Positive Reactions	-1	-1	48	180/16W2B	Maciej i Michal	PM24	OPUS-GJ-UMCS							{D680E8D9-C128-447E-9DC3-6EA984B02F6B}	OK		not available				air	9/20/2016 11:28:29 AM	0	0	48	10/14/2016 1:48:07 PM	No	0	192	192	0.178	0.194	0.141	0.142	0.141	0.143	0.147	0.158	0.144	0.147	0.153	0.17	0.106	0.104	0.102	0.103	0.103
4		No ID: Too Few Positive Reactions	-1	-1	72	180/16W2B	Maciej i Michal	PM24	OPUS-GJ-UMCS							{BFF80B69-B5D1-4357-8D35-E8339CD73108}	OK		not available				air	9/20/2016 10:49:27 AM	0	0	72	10/14/2016 1:48:21 PM	No	0	288	288	0.153	0.145	0.139	0.145	0.143	0.143	0.148	0.156	0.146	0.149	0.162	0.18	0.108	0.099	0.099	0.1	0.1
4		No ID: Too Few Positive Reactions	-1	-1	96	180/16W2B	MAGDA	PM24	OPUS--GJ-UMCS							{E40E37B8-3B53-4BE5-A73A-D7342356C322}	OK		not available				air	9/20/2016 10:34:14 AM	0	0	96	10/14/2016 1:48:32 PM	No	0	384	384	0.162	0.15	0.149	0.148	0.149	0.15	0.155	0.159	0.15	0.153	0.171	0.199	0.112	0.098	0.098	0.099	0.099
4	Eurotium amstelodami Mangin BGC	No ID	17.237	0.144	96	180/16W2B	Giorgia and Karola	PM24	OPUS-GJ-UMCS							{6218D0DC-0CD4-4351-AD71-F13E335F8806}	OK		not available				air	9/21/2016 10:16:41 AM	0	0	96	10/14/2016 1:48:42 PM	No	0	384	384	0.172	0.154	0.219	0.151	0.193	0.154	0.159	0.161	0.153	0.156	0.173	0.226	0.116	0.099	0.098	0.098	0.099
4	Eurotium amstelodami Mangin BGC	No ID	17.237	0.144	96	180/16W2B	Giorgia and Karola	PM24	OPUS-GJ-UMCS							{6218D0DC-0CD4-4351-AD71-F13E335F8806}	OK		not available				air	9/21/2016 10:16:41 AM	0	0	96	10/14/2016 1:48:42 PM	No	0	384	384	0.172	0.154	0.219	0.151	0.193	0.154	0.159	0.161	0.153	0.156	0.173	0.226	0.116	0.099	0.098	0.098	0.099
4	Eurotium amstelodami Mangin BGC	No ID	18.23	0.118	96	180/16W2B	MAGDA	PM24	OPUS-GJ-UMCS							{7F35A695-4E68-4A10-8255-97100923F48B}	OK		not available				air	9/20/2016 8:39:08 AM	0	0	96	10/14/2016 1:49:01 PM	No	0	384	384	0.195	0.169	0.511	0.18	0.533	0.164	0.169	0.169	0.161	0.169	0.189	0.157	0.132	0.101	0.099	0.098	0.101
4	Eurotium herbariorum (Wiggers:Fries) Link BGC	No ID	17.229	0.145	96	180/16W2B	MAGDA	PM24	OPUS-GJ-UMCS							{24DD2286-9A17-4C2C-ABB6-07E49EB9E97D}	OK		not available				air	9/21/2016 7:36:53 AM	0	0	96	10/14/2016 1:49:12 PM	No	0	384	384	0.169	0.168	0.154	0.162	0.165	0.173	0.171	0.167	0.168	0.168	0.183	0.134	0.133	0.111	0.106	0.508	0.107
4	Eurotium amstelodami Mangin BGC	No ID	26.835	0.002	96	180/16W2B	Karola - Giorgia	PM24	OPUS-UMCS-GJ							{5EC9F43F-6B8F-48C2-8612-EDB7C2F1D865}	OK		not available				air	9/22/2016 10:03:59 AM	0	0	96	10/14/2016 1:49:24 PM	No	0	384	384	0.128	0.196	1.039	0.533	1.05	0.192	0.191	0.167	0.178	0.192	0.226	0.098	0.303	0.103	0.1	0.097	0.1
4	Eurotium herbariorum (Wiggers:Fries) Link BGA	No ID	33.392	0	96	180/16W2B	G-K	PM24	OPUS-UMCS-GJ							{9B400028-624C-4824-B0A9-CE0A658679FF}	OK		not available				air	9/23/2016 10:40:36 AM	0	0	96	10/14/2016 1:49:37 PM	No	0	384	384	0.096	0.213	1.058	0.51	1.096	0.202	0.199	0.171	0.2	0.22	0.213	0.112	0.601	0.104	0.1	0.106	0.102
1		No ID: Too Few Positive Reactions	-1	-1	24	181/16D1A	Maciek	PM24	Opus Gj UMCS							{4417D8B0-7612-4951-BB50-DF56BBAE5FB4}	OK		not available				air	9/19/2016 3:33:44 PM	0	0	24	10/14/2016 1:47:43 PM	No	0	96	96	0.148	0.148	0.144	0.147	0.146	0.145	0.143	0.146	0.144	0.142	0.149	0.161	0.119	0.11	0.118	0.114	0.128
1	Scopulariopsis brumptii Salvanet-Duval	No ID	9.733	0.412	24	181/16D1A	Maciej i Michal	PM24	OPUS-GJ-UMCS							{D6A19EC0-39E7-4202-9DE8-AA7FA2C76011}	OK		not available				air	9/20/2016 1:41:01 PM	0	0	24	10/14/2016 1:47:55 PM	No	0	96	96	0.139	0.139	0.133	0.199	0.267	0.186	0.187	0.271	0.212	0.142	0.146	0.165	0.109	0.316	0.343	0.371	0.414
1	Scopulariopsis brumptii Salvanet-Duval	No ID	17.822	0.131	48	181/16D1A	Maciej i Michal	PM24	OPUS-GJ-UMCS							{D5A27E96-22B0-4882-9EE8-B82ECEE4B782}	OK		not available				air	9/20/2016 11:18:35 AM	0	0	48	10/14/2016 1:48:07 PM	No	0	192	192	0.147	0.215	0.251	0.309	0.319	0.313	0.302	0.346	0.308	0.276	0.158	0.177	0.134	0.329	0.323	0.341	0.346
1	Scopulariopsis brumptii Salvanet-Duval	No ID	22.417	0.006	72	181/16D1A	Maciej i Michal	PM24	OPUS-GJ-UMCS							{8A79AB93-5D44-49BF-9D9D-1FA330051FD2}	OK		not available				air	9/20/2016 10:38:11 AM	0	0	72	10/14/2016 1:48:21 PM	No	0	288	288	0.154	0.151	0.148	0.245	0.258	0.228	0.237	0.277	0.246	0.202	0.155	0.184	0.116	0.294	0.283	0.299	0.304
1	Scopulariopsis brumptii Salvanet-Duval	No ID	27.499	0.002	96	181/16D1A	MAGDA	PM24	OPUS--GJ-UMCS							{23CE8806-CC85-4AE9-9D6A-B25743772170}	OK		not available				air	9/20/2016 10:25:27 AM	0	0	96	10/14/2016 1:48:32 PM	No	0	384	384	0.163	0.168	0.25	0.293	0.295	0.307	0.32	0.35	0.336	0.366	0.294	0.195	0.125	0.254	0.29	0.29	0.286
1	Scopulariopsis brumptii Salvanet-Duval	No ID	25.845	0.003	96	181/16D1A	Giorgia and Karola	PM24	OPUS-GJ-UMCS							{14D9734E-E38C-4A6F-A6CD-5AFC0E1B028F}	OK		not available				air	9/21/2016 10:09:13 AM	0	0	96	10/14/2016 1:48:42 PM	No	0	384	384	0.168	0.196	0.196	0.164	0.134	0.14	0.146	0.316	0.191	0.142	0.16	0.206	0.137	0.102	0.251	0.312	0.342
1	Scopulariopsis brumptii Salvanet-Duval	No ID	25.845	0.003	96	181/16D1A	Giorgia and Karola	PM24	OPUS-GJ-UMCS							{14D9734E-E38C-4A6F-A6CD-5AFC0E1B028F}	OK		not available				air	9/21/2016 10:09:13 AM	0	0	96	10/14/2016 1:48:42 PM	No	0	384	384	0.168	0.196	0.196	0.164	0.134	0.14	0.146	0.316	0.191	0.142	0.16	0.206	0.137	0.102	0.251	0.312	0.342
1	Eurotium herbariorum (Wiggers:Fries) Link BGC	No ID	20.536	0.008	96	181/16D1A	MAGDA	PM24	OPUS-GJ-UMCS							{42F6514F-6897-494C-9A27-D332DE3F6B6F}	OK		not available				air	9/20/2016 8:26:46 AM	0	0	96	10/14/2016 1:49:01 PM	No	0	384	384	0.135	0.171	0.157	0.154	0.178	0.181	0.161	0.173	0.269	0.172	0.189	0.271	0.163	0.117	0.11	0.34	0.115
1	Aspergillus restrictus G.Sm. BGB	No ID	37.356	0	96	181/16D1A	MAGDA	PM24	OPUS-GJ-UMCS							{4CB26728-5BBB-4B3B-8102-10F70D07FF24}	OK		not available				air	9/21/2016 7:29:52 AM	0	0	96	10/14/2016 1:49:12 PM	No	0	384	384	0.189	0.167	0.181	0.195	0.754	0.218	0.213	0.218	0.741	0.166	0.181	0.092	1	0.631	0.203	0.945	0.263
1	Rhodotorula aurantiaca (Saito) Lodder	No ID	36.438	0	96	181/16D2A	Karola - Giorgia	PM24	OPUS-UMCS-GJ							{AAE116CA-E650-4550-AE83-16DB8DD01209}	OK		not available				air	9/22/2016 9:56:03 AM	0	0	96	10/14/2016 1:49:24 PM	No	0	384	384	0.12	1.062	0.193	0.856	0.867	0.866	0.175	0.433	0.191	0.201	0.232	0.1	0.856	0.648	0.129	0.141	1.114
1	Rhodotorula aurantiaca (Saito) Lodder	No ID	36.891	0	96	181/16D2A	G-K	PM24	OPUS-UMCS-GJ							{BFF3352D-AFCD-4C4F-845E-7B2D16CBFA95}	OK		not available				air	9/23/2016 10:32:00 AM	0	0	96	10/14/2016 1:49:37 PM	No	0	384	384	0.098	1.005	0.201	0.87	0.824	0.745	0.175	0.418	0.206	0.219	0.259	0.099	0.955	0.958	0.163	0.169	1.291
2		No ID: Too Few Positive Reactions	-1	-1	24	181/16D1B	Maciek	PM24	Opus Gj UMCS							{D89D16D2-0EB4-4D3E-B434-3E39CDECB520}	OK		not available				air	9/19/2016 3:34:16 PM	0	0	24	10/14/2016 1:47:43 PM	No	0	96	96	0.148	0.148	0.144	0.147	0.146	0.145	0.143	0.146	0.144	0.142	0.149	0.161	0.118	0.11	0.118	0.114	0.128
2	Scopulariopsis brumptii Salvanet-Duval	No ID	9.733	0.412	24	181/16D1B	Maciej i Michal	PM24	OPUS-GJ-UMCS							{01076A11-327B-47A8-9C64-AAAA5230ED22}	OK		not available				air	9/20/2016 1:41:44 PM	0	0	24	10/14/2016 1:47:55 PM	No	0	96	96	0.138	0.138	0.132	0.187	0.254	0.172	0.176	0.26	0.202	0.141	0.146	0.164	0.108	0.308	0.337	0.364	0.407
2	Scopulariopsis brumptii Salvanet-Duval	No ID	17.822	0.131	48	181/16D1B	Maciej i Michal	PM24	OPUS-GJ-UMCS							{D7DF099D-B23B-4844-B144-158AB9CA18C1}	OK		not available				air	9/20/2016 11:19:25 AM	0	0	48	10/14/2016 1:48:07 PM	No	0	192	192	0.147	0.207	0.247	0.307	0.318	0.311	0.3	0.345	0.305	0.271	0.152	0.178	0.124	0.325	0.322	0.342	0.345
2	Scopulariopsis brumptii Salvanet-Duval	No ID	22.417	0.006	72	181/16D1B	Maciej i Michal	PM24	OPUS-GJ-UMCS							{EF7246D0-A4AA-4298-9B9B-C53486D1E470}	OK		not available				air	9/20/2016 10:39:08 AM	0	0	72	10/14/2016 1:48:21 PM	No	0	288	288	0.153	0.15	0.141	0.241	0.254	0.223	0.233	0.274	0.242	0.194	0.156	0.185	0.115	0.293	0.284	0.297	0.303
2	Scopulariopsis brumptii Salvanet-Duval	No ID	27.029	0.002	96	181/16D1B	MAGDA	PM24	OPUS--GJ-UMCS							{134AB13D-EA24-490F-AC6C-EEE8EA223260}	OK		not available				air	9/20/2016 10:26:08 AM	0	0	96	10/14/2016 1:48:32 PM	No	0	384	384	0.162	0.161	0.245	0.29	0.294	0.303	0.316	0.348	0.332	0.362	0.289	0.195	0.122	0.256	0.288	0.291	0.289
2	Scopulariopsis brumptii Salvanet-Duval	No ID	25.374	0.003	96	181/16D1B	Giorgia and Karola	PM24	OPUS-GJ-UMCS							{DD088684-1A3D-4762-945B-5C8EF61D5BC5}	OK		not available				air	9/21/2016 10:09:46 AM	0	0	96	10/14/2016 1:48:42 PM	No	0	384	384	0.168	0.198	0.196	0.166	0.133	0.14	0.147	0.316	0.19	0.142	0.162	0.207	0.139	0.102	0.253	0.315	0.344
2	Scopulariopsis brumptii Salvanet-Duval	No ID	25.374	0.003	96	181/16D1B	Giorgia and Karola	PM24	OPUS-GJ-UMCS							{DD088684-1A3D-4762-945B-5C8EF61D5BC5}	OK		not available				air	9/21/2016 10:09:46 AM	0	0	96	10/14/2016 1:48:42 PM	No	0	384	384	0.168	0.198	0.196	0.166	0.133	0.14	0.147	0.316	0.19	0.142	0.162	0.207	0.139	0.102	0.253	0.315	0.344
2	Rhodotorula aurantiaca (Saito) Lodder	No ID	42.402	0	96	181/16D1A	MAGDA	PM24	OPUS-GJ-UMCS							{8100D215-7B86-435C-AE85-B38D2934BB90}	OK		not available				air	9/20/2016 8:29:04 AM	0	0	96	10/14/2016 1:49:01 PM	No	0	384	384	0.185	0.609	0.476	0.155	0.142	0.157	0.157	0.167	0.157	0.161	0.177	0.176	0.531	0.111	0.437	0.308	0.571
2	Aspergillus restrictus G.Sm. BGB	No ID	37.729	0	96	181/16D1B	MAGDA	PM24	OPUS-GJ-UMCS							{941DD392-31F1-423E-8B64-C0DE2AE54B44}	OK		not available				air	9/21/2016 7:30:25 AM	0	0	96	10/14/2016 1:49:12 PM	No	0	384	384	0.19	0.166	0.178	0.192	0.755	0.216	0.21	0.217	0.74	0.165	0.182	0.092	1.001	0.631	0.202	0.948	0.262
2	Rhodotorula aurantiaca (Saito) Lodder	No ID	36.438	0	96	181/16D2B	Karola - Giorgia	PM24	OPUS-UMCS-GJ							{5119B047-C09F-451C-A018-761729919B6E}	OK		not available				air	9/22/2016 9:56:41 AM	0	0	96	10/14/2016 1:49:24 PM	No	0	384	384	0.12	1.061	0.192	0.856	0.869	0.868	0.175	0.432	0.19	0.2	0.232	0.1	0.855	0.648	0.126	0.139	1.115
2	Rhodotorula aurantiaca (Saito) Lodder	No ID	36.891	0	96	181/16D2B	G-K	PM24	OPUS-UMCS-GJ							{34EE72FD-A82D-41E5-B83C-D2476E4F845A}	OK		not available				air	9/23/2016 10:32:33 AM	0	0	96	10/14/2016 1:49:37 PM	No	0	384	384	0.098	1.004	0.201	0.87	0.824	0.744	0.175	0.418	0.207	0.22	0.259	0.1	0.958	0.958	0.163	0.17	1.292
3		No ID: Too Few Positive Reactions	-1	-1	24	181/16D2A	Maciek	PM24	Opus Gj UMCS							{C856FD7E-BF3F-41A8-A522-86C09DEFF411}	OK		not available				air	9/19/2016 3:32:23 PM	0	0	24	10/14/2016 1:47:43 PM	No	0	96	96	0.144	0.139	0.137	0.142	0.143	0.146	0.144	0.163	0.146	0.145	0.147	0.143	0.114	0.108	0.099	0.103	0.098
3	Scopulariopsis brumptii Salvanet-Duval	No ID	14.501	0.221	24	181/16D2A	Maciej i Michal	PM24	OPUS-GJ-UMCS							{D0A45917-7F60-4FA3-9F9A-04BF168D3F8B}	OK		not available				air	9/20/2016 1:42:32 PM	0	0	24	10/14/2016 1:47:55 PM	No	0	96	96	0.147	0.143	0.138	0.14	0.137	0.14	0.14	0.286	0.14	0.142	0.152	0.157	0.118	0.115	0.181	0.197	0.194
3	Scopulariopsis brumptii Salvanet-Duval	No ID	14.996	0.206	48	181/16D2A	Maciej i Michal	PM24	OPUS-GJ-UMCS							{063D2D76-E7AD-48D5-AFA8-E3B639E30223}	OK		not available				air	9/20/2016 11:20:10 AM	0	0	48	10/14/2016 1:48:07 PM	No	0	192	192	0.148	0.143	0.14	0.14	0.138	0.137	0.143	0.334	0.14	0.147	0.151	0.165	0.108	0.147	0.209	0.216	0.219
3	Scopulariopsis brumptii Salvanet-Duval	No ID	21.544	0.007	72	181/16D2A	Maciej i Michal	PM24	OPUS-GJ-UMCS							{170FEB9B-F4F1-4FD5-AC4A-F62466768BC4}	OK		not available				air	9/20/2016 10:40:17 AM	0	0	72	10/14/2016 1:48:21 PM	No	0	288	288	0.16	0.154	0.148	0.15	0.151	0.145	0.152	0.368	0.146	0.154	0.16	0.18	0.117	0.129	0.197	0.206	0.209
3	Chrysosporium pannicola (Corda) vanOorschot & Stalpers	No ID	27.193	0.002	96	181/16D2A	MAGDA	PM24	OPUS--GJ-UMCS							{C7E03F28-7DA3-4A47-A85E-7F29BD9F1736}	OK		not available				air	9/20/2016 10:26:50 AM	0	0	96	10/14/2016 1:48:32 PM	No	0	384	384	0.165	0.168	0.151	0.152	0.156	0.157	0.164	0.381	0.155	0.161	0.165	0.188	0.118	0.152	0.209	0.214	0.23
3	Chrysosporium pannicola (Corda) vanOorschot & Stalpers	No ID	19.447	0.036	96	181/16D2A	Giorgia and Karola	PM24	OPUS-GJ-UMCS							{88D477B1-214E-4367-BA1C-817E127E37A2}	OK		not available				air	9/21/2016 10:10:26 AM	0	0	96	10/14/2016 1:48:42 PM	No	0	384	384	0.174	0.285	0.156	0.159	0.158	0.229	0.16	0.388	0.15	0.156	0.16	0.195	0.128	0.127	0.158	0.161	0.226
3	Chrysosporium pannicola (Corda) vanOorschot & Stalpers	No ID	19.447	0.036	96	181/16D2A	Giorgia and Karola	PM24	OPUS-GJ-UMCS							{88D477B1-214E-4367-BA1C-817E127E37A2}	OK		not available				air	9/21/2016 10:10:26 AM	0	0	96	10/14/2016 1:48:42 PM	No	0	384	384	0.174	0.285	0.156	0.159	0.158	0.229	0.16	0.388	0.15	0.156	0.16	0.195	0.128	0.127	0.158	0.161	0.226
3	Rhodotorula aurantiaca (Saito) Lodder	No ID	42.402	0	96	181/16D1B	MAGDA	PM24	OPUS-GJ-UMCS							{B0F55D82-AF24-43B0-8D17-EB6DD8E7A28F}	OK		not available				air	9/20/2016 8:29:42 AM	0	0	96	10/14/2016 1:49:01 PM	No	0	384	384	0.183	0.608	0.477	0.154	0.141	0.156	0.156	0.166	0.156	0.16	0.175	0.176	0.529	0.109	0.435	0.305	0.57
3	Aspergillus restrictus G.Sm. BGB	No ID	43.271	0	96	181/16D2A	MAGDA	PM24	OPUS-GJ-UMCS							{2D94DD98-3F9F-4249-A98D-FE86B513C09F}	OK		not available				air	9/21/2016 7:28:35 AM	0	0	96	10/14/2016 1:49:12 PM	No	0	384	384	0.201	0.234	0.319	0.353	0.77	0.337	0.337	0.357	0.309	0.285	0.188	0.087	0.871	0.278	0.3	0.302	0.613
3	Fusarium chlamydosporum var chlamydosporum Wollenw. & Reinking	No ID	40.817	0	96	181/16D1A	G-K	PM24	OPUS-UMCS-GJ							{9E0EF38E-8D58-489F-9990-310DB6FF904B}	OK		not available				air	9/23/2016 10:30:51 AM	0	0	96	10/14/2016 1:49:37 PM	No	0	384	384	0.13	1.061	0.945	0.159	0.149	0.386	0.16	0.168	0.159	0.168	0.184	0.099	1.111	0.105	1.037	0.282	1.253
3	Aspergillus restrictus G.Sm. BGB	No ID	44.07	0	96	181/16D1A	G-K	PM24	OPUS-UMCS-GJ							{D9427CD1-583B-451C-804C-D78AF8C51EB4}	OK		not available				air	9/23/2016 10:45:54 AM	0	0	96	10/14/2016 1:49:39 PM	No	0	384	384	0.153	0.165	0.155	0.151	0.676	0.161	0.163	0.161	1.151	0.174	0.171	0.09	1.127	1.277	0.189	1.158	0.187
4		No ID: Too Few Positive Reactions	-1	-1	24	181/16D2B	Maciek	PM24	Opus Gj UMCS							{247640CD-BE26-49EF-9D7B-5621421AAD60}	OK		not available				air	9/19/2016 3:32:55 PM	0	0	24	10/14/2016 1:47:43 PM	No	0	96	96	0.145	0.139	0.137	0.142	0.143	0.145	0.144	0.163	0.146	0.145	0.147	0.143	0.115	0.108	0.099	0.103	0.098
4	Scopulariopsis brumptii Salvanet-Duval	No ID	14.501	0.221	24	181/16D2B	Maciej i Michal	PM24	OPUS-GJ-UMCS							{A28E1958-D1B8-4B56-A40E-62E232AA2219}	OK		not available				air	9/20/2016 1:43:17 PM	0	0	24	10/14/2016 1:47:55 PM	No	0	96	96	0.144	0.14	0.136	0.138	0.135	0.138	0.139	0.281	0.138	0.141	0.15	0.155	0.113	0.107	0.174	0.189	0.188
4	Scopulariopsis brumptii Salvanet-Duval	No ID	14.466	0.222	48	181/16D2B	Maciej i Michal	PM24	OPUS-GJ-UMCS							{523A4536-495D-44AA-9149-C3F963F9ED2E}	OK		not available				air	9/20/2016 11:20:56 AM	0	0	48	10/14/2016 1:48:07 PM	No	0	192	192	0.147	0.143	0.139	0.14	0.137	0.135	0.142	0.324	0.139	0.147	0.15	0.164	0.107	0.141	0.204	0.213	0.216
4	Scopulariopsis brumptii Salvanet-Duval	No ID	21.544	0.007	72	181/16D2B	Maciej i Michal	PM24	OPUS-GJ-UMCS							{6CDC5027-3063-4A32-BD62-94498A85605B}	OK		not available				air	9/20/2016 10:41:13 AM	0	0	72	10/14/2016 1:48:21 PM	No	0	288	288	0.155	0.15	0.145	0.148	0.148	0.141	0.149	0.359	0.144	0.152	0.158	0.178	0.113	0.118	0.19	0.201	0.204
4	Chrysosporium pannicola (Corda) vanOorschot & Stalpers	No ID	27.193	0.002	96	181/16D2B	MAGDA	PM24	OPUS--GJ-UMCS							{DE283992-7B65-4F3B-91A4-DDE8AFD4E7A8}	OK		not available				air	9/20/2016 10:27:26 AM	0	0	96	10/14/2016 1:48:32 PM	No	0	384	384	0.165	0.167	0.15	0.152	0.153	0.154	0.162	0.381	0.152	0.159	0.163	0.187	0.117	0.149	0.208	0.211	0.227
4	Chrysosporium pannicola (Corda) vanOorschot & Stalpers	No ID	19.447	0.036	96	181/16D2B	Giorgia and Karola	PM24	OPUS-GJ-UMCS							{23B3EBB0-8ABA-4238-8544-71A70FDFE346}	OK		not available				air	9/21/2016 10:11:00 AM	0	0	96	10/14/2016 1:48:42 PM	No	0	384	384	0.174	0.285	0.155	0.159	0.159	0.23	0.162	0.389	0.152	0.158	0.162	0.198	0.128	0.127	0.158	0.161	0.225
4	Chrysosporium pannicola (Corda) vanOorschot & Stalpers	No ID	19.447	0.036	96	181/16D2B	Giorgia and Karola	PM24	OPUS-GJ-UMCS							{23B3EBB0-8ABA-4238-8544-71A70FDFE346}	OK		not available				air	9/21/2016 10:11:00 AM	0	0	96	10/14/2016 1:48:42 PM	No	0	384	384	0.174	0.285	0.155	0.159	0.159	0.23	0.162	0.389	0.152	0.158	0.162	0.198	0.128	0.127	0.158	0.161	0.225
4	Rhodotorula aurantiaca (Saito) Lodder	No ID	29.892	0.001	96	181/16D2A	MAGDA	PM24	OPUS-GJ-UMCS							{1305710C-2F83-457A-B3AE-C829316627A4}	OK		not available				air	9/20/2016 8:30:24 AM	0	0	96	10/14/2016 1:49:01 PM	No	0	384	384	0.178	0.975	0.168	0.389	0.428	0.671	0.172	0.41	0.168	0.174	0.18	0.196	0.298	0.438	0.226	0.22	0.533
4	Aspergillus restrictus G.Sm. BGB	No ID	44.911	0	96	181/16D2B	MAGDA	PM24	OPUS-GJ-UMCS							{C5E204BA-0D94-405C-B84D-97351C207F88}	OK		not available				air	9/21/2016 7:29:08 AM	0	0	96	10/14/2016 1:49:12 PM	No	0	384	384	0.201	0.23	0.315	0.351	0.769	0.334	0.335	0.355	0.31	0.282	0.188	0.087	0.866	0.277	0.3	0.302	0.613
4	Fusarium chlamydosporum var chlamydosporum Wollenw. & Reinking	No ID	40.817	0	96	181/16D1B	G-K	PM24	OPUS-UMCS-GJ							{E4024B22-EEE0-4A51-8F13-B33CF1A387CA}	OK		not available				air	9/23/2016 10:31:23 AM	0	0	96	10/14/2016 1:49:37 PM	No	0	384	384	0.13	1.06	0.945	0.159	0.149	0.386	0.161	0.168	0.16	0.168	0.184	0.099	1.112	0.106	1.036	0.283	1.253
4	Aspergillus restrictus G.Sm. BGB	No ID	44.184	0	96	181/16D1B	G-K	PM24	OPUS-UMCS-GJ							{137F6501-3285-4762-9A4D-A77A0230775C}	OK		not available				air	9/23/2016 10:46:44 AM	0	0	96	10/14/2016 1:49:39 PM	No	0	384	384	0.151	0.164	0.154	0.151	0.677	0.162	0.164	0.161	1.152	0.176	0.172	0.09	1.127	1.278	0.187	1.158	0.188
1		No ID: Too Few Positive Reactions	-1	-1	24	182/16R1A	Maciek	PM24	Opus Gj UMCS							{7C093D6E-A238-4A27-937E-6EA50DD23B61}	OK		not available				air	9/19/2016 3:29:30 PM	0	0	24	10/14/2016 1:47:43 PM	No	0	96	96	0.146	0.146	0.144	0.141	0.146	0.152	0.154	0.15	0.142	0.149	0.15	0.159	0.112	0.111	0.108	0.115	0.106
1		No ID: Too Few Positive Reactions	-1	-1	24	182/16R1A	Maciej i Michal	PM24	OPUS-GJ-UMCS							{7979F140-AA2E-4D37-A4D7-AEBC5366B530}	OK		not available				air	9/20/2016 1:49:58 PM	0	0	24	10/14/2016 1:47:55 PM	No	0	96	96	0.147	0.145	0.137	0.142	0.144	0.142	0.151	0.186	0.141	0.146	0.155	0.162	0.117	0.111	0.112	0.109	0.11
1		No ID: Too Few Positive Reactions	-1	-1	48	182/16R1A	Maciej i Michal	PM24	OPUS-GJ-UMCS							{6416743E-8BCE-4661-AB60-59303CF4EC2A}	OK		not available				air	9/20/2016 11:23:24 AM	0	0	48	10/14/2016 1:48:07 PM	No	0	192	192	0.154	0.152	0.14	0.153	0.161	0.153	0.159	0.168	0.157	0.161	0.175	0.188	0.114	0.108	0.117	0.118	0.123
1		No ID: Too Few Positive Reactions	-1	-1	72	182/16R1A	Maciej i Michal	PM24	OPUS-GJ-UMCS							{F4454B1D-0F8B-4146-B785-763816ABCFE0}	OK		not available				air	9/20/2016 10:44:11 AM	0	0	72	10/14/2016 1:48:21 PM	No	0	288	288	0.156	0.15	0.138	0.149	0.154	0.146	0.15	0.167	0.148	0.148	0.157	0.174	0.113	0.104	0.108	0.107	0.114
1	Chrysosporium pannicola (Corda) vanOorschot & Stalpers	No ID	21.955	0.006	96	182/16R1B	MAGDA	PM24	OPUS--GJ-UMCS							{7910CA93-209F-4C08-97E0-94B19B45EB6E}	OK		not available				air	9/20/2016 10:28:54 AM	0	0	96	10/14/2016 1:48:32 PM	No	0	384	384	0.166	0.153	0.141	0.152	0.144	0.148	0.154	0.182	0.154	0.157	0.167	0.191	0.121	0.107	0.139	0.192	0.243
1	Chrysosporium pannicola (Corda) vanOorschot & Stalpers	No ID	22.835	0.005	96	182/16R1A	Giorgia and Karola	PM24	OPUS-GJ-UMCS							{8AF7460E-2D9F-4889-AF82-FA2101F19F4D}	OK		not available				air	9/21/2016 10:11:51 AM	0	0	96	10/14/2016 1:48:42 PM	No	0	384	384	0.173	0.158	0.142	0.152	0.146	0.148	0.154	0.173	0.152	0.155	0.167	0.196	0.176	0.125	0.111	0.137	0.326
1	Chrysosporium pannicola (Corda) vanOorschot & Stalpers	No ID	22.835	0.005	96	182/16R1A	Giorgia and Karola	PM24	OPUS-GJ-UMCS							{8AF7460E-2D9F-4889-AF82-FA2101F19F4D}	OK		not available				air	9/21/2016 10:11:51 AM	0	0	96	10/14/2016 1:48:42 PM	No	0	384	384	0.173	0.158	0.142	0.152	0.146	0.148	0.154	0.173	0.152	0.155	0.167	0.196	0.176	0.125	0.111	0.137	0.326
1	Rhodotorula aurantiaca (Saito) Lodder	No ID	35.969	0	96	182/16R1A	MAGDA	PM24	OPUS-GJ-UMCS							{73808FF6-197E-4990-8955-21196E288106}	OK		not available				air	9/20/2016 8:31:36 AM	0	0	96	10/14/2016 1:49:01 PM	No	0	384	384	0.207	0.163	0.149	0.157	0.15	0.153	0.158	0.181	0.154	0.16	0.174	0.217	0.681	0.344	0.169	0.215	0.751
1	Eurotium herbariorum (Wiggers:Fries) Link BGC	No ID	31.52	0.001	96	182/16R1A	MAGDA	PM24	OPUS-GJ-UMCS							{BF2E6B82-ABC2-494D-ADBD-501AE4A11E6C}	OK		not available				air	9/21/2016 7:31:10 AM	0	0	96	10/14/2016 1:49:12 PM	No	0	384	384	0.193	0.178	0.163	0.165	1.128	0.173	0.174	0.171	0.823	0.172	0.198	0.107	0.966	0.98	0.175	0.625	0.202
1	Scopulariopsis brumptii Salvanet-Duval	No ID	41.041	0	96	182/16R1A	Karola - Giorgia	PM24	OPUS-UMCS-GJ							{CB15D773-C5A5-451C-B213-47118FBD2C50}	OK		not available				air	9/22/2016 9:57:32 AM	0	0	96	10/14/2016 1:49:24 PM	No	0	384	384	0.102	0.187	0.161	0.17	0.155	0.158	0.161	0.182	0.162	0.169	0.187	0.124	1.211	0.92	0.107	0.139	1.039
1	Rhodotorula aurantiaca (Saito) Lodder	No ID	35.114	0	96	182/16R1A	G-K	PM24	OPUS-UMCS-GJ							{7395F9E8-6DB6-4867-86A4-3357C0F40169}	OK		not available				air	9/23/2016 10:34:40 AM	0	0	96	10/14/2016 1:49:37 PM	No	0	384	384	0.102	0.201	0.18	0.18	0.165	0.171	0.174	0.192	0.176	0.188	0.217	0.106	1.233	1.056	0.115	0.111	1.049
2		No ID: Too Few Positive Reactions	-1	-1	24	182/16R1B	Maciek	PM24	Opus Gj UMCS							{394A080C-D221-4CDC-BEEF-A748F38457D2}	OK		not available				air	9/19/2016 3:30:03 PM	0	0	24	10/14/2016 1:47:43 PM	No	0	96	96	0.146	0.146	0.144	0.141	0.146	0.153	0.154	0.151	0.143	0.149	0.15	0.159	0.112	0.112	0.109	0.116	0.107
2		No ID: Too Few Positive Reactions	-1	-1	24	182/16R1B	Maciej i Michal	PM24	OPUS-GJ-UMCS							{19403A63-6AE9-4298-B321-0BB33FCD2B3B}	OK		not available				air	9/20/2016 1:50:35 PM	0	0	24	10/14/2016 1:47:55 PM	No	0	96	96	0.147	0.145	0.137	0.142	0.142	0.142	0.148	0.186	0.14	0.145	0.154	0.161	0.117	0.111	0.111	0.109	0.109
2		No ID: Too Few Positive Reactions	-1	-1	48	182/16R1B	Maciej i Michal	PM24	OPUS-GJ-UMCS							{2DEA338D-08E8-45A2-874C-535E008A574C}	OK		not available				air	9/20/2016 11:24:00 AM	0	0	48	10/14/2016 1:48:07 PM	No	0	192	192	0.153	0.15	0.14	0.15	0.153	0.152	0.158	0.167	0.155	0.16	0.173	0.187	0.113	0.107	0.11	0.11	0.117
2		No ID: Too Few Positive Reactions	-1	-1	72	182/16R1B	Maciej i Michal	PM24	OPUS-GJ-UMCS							{93114465-55C1-475B-87AD-E937ED2CEA93}	OK		not available				air	9/20/2016 10:44:53 AM	0	0	72	10/14/2016 1:48:21 PM	No	0	288	288	0.156	0.149	0.138	0.147	0.149	0.146	0.15	0.167	0.147	0.149	0.158	0.174	0.113	0.105	0.105	0.103	0.108
2	Chrysosporium pannicola (Corda) vanOorschot & Stalpers	No ID	21.955	0.006	96	182/16R1A	MAGDA	PM24	OPUS--GJ-UMCS							{614E1C45-FC75-4934-BC40-0FBA1894E7E7}	OK		not available				air	9/20/2016 10:28:13 AM	0	0	96	10/14/2016 1:48:32 PM	No	0	384	384	0.166	0.151	0.14	0.153	0.144	0.149	0.156	0.183	0.155	0.158	0.168	0.192	0.121	0.107	0.139	0.189	0.238
2	Chrysosporium pannicola (Corda) vanOorschot & Stalpers	No ID	21.209	0.007	96	182/16R1B	Giorgia and Karola	PM24	OPUS-GJ-UMCS							{E92C6D5D-B481-4ABF-9030-AB3570F72205}	OK		not available				air	9/21/2016 10:12:30 AM	0	0	96	10/14/2016 1:48:42 PM	No	0	384	384	0.175	0.159	0.144	0.153	0.147	0.149	0.155	0.173	0.153	0.156	0.168	0.197	0.178	0.127	0.112	0.139	0.326
2	Chrysosporium pannicola (Corda) vanOorschot & Stalpers	No ID	21.209	0.007	96	182/16R1B	Giorgia and Karola	PM24	OPUS-GJ-UMCS							{E92C6D5D-B481-4ABF-9030-AB3570F72205}	OK		not available				air	9/21/2016 10:12:30 AM	0	0	96	10/14/2016 1:48:42 PM	No	0	384	384	0.175	0.159	0.144	0.153	0.147	0.149	0.155	0.173	0.153	0.156	0.168	0.197	0.178	0.127	0.112	0.139	0.326
2	Rhodotorula aurantiaca (Saito) Lodder	No ID	35.969	0	96	182/16R1B	MAGDA	PM24	OPUS-GJ-UMCS							{021F0D49-04B9-48CC-8EE8-458B078234B1}	OK		not available				air	9/20/2016 8:32:15 AM	0	0	96	10/14/2016 1:49:01 PM	No	0	384	384	0.205	0.162	0.149	0.156	0.149	0.153	0.158	0.181	0.154	0.16	0.174	0.218	0.678	0.343	0.168	0.216	0.749
2	Aspergillus restrictus G.Sm. BGB	No ID	31.348	0.001	96	182/16R1B	MAGDA	PM24	OPUS-GJ-UMCS							{D7006465-C0FA-42F0-9B62-D29236A8FB5D}	OK		not available				air	9/21/2016 7:31:43 AM	0	0	96	10/14/2016 1:49:12 PM	No	0	384	384	0.193	0.177	0.162	0.164	1.128	0.17	0.172	0.17	0.824	0.173	0.199	0.107	0.967	0.976	0.176	0.627	0.202
2	Scopulariopsis brumptii Salvanet-Duval	No ID	41.041	0	96	182/16R1B	Karola - Giorgia	PM24	OPUS-UMCS-GJ							{BC84303F-DDB5-4FC9-9B53-6C0DFDBBE271}	OK		not available				air	9/22/2016 9:58:09 AM	0	0	96	10/14/2016 1:49:24 PM	No	0	384	384	0.102	0.187	0.162	0.169	0.154	0.159	0.162	0.182	0.162	0.168	0.187	0.125	1.211	0.921	0.106	0.138	1.038
2	Rhodotorula aurantiaca (Saito) Lodder	No ID	34.114	0	96	182/16R1B	G-K	PM24	OPUS-UMCS-GJ							{D645DD6A-842A-414E-BF5E-BE05D2DCFC52}	OK		not available				air	9/23/2016 10:35:16 AM	0	0	96	10/14/2016 1:49:37 PM	No	0	384	384	0.103	0.201	0.178	0.178	0.165	0.171	0.175	0.191	0.176	0.187	0.215	0.106	1.232	1.056	0.116	0.111	1.046
3		No ID: Too Few Positive Reactions	-1	-1	24	182/16R2A	Maciek	PM24	Opus Gj UMCS							{4A553F7F-3A92-42A0-A74E-6DE452A4F92E}	OK		not available				air	9/19/2016 3:30:50 PM	0	0	24	10/14/2016 1:47:43 PM	No	0	96	96	0.149	0.153	0.142	0.148	0.146	0.147	0.145	0.181	0.152	0.155	0.158	0.16	0.119	0.118	0.12	0.12	0.121
3		No ID: Too Few Positive Reactions	-1	-1	24	182/16R2A	Maciej i Michal	PM24	OPUS-GJ-UMCS							{F6D8D964-D515-4668-AD47-20B0B9A4CE6F}	OK		not available				air	9/20/2016 1:48:04 PM	0	0	24	10/14/2016 1:47:55 PM	No	0	96	96	0.14	0.138	0.133	0.139	0.136	0.136	0.14	0.157	0.142	0.147	0.153	0.157	0.11	0.105	0.113	0.11	0.117
3	Scopulariopsis brumptii Salvanet-Duval	No ID	17.993	0.126	48	182/16R2A	Maciej i Michal	PM24	OPUS-GJ-UMCS							{D891D627-2594-4092-B6B0-D098F5B5334D}	OK		not available				air	9/20/2016 11:21:50 AM	0	0	48	10/14/2016 1:48:07 PM	No	0	192	192	0.151	0.143	0.138	0.144	0.14	0.143	0.142	0.166	0.149	0.153	0.162	0.169	0.112	0.103	0.12	0.205	0.233
3	Scopulariopsis brumptii Salvanet-Duval	No ID	25.75	0.003	72	182/16R2A	Maciej i Michal	PM24	OPUS-GJ-UMCS							{142D029A-FB8C-4593-B288-67252B1423DC}	OK		not available				air	9/20/2016 10:42:18 AM	0	0	72	10/14/2016 1:48:21 PM	No	0	288	288	0.154	0.144	0.139	0.146	0.142	0.145	0.146	0.17	0.15	0.157	0.155	0.175	0.112	0.101	0.13	0.164	0.182
3		No ID: Too Few Positive Reactions	-1	-1	96	182/16R2A	MAGDA	PM24	OPUS--GJ-UMCS							{A85FC6F7-D025-459D-9753-ECD5EC636AD0}	OK		not available				air	9/20/2016 10:29:39 AM	0	0	96	10/14/2016 1:48:32 PM	No	0	384	384	0.173	0.144	0.139	0.146	0.14	0.143	0.145	0.17	0.148	0.156	0.161	0.187	0.115	0.101	0.114	0.122	0.124
3	Eurotium amstelodami Mangin BGC	No ID	13.131	0.259	96	182/16R2A	Giorgia and Karola	PM24	OPUS-GJ-UMCS							{85BEC74B-A111-49B4-8A69-33E96EC97D35}	OK		not available				air	9/21/2016 10:13:17 AM	0	0	96	10/14/2016 1:48:42 PM	No	0	384	384	0.347	0.148	0.143	0.149	0.143	0.147	0.146	0.169	0.147	0.154	0.165	0.195	0.118	0.114	0.123	0.242	0.128
3	Eurotium amstelodami Mangin BGC	No ID	13.131	0.259	96	182/16R2A	Giorgia and Karola	PM24	OPUS-GJ-UMCS							{85BEC74B-A111-49B4-8A69-33E96EC97D35}	OK		not available				air	9/21/2016 10:13:17 AM	0	0	96	10/14/2016 1:48:42 PM	No	0	384	384	0.347	0.148	0.143	0.149	0.143	0.147	0.146	0.169	0.147	0.154	0.165	0.195	0.118	0.114	0.123	0.242	0.128
3	Eurotium amstelodami Mangin BGC	No ID	19.924	0.011	96	182/16R2A	MAGDA	PM24	OPUS-GJ-UMCS							{24751DB6-0BDB-4FD9-9FD1-DD84D1CDD2E8}	OK		not available				air	9/20/2016 8:32:57 AM	0	0	96	10/14/2016 1:49:01 PM	No	0	384	384	0.719	0.155	0.149	0.155	0.147	0.154	0.152	0.171	0.149	0.156	0.168	0.218	0.126	0.357	0.107	0.47	0.115
3	Geomyces pulvereus Hocking & Pitt	No ID	25.257	0.003	96	182/16R2A	MAGDA	PM24	OPUS-GJ-UMCS							{D9DDA172-9839-4380-B7B6-7C0228D55184}	OK		not available				air	9/21/2016 7:32:22 AM	0	0	96	10/14/2016 1:49:12 PM	No	0	384	384	0.187	0.172	0.174	0.208	0.166	0.174	0.181	0.17	0.798	0.177	0.199	0.134	0.136	0.229	0.725	0.497	0.122
3	Geomyces pulvereus Hocking & Pitt	No ID	34.695	0	96	182/16R2A	Karola - Giorgia	PM24	OPUS-UMCS-GJ							{1EAE8A18-A60B-4D1C-934B-3A839A314665}	OK		not available				air	9/22/2016 9:58:55 AM	0	0	96	10/14/2016 1:49:24 PM	No	0	384	384	0.473	0.176	0.162	0.168	0.327	0.193	0.177	0.189	0.158	0.168	0.2	0.149	0.138	0.843	0.112	0.947	0.112
3	Eurotium amstelodami Mangin BGC	No ID	35.757	0	96	182/16R2A	G-K	PM24	OPUS-UMCS-GJ							{CC6D23A3-AEB7-428B-8660-9F4FAAF84724}	OK		not available				air	9/23/2016 10:33:24 AM	0	0	96	10/14/2016 1:49:37 PM	No	0	384	384	0.366	0.179	0.201	0.167	0.558	0.193	0.177	0.186	0.157	0.167	0.203	0.112	0.139	1.103	0.118	1.075	0.114
4		No ID: Too Few Positive Reactions	-1	-1	24	182/16R2B	Maciek	PM24	Opus Gj UMCS							{C30863CF-1FCE-4CD1-9F43-3529618BE120}	OK		not available				air	9/19/2016 3:31:22 PM	0	0	24	10/14/2016 1:47:43 PM	No	0	96	96	0.149	0.153	0.142	0.148	0.145	0.146	0.145	0.18	0.151	0.154	0.158	0.16	0.119	0.117	0.119	0.12	0.12
4		No ID: Too Few Positive Reactions	-1	-1	24	182/16R2B	Maciej i Michal	PM24	OPUS-GJ-UMCS							{B1115331-D5FB-4D7D-B752-A3E14D15AE6F}	OK		not available				air	9/20/2016 1:48:45 PM	0	0	24	10/14/2016 1:47:55 PM	No	0	96	96	0.139	0.137	0.132	0.138	0.135	0.135	0.139	0.157	0.141	0.146	0.152	0.156	0.108	0.103	0.112	0.109	0.116
4	Scopulariopsis brumptii Salvanet-Duval	No ID	18.419	0.111	48	182/16R2B	Maciej i Michal	PM24	OPUS-GJ-UMCS							{6AD45237-6DCF-4691-8376-4901DC68A070}	OK		not available				air	9/20/2016 11:22:36 AM	0	0	48	10/14/2016 1:48:07 PM	No	0	192	192	0.151	0.143	0.138	0.144	0.141	0.143	0.142	0.166	0.149	0.153	0.163	0.169	0.112	0.104	0.117	0.203	0.226
4	Scopulariopsis brumptii Salvanet-Duval	No ID	27.713	0.002	72	182/16R2B	Maciej i Michal	PM24	OPUS-GJ-UMCS							{EC2AC4B9-1581-47A1-83C5-18CD152EA2B7}	OK		not available				air	9/20/2016 10:43:23 AM	0	0	72	10/14/2016 1:48:21 PM	No	0	288	288	0.152	0.143	0.138	0.146	0.141	0.144	0.145	0.169	0.148	0.157	0.155	0.175	0.111	0.101	0.116	0.148	0.164
4		No ID: Too Few Positive Reactions	-1	-1	96	182/16R2B	MAGDA	PM24	OPUS--GJ-UMCS							{760C3435-6B8A-4D85-A2DA-0BEF8B5B37BA}	OK		not available				air	9/20/2016 10:30:12 AM	0	0	96	10/14/2016 1:48:32 PM	No	0	384	384	0.171	0.145	0.139	0.146	0.141	0.144	0.144	0.17	0.147	0.156	0.16	0.186	0.115	0.101	0.112	0.113	0.113
4	Eurotium amstelodami Mangin BGC	No ID	13.131	0.259	96	182/16R2B	Giorgia and Karola	PM24	OPUS-GJ-UMCS							{3FDC2CD1-B84D-483A-AE52-2C8C01457171}	OK		not available				air	9/21/2016 10:13:51 AM	0	0	96	10/14/2016 1:48:42 PM	No	0	384	384	0.35	0.148	0.142	0.148	0.142	0.146	0.146	0.169	0.146	0.154	0.165	0.195	0.118	0.109	0.113	0.24	0.126
4	Eurotium amstelodami Mangin BGC	No ID	13.131	0.259	96	182/16R2B	Giorgia and Karola	PM24	OPUS-GJ-UMCS							{3FDC2CD1-B84D-483A-AE52-2C8C01457171}	OK		not available				air	9/21/2016 10:13:51 AM	0	0	96	10/14/2016 1:48:42 PM	No	0	384	384	0.35	0.148	0.142	0.148	0.142	0.146	0.146	0.169	0.146	0.154	0.165	0.195	0.118	0.109	0.113	0.24	0.126
4	Eurotium amstelodami Mangin BGC	No ID	19.924	0.011	96	182/16R2B	MAGDA	PM24	OPUS-GJ-UMCS							{739DE237-E3BF-4BDF-9826-783C001643EE}	OK		not available				air	9/20/2016 8:33:33 AM	0	0	96	10/14/2016 1:49:01 PM	No	0	384	384	0.718	0.155	0.149	0.155	0.147	0.155	0.152	0.172	0.15	0.157	0.169	0.22	0.126	0.358	0.107	0.463	0.112
4	Geomyces pulvereus Hocking & Pitt	No ID	25.257	0.003	96	182/16R2B	MAGDA	PM24	OPUS-GJ-UMCS							{BE2BEF5A-802A-4773-8065-A453DA884A4E}	OK		not available				air	9/21/2016 7:32:55 AM	0	0	96	10/14/2016 1:49:12 PM	No	0	384	384	0.187	0.173	0.175	0.21	0.167	0.173	0.18	0.171	0.798	0.179	0.201	0.134	0.137	0.229	0.725	0.499	0.123
4	Geomyces pulvereus Hocking & Pitt	No ID	34.695	0	96	182/16R2B	Karola - Giorgia	PM24	OPUS-UMCS-GJ							{38C5F38D-54FF-4BFB-BA6C-223648D0EF32}	OK		not available				air	9/22/2016 9:59:30 AM	0	0	96	10/14/2016 1:49:24 PM	No	0	384	384	0.474	0.175	0.161	0.167	0.328	0.192	0.177	0.187	0.157	0.166	0.198	0.149	0.137	0.843	0.112	0.935	0.112
4	Eurotium amstelodami Mangin BGC	No ID	35.757	0	96	182/16R2B	G-K	PM24	OPUS-UMCS-GJ							{8484DA05-2773-4E22-A4FA-39D97B8526B3}	OK		not available				air	9/23/2016 10:34:00 AM	0	0	96	10/14/2016 1:49:37 PM	No	0	384	384	0.364	0.18	0.202	0.167	0.556	0.192	0.177	0.186	0.157	0.167	0.203	0.112	0.139	1.103	0.118	1.075	0.115
1		No ID: Too Few Positive Reactions	-1	-1	24	183/16B1A	Maciek	PM24	Opus Gj UMCS							{7F2F8C57-4723-4087-B67B-8461C09DA911}	OK		not available				air	9/19/2016 3:26:23 PM	0	0	24	10/14/2016 1:47:43 PM	No	0	96	96	0.135	0.135	0.161	0.132	0.133	0.134	0.14	0.14	0.139	0.154	0.156	0.16	0.105	0.102	0.123	0.102	0.102
1		No ID: Too Few Positive Reactions	-1	-1	24	183/16B1A	Maciej i Michal	PM24	OPUS-GJ-UMCS							{8BCF22C3-8252-40C4-899F-73830A5ECA3A}	OK		not available				air	9/20/2016 1:53:10 PM	0	0	24	10/14/2016 1:47:55 PM	No	0	96	96	0.147	0.145	0.148	0.142	0.14	0.14	0.143	0.16	0.145	0.147	0.156	0.165	0.114	0.108	0.132	0.109	0.109
1		No ID: Too Few Positive Reactions	-1	-1	48	183/16B1A	Maciej i Michal	PM24	OPUS-GJ-UMCS							{88294673-7512-47DC-BA66-932DAF9AB46B}	OK		not available				air	9/20/2016 11:26:10 AM	0	0	48	10/14/2016 1:48:07 PM	No	0	192	192	0.15	0.148	0.171	0.151	0.151	0.155	0.162	0.173	0.154	0.161	0.17	0.186	0.116	0.103	0.137	0.11	0.113
1		No ID: Too Few Positive Reactions	-1	-1	72	183/16B1A	Maciej i Michal	PM24	OPUS-GJ-UMCS							{A7F0C4EF-C7B7-4BB3-8DD2-3A407357A637}	OK		not available				air	9/20/2016 10:45:42 AM	0	0	72	10/14/2016 1:48:21 PM	No	0	288	288	0.153	0.152	0.146	0.151	0.155	0.158	0.161	0.175	0.153	0.162	0.172	0.196	0.113	0.112	0.129	0.109	0.113
1	Aspergillus restrictus G.Sm. BGB	No ID	18.785	0.09	96	183/16B1A	MAGDA	PM24	OPUS--GJ-UMCS							{B10C5F32-E8DB-48A5-9484-2132EA6E2C87}	OK		not available				air	9/20/2016 10:32:17 AM	0	0	96	10/14/2016 1:48:32 PM	No	0	384	384	0.165	0.16	0.15	0.157	0.159	0.164	0.165	0.179	0.156	0.164	0.18	0.219	0.118	0.234	0.13	0.11	0.116
1	Eurotium echinulatum Delacroix BGA	No ID	19.136	0.059	96	183/16B1A	Giorgia and Karola	PM24	OPUS-GJ-UMCS							{F085A23F-5308-4892-A7F1-0329581F616E}	OK		not available				air	9/21/2016 10:17:23 AM	0	0	96	10/14/2016 1:48:42 PM	No	0	384	384	0.225	0.161	0.149	0.155	0.154	0.158	0.163	0.175	0.146	0.152	0.164	0.201	0.121	0.378	0.231	0.105	0.114
1	Eurotium echinulatum Delacroix BGA	No ID	19.136	0.059	96	183/16B1A	Giorgia and Karola	PM24	OPUS-GJ-UMCS							{F085A23F-5308-4892-A7F1-0329581F616E}	OK		not available				air	9/21/2016 10:17:23 AM	0	0	96	10/14/2016 1:48:42 PM	No	0	384	384	0.225	0.161	0.149	0.155	0.154	0.158	0.163	0.175	0.146	0.152	0.164	0.201	0.121	0.378	0.231	0.105	0.114
1	Geomyces pulvereus Hocking & Pitt	No ID	25.546	0.003	96	183/16B1A	MAGDA	PM24	OPUS-GJ-UMCS							{D5B12212-2C88-46DA-8754-CC3D2982BC24}	OK		not available				air	9/20/2016 8:35:54 AM	0	0	96	10/14/2016 1:49:01 PM	No	0	384	384	0.533	0.179	0.155	0.165	0.16	0.17	0.17	0.182	0.153	0.158	0.173	0.224	0.144	1	0.465	0.105	0.297
1	Geomyces pulvereus Hocking & Pitt	No ID	25.629	0.003	96	183/16B1A	MAGDA	PM24	OPUS-GJ-UMCS							{9A3F5D17-2551-453C-9032-3E3A27C3C0F0}	OK		not available				air	9/21/2016 7:34:54 AM	0	0	96	10/14/2016 1:49:12 PM	No	0	384	384	0.185	0.304	0.248	0.44	0.197	0.19	0.181	0.179	0.174	0.17	0.178	0.132	1.051	1.029	0.933	0.186	0.13
1	Eurotium amstelodami Mangin BGC	No ID	36.278	0	96	183/16B1A	Karola - Giorgia	PM24	OPUS-UMCS-GJ							{5E39DBE4-C616-49CC-9111-8C79AF431036}	OK		not available				air	9/22/2016 10:00:24 AM	0	0	96	10/14/2016 1:49:24 PM	No	0	384	384	0.295	0.195	0.173	0.175	0.183	0.191	0.193	0.19	0.165	0.176	0.194	0.131	0.151	1.245	1.03	0.472	0.84
1	Eurotium herbariorum (Wiggers:Fries) Link BGC	No ID	38.627	0	96	183/16B1B	G-K	PM24	OPUS-UMCS-GJ							{3421637B-E1D1-471E-9242-75A2A01E8962}	OK		not available				air	9/23/2016 10:37:57 AM	0	0	96	10/14/2016 1:49:37 PM	No	0	384	384	0.275	0.185	0.181	0.175	0.182	0.181	0.2	0.191	0.173	0.178	0.201	0.11	0.157	1.266	1.242	0.759	0.954
2		No ID: Too Few Positive Reactions	-1	-1	24	183/16B1B	Maciek	PM24	Opus Gj UMCS							{D1990B1E-BD77-4496-B013-B2618CC98DAE}	OK		not available				air	9/19/2016 3:26:57 PM	0	0	24	10/14/2016 1:47:43 PM	No	0	96	96	0.134	0.135	0.16	0.132	0.133	0.134	0.14	0.14	0.138	0.154	0.156	0.16	0.104	0.101	0.122	0.102	0.102
2		No ID: Too Few Positive Reactions	-1	-1	24	183/16B1B	Maciej i Michal	PM24	OPUS-GJ-UMCS							{6F185D56-BBBC-443D-9308-EE35D82535A4}	OK		not available				air	9/20/2016 1:54:02 PM	0	0	24	10/14/2016 1:47:55 PM	No	0	96	96	0.145	0.144	0.145	0.141	0.139	0.139	0.142	0.159	0.144	0.145	0.154	0.162	0.112	0.107	0.13	0.108	0.109
2		No ID: Too Few Positive Reactions	-1	-1	48	183/16B1B	Maciej i Michal	PM24	OPUS-GJ-UMCS							{A6B19AD6-1515-4B99-AE9A-53A08C7DE660}	OK		not available				air	9/20/2016 11:26:51 AM	0	0	48	10/14/2016 1:48:07 PM	No	0	192	192	0.151	0.15	0.171	0.151	0.152	0.156	0.162	0.173	0.154	0.161	0.17	0.186	0.116	0.103	0.136	0.11	0.113
2		No ID: Too Few Positive Reactions	-1	-1	72	183/16B1B	Maciej i Michal	PM24	OPUS-GJ-UMCS							{8EE4AE2F-0FF2-41F6-9F15-5C5E04251D03}	OK		not available				air	9/20/2016 10:46:16 AM	0	0	72	10/14/2016 1:48:21 PM	No	0	288	288	0.152	0.151	0.146	0.15	0.154	0.157	0.161	0.174	0.153	0.161	0.172	0.195	0.113	0.112	0.127	0.107	0.112
2	Aspergillus restrictus G.Sm. BGB	No ID	18.462	0.106	96	183/16B1B	MAGDA	PM24	OPUS--GJ-UMCS							{8C797F49-390E-4D34-AB28-CCDE016D231A}	OK		not available				air	9/20/2016 10:32:51 AM	0	0	96	10/14/2016 1:48:32 PM	No	0	384	384	0.164	0.16	0.15	0.157	0.159	0.163	0.164	0.178	0.155	0.163	0.179	0.218	0.118	0.234	0.13	0.109	0.115
2	Eurotium echinulatum Delacroix BGA	No ID	17.136	0.139	96	183/16B1B	Giorgia and Karola	PM24	OPUS-GJ-UMCS							{7E57D255-2ACF-4F3F-A311-3C7F9941D982}	OK		not available				air	9/21/2016 10:18:01 AM	0	0	96	10/14/2016 1:48:42 PM	No	0	384	384	0.226	0.162	0.15	0.155	0.154	0.159	0.163	0.175	0.147	0.153	0.164	0.202	0.122	0.378	0.232	0.105	0.115
2	Eurotium echinulatum Delacroix BGA	No ID	17.136	0.139	96	183/16B1B	Giorgia and Karola	PM24	OPUS-GJ-UMCS							{7E57D255-2ACF-4F3F-A311-3C7F9941D982}	OK		not available				air	9/21/2016 10:18:01 AM	0	0	96	10/14/2016 1:48:42 PM	No	0	384	384	0.226	0.162	0.15	0.155	0.154	0.159	0.163	0.175	0.147	0.153	0.164	0.202	0.122	0.378	0.232	0.105	0.115
2	Geomyces pulvereus Hocking & Pitt	No ID	25.546	0.003	96	183/16B1B	MAGDA	PM24	OPUS-GJ-UMCS							{47DB40DE-2AED-45F0-8C01-319D570B0FAC}	OK		not available				air	9/20/2016 8:36:28 AM	0	0	96	10/14/2016 1:49:01 PM	No	0	384	384	0.535	0.178	0.156	0.165	0.16	0.169	0.17	0.182	0.154	0.158	0.172	0.224	0.143	1.001	0.465	0.105	0.297
2	Geomyces pulvereus Hocking & Pitt	No ID	28.375	0.002	96	183/16B1B	MAGDA	PM24	OPUS-GJ-UMCS							{DC481EF5-1509-479C-B992-99CEBCAB575E}	OK		not available				air	9/21/2016 7:35:28 AM	0	0	96	10/14/2016 1:49:12 PM	No	0	384	384	0.187	0.3	0.249	0.443	0.196	0.189	0.18	0.178	0.174	0.167	0.179	0.132	1.056	1.03	0.925	0.195	0.128
2	Eurotium amstelodami Mangin BGC	No ID	36.278	0	96	183/16B1B	Karola - Giorgia	PM24	OPUS-UMCS-GJ							{55FC5CE2-E809-47DD-AF6C-0098EF920997}	OK		not available				air	9/22/2016 10:00:57 AM	0	0	96	10/14/2016 1:49:24 PM	No	0	384	384	0.297	0.194	0.172	0.174	0.182	0.191	0.192	0.19	0.165	0.174	0.194	0.131	0.149	1.246	1.03	0.47	0.838
2	Eurotium amstelodami Mangin BGC	No ID	27.021	0.002	96	183/16B2A	G-K	PM24	OPUS-UMCS-GJ							{E8F936AD-3C6F-44F8-9434-3A670C059F8E}	OK		not available				air	9/23/2016 10:35:58 AM	0	0	96	10/14/2016 1:49:37 PM	No	0	384	384	0.136	1.25	1.153	1.021	0.178	0.192	0.188	0.189	0.178	0.184	0.193	0.099	0.956	0.108	0.108	0.112	0.11
3		No ID: Too Few Positive Reactions	-1	-1	24	183/16B2A	Maciek	PM24	Opus Gj UMCS							{3748DD6E-97A7-424A-B218-4CE5FD291969}	OK		not available				air	9/19/2016 3:27:55 PM	0	0	24	10/14/2016 1:47:43 PM	No	0	96	96	0.144	0.138	0.135	0.138	0.135	0.138	0.139	0.138	0.143	0.142	0.15	0.158	0.106	0.098	0.101	0.102	0.104
3		No ID: Too Few Positive Reactions	-1	-1	24	183/16B2A	Maciej i Michal	PM24	OPUS-GJ-UMCS							{79D924E7-9B1D-486B-BE36-ECFF231ADC2E}	OK		not available				air	9/20/2016 1:51:30 PM	0	0	24	10/14/2016 1:47:55 PM	No	0	96	96	0.15	0.146	0.141	0.146	0.14	0.143	0.147	0.161	0.165	0.268	0.301	0.394	0.118	0.111	0.113	0.114	0.111
3		No ID: Too Few Positive Reactions	-1	-1	48	183/16B2A	Maciej i Michal	PM24	OPUS-GJ-UMCS							{C8F01B56-3529-4435-8C4C-9D05F424ADF7}	OK		not available				air	9/20/2016 11:24:50 AM	0	0	48	10/14/2016 1:48:07 PM	No	0	192	192	0.146	0.141	0.139	0.144	0.144	0.153	0.153	0.164	0.15	0.155	0.159	0.178	0.109	0.104	0.107	0.113	0.11
3		No ID: Too Few Positive Reactions	-1	-1	72	183/16B2A	Maciej i Michal	PM24	OPUS-GJ-UMCS							{35496385-D92E-412F-B31E-F693A3C31E9C}	OK		not available				air	9/20/2016 10:47:09 AM	0	0	72	10/14/2016 1:48:21 PM	No	0	288	288	0.159	0.149	0.147	0.15	0.154	0.159	0.158	0.172	0.155	0.157	0.158	0.183	0.12	0.109	0.112	0.117	0.111
3		No ID: Too Few Positive Reactions	-1	-1	96	183/16B2A	MAGDA	PM24	OPUS--GJ-UMCS							{3EA6AACE-4AE1-4FD7-A5DB-AE6BD58C3896}	OK		not available				air	9/20/2016 10:30:56 AM	0	0	96	10/14/2016 1:48:32 PM	No	0	384	384	0.162	0.146	0.19	0.152	0.157	0.161	0.162	0.174	0.158	0.161	0.163	0.2	0.12	0.107	0.112	0.12	0.117
3	Eurotium amstelodami Mangin BGC	No ID	16.618	0.126	96	183/16B2A	Giorgia and Karola	PM24	OPUS-GJ-UMCS							{C7264852-4D21-4726-B5B2-9AC4C67CD23E}	OK		not available				air	9/21/2016 10:18:42 AM	0	0	96	10/14/2016 1:48:42 PM	No	0	384	384	0.163	0.234	0.394	0.16	0.156	0.16	0.159	0.173	0.156	0.158	0.162	0.205	0.121	0.106	0.108	0.111	0.108
3	Eurotium amstelodami Mangin BGC	No ID	16.618	0.126	96	183/16B2A	Giorgia and Karola	PM24	OPUS-GJ-UMCS							{C7264852-4D21-4726-B5B2-9AC4C67CD23E}	OK		not available				air	9/21/2016 10:18:42 AM	0	0	96	10/14/2016 1:48:42 PM	No	0	384	384	0.163	0.234	0.394	0.16	0.156	0.16	0.159	0.173	0.156	0.158	0.162	0.205	0.121	0.106	0.108	0.111	0.108
3	Rhodotorula aurantiaca (Saito) Lodder	No ID	29.745	0.001	96	183/16B2A	MAGDA	PM24	OPUS-GJ-UMCS							{33CA5814-69E1-4CED-81ED-7A880466913F}	OK		not available				air	9/20/2016 8:34:19 AM	0	0	96	10/14/2016 1:49:01 PM	No	0	384	384	0.184	0.867	1.007	0.33	0.164	0.176	0.174	0.18	0.165	0.168	0.168	0.216	0.343	0.106	0.106	0.111	0.108
3	Geomyces pulvereus Hocking & Pitt	No ID	23.006	0.005	96	183/16B2A	MAGDA	PM24	OPUS-GJ-UMCS							{14987FE1-4DF3-467D-AB1E-A1F3C96FCD79}	OK		not available				air	9/21/2016 7:33:40 AM	0	0	96	10/14/2016 1:49:12 PM	No	0	384	384	0.185	0.171	0.166	0.161	0.168	0.173	0.18	0.171	0.394	0.168	0.18	0.126	0.15	0.105	0.107	0.74	0.599
3	Rhodotorula aurantiaca (Saito) Lodder	No ID	30.707	0.001	96	183/16B2A	Karola - Giorgia	PM24	OPUS-UMCS-GJ							{7DEC9608-5CB0-4BAB-928F-5CA0B337DCDF}	OK		not available				air	9/22/2016 10:01:49 AM	0	0	96	10/14/2016 1:49:24 PM	No	0	384	384	0.189	1.216	1.141	0.892	0.178	0.189	0.187	0.19	0.18	0.187	0.192	0.103	0.81	0.107	0.107	0.111	0.109
3	Eurotium amstelodami Mangin BGC	No ID	27.021	0.002	96	183/16B2B	G-K	PM24	OPUS-UMCS-GJ							{1C78A314-7CE3-4FF5-B95C-3F2A9F95394F}	OK		not available				air	9/23/2016 10:36:33 AM	0	0	96	10/14/2016 1:49:37 PM	No	0	384	384	0.135	1.25	1.154	1.021	0.178	0.19	0.187	0.189	0.179	0.185	0.193	0.099	0.958	0.108	0.108	0.112	0.11
4		No ID: Too Few Positive Reactions	-1	-1	24	183/16B2B	Maciek	PM24	Opus Gj UMCS							{0F64303E-DBC2-4D98-AC61-3B44EB0F486C}	OK		not available				air	9/19/2016 3:28:26 PM	0	0	24	10/14/2016 1:47:43 PM	No	0	96	96	0.143	0.138	0.135	0.137	0.135	0.138	0.139	0.138	0.142	0.142	0.149	0.156	0.104	0.098	0.101	0.101	0.103
4		No ID: Too Few Positive Reactions	-1	-1	24	183/16B2B	Maciej i Michal	PM24	OPUS-GJ-UMCS							{F21B1B8A-4E68-4B21-96BB-B1A7487994D8}	OK		not available				air	9/20/2016 1:52:22 PM	0	0	24	10/14/2016 1:47:55 PM	No	0	96	96	0.147	0.143	0.139	0.143	0.139	0.142	0.146	0.159	0.166	0.277	0.311	0.398	0.115	0.108	0.111	0.112	0.109
4		No ID: Too Few Positive Reactions	-1	-1	48	183/16B2B	Maciej i Michal	PM24	OPUS-GJ-UMCS							{72539FA9-1BE5-4D9B-BB65-83C54444A80D}	OK		not available				air	9/20/2016 11:25:30 AM	0	0	48	10/14/2016 1:48:07 PM	No	0	192	192	0.146	0.141	0.139	0.144	0.144	0.153	0.154	0.164	0.151	0.156	0.159	0.178	0.109	0.104	0.107	0.112	0.108
4		No ID: Too Few Positive Reactions	-1	-1	72	183/16B2B	Maciej i Michal	PM24	OPUS-GJ-UMCS							{5812B442-DC37-4FE7-8423-03E484A84E6C}	OK		not available				air	9/20/2016 10:47:51 AM	0	0	72	10/14/2016 1:48:21 PM	No	0	288	288	0.156	0.147	0.146	0.149	0.153	0.158	0.157	0.171	0.154	0.157	0.158	0.184	0.117	0.108	0.11	0.115	0.109
4		No ID: Too Few Positive Reactions	-1	-1	96	183/16B2B	MAGDA	PM24	OPUS--GJ-UMCS							{BF020BE7-72DD-466B-AFC8-ADD9E50CFBF1}	OK		not available				air	9/20/2016 10:31:30 AM	0	0	96	10/14/2016 1:48:32 PM	No	0	384	384	0.161	0.146	0.19	0.152	0.157	0.16	0.161	0.174	0.158	0.161	0.164	0.199	0.12	0.107	0.111	0.114	0.11
4	Eurotium amstelodami Mangin BGC	No ID	16.991	0.132	96	183/16B2B	Giorgia and Karola	PM24	OPUS-GJ-UMCS							{09739C6F-6D24-47F4-8057-ADA44E44AD75}	OK		not available				air	9/21/2016 10:19:16 AM	0	0	96	10/14/2016 1:48:42 PM	No	0	384	384	0.16	0.24	0.399	0.16	0.155	0.159	0.159	0.172	0.155	0.159	0.162	0.204	0.119	0.105	0.106	0.111	0.107
4	Eurotium amstelodami Mangin BGC	No ID	16.991	0.132	96	183/16B2B	Giorgia and Karola	PM24	OPUS-GJ-UMCS							{09739C6F-6D24-47F4-8057-ADA44E44AD75}	OK		not available				air	9/21/2016 10:19:16 AM	0	0	96	10/14/2016 1:48:42 PM	No	0	384	384	0.16	0.24	0.399	0.16	0.155	0.159	0.159	0.172	0.155	0.159	0.162	0.204	0.119	0.105	0.106	0.111	0.107
4	Rhodotorula aurantiaca (Saito) Lodder	No ID	29.745	0.001	96	183/16B2B	MAGDA	PM24	OPUS-GJ-UMCS							{B2CFA111-3931-4D18-BE95-0FD43E47527E}	OK		not available				air	9/20/2016 8:34:55 AM	0	0	96	10/14/2016 1:49:01 PM	No	0	384	384	0.183	0.867	1.006	0.331	0.166	0.177	0.175	0.18	0.165	0.168	0.171	0.216	0.343	0.107	0.107	0.111	0.108
4	Geomyces pulvereus Hocking & Pitt	No ID	23.006	0.005	96	183/16B2B	MAGDA	PM24	OPUS-GJ-UMCS							{A829BD68-D40D-4021-AF68-80D0486D8CE6}	OK		not available				air	9/21/2016 7:34:15 AM	0	0	96	10/14/2016 1:49:12 PM	No	0	384	384	0.186	0.169	0.165	0.159	0.166	0.171	0.178	0.17	0.394	0.164	0.18	0.126	0.149	0.107	0.11	0.74	0.6
4	Rhodotorula aurantiaca (Saito) Lodder	No ID	30.707	0.001	96	183/16B2B	Karola - Giorgia	PM24	OPUS-UMCS-GJ							{27F218EC-97D7-4C71-B48F-F2C1BD2CDD69}	OK		not available				air	9/22/2016 10:02:33 AM	0	0	96	10/14/2016 1:49:24 PM	No	0	384	384	0.189	1.216	1.14	0.893	0.178	0.188	0.186	0.19	0.177	0.184	0.192	0.103	0.81	0.107	0.107	0.112	0.109
4	Geomyces pulvereus Hocking & Pitt	No ID	35.98	0	96	183/16B1B	G-K	PM24	OPUS-UMCS-GJ							{8208ECB8-1156-4E8C-AE4F-3BF51D5A4398}	OK		not available				air	9/23/2016 10:56:17 AM	0	0	96	10/14/2016 1:49:39 PM	No	0	384	384	0.093	0.188	0.174	0.238	0.193	0.09	0.128	0.205	0.192	0.195	0.207	0.101	1.226	1.127	1.216	0.11	0.118
1	Scopulariopsis brumptii Salvanet-Duval	No ID	15.829	0.182	24	184/16G1A	Michal	PM24	Opus Gj UMCS							{FD68CA00-CAD2-4940-842C-C6E5BECC21A8}	OK		not available				air	9/19/2016 3:21:43 PM	0	0	24	10/14/2016 1:47:43 PM	No	0	96	96	0.147	0.163	0.138	0.152	0.139	0.247	0.213	0.139	0.14	0.14	0.151	0.152	0.128	0.115	0.211	0.246	0.262
1		No ID: Too Few Positive Reactions	-1	-1	24	184/16G1A	Maciej i Michal	PM24	OPUS-GJ-UMCS							{F9196E65-2073-4C87-A230-7F84D0FC2A34}	OK		not available				air	9/20/2016 1:56:19 PM	0	0	24	10/14/2016 1:47:55 PM	No	0	96	96	0.152	0.151	0.141	0.152	0.14	0.147	0.158	0.165	0.15	0.151	0.166	0.173	0.121	0.115	0.115	0.119	0.114
1		No ID: Too Few Positive Reactions	-1	-1	48	184/16G1A	Maciej i Michal	PM24	OPUS-GJ-UMCS							{463C9CD2-F31D-4DAA-A890-0E5F0A94998B}	OK		not available				air	9/20/2016 11:30:33 AM	0	0	48	10/14/2016 1:48:07 PM	No	0	192	192	0.163	0.151	0.149	0.153	0.148	0.164	0.151	0.171	0.148	0.152	0.161	0.177	0.12	0.115	0.114	0.115	0.113
1	Geomyces pulvereus Hocking & Pitt	No ID	20.545	0.008	72	184/16G1A	Maciej i Michal	PM24	OPUS-GJ-UMCS							{C7E54372-9C9D-430E-BD0F-55442AB138BC}	OK		not available				air	9/20/2016 10:52:06 AM	0	0	72	10/14/2016 1:48:21 PM	No	0	288	288	0.167	0.151	0.15	0.152	0.148	0.162	0.152	0.168	0.148	0.171	0.169	0.184	0.124	0.11	0.11	0.112	0.113
1		No ID: Too Few Positive Reactions	-1	-1	96	184/16G1B	MAGDA	PM24	OPUS--GJ-UMCS							{5D404348-D9F2-4A21-A3CA-4F8A7E5FF77C}	OK		not available				air	9/20/2016 10:38:15 AM	0	0	96	10/14/2016 1:48:32 PM	No	0	384	384	0.176	0.153	0.151	0.154	0.148	0.163	0.152	0.167	0.148	0.158	0.164	0.187	0.21	0.153	0.109	0.11	0.111
1	Eurotium amstelodami Mangin BGC	No ID	15.593	0.138	96	184/16G1A	Giorgia and Karola	PM24	OPUS-GJ-UMCS							{74787F2C-F8BF-4AA6-8A90-36AC04398959}	OK		not available				air	9/21/2016 10:20:03 AM	0	0	96	10/14/2016 1:48:42 PM	No	0	384	384	0.186	0.157	0.181	0.156	0.147	0.164	0.15	0.167	0.148	0.158	0.166	0.197	0.329	0.287	0.105	0.106	0.102
1	Eurotium amstelodami Mangin BGC	No ID	15.593	0.138	96	184/16G1A	Giorgia and Karola	PM24	OPUS-GJ-UMCS							{74787F2C-F8BF-4AA6-8A90-36AC04398959}	OK		not available				air	9/21/2016 10:20:03 AM	0	0	96	10/14/2016 1:48:42 PM	No	0	384	384	0.186	0.157	0.181	0.156	0.147	0.164	0.15	0.167	0.148	0.158	0.166	0.197	0.329	0.287	0.105	0.106	0.102
1		No ID: Too Few Positive Reactions	-1	-1	96	184/16G1A	MAGDA	PM24	OPUS-GJ-UMCS							{E3D89D7B-9CD5-458F-826E-1C5765E4A532}	OK		not available				air	9/20/2016 8:41:10 AM	0	0	96	10/14/2016 1:49:01 PM	No	0	384	384	0.891	0.263	0.297	0.334	0.16	0.158	0.161	0.175	0.153	0.161	0.178	0.184	0.688	0.104	0.543	0.1	0.392
1	Geomyces pulvereus Hocking & Pitt	No ID	32.739	0.001	96	184/16G1A	MAGDA	PM24	OPUS-GJ-UMCS							{54BFB6E6-870E-4FD8-9F6C-80843CB28642}	OK		not available				air	9/21/2016 7:40:07 AM	0	0	96	10/14/2016 1:49:12 PM	No	0	384	384	0.166	0.175	0.17	0.166	1.054	0.172	0.173	0.173	0.173	0.172	0.183	0.132	1.034	0.112	0.108	0.109	0.247
1	Rhodotorula aurantiaca (Saito) Lodder	No ID	39.006	0	96	184/16G1A	Karola - Giorgia	PM24	OPUS-UMCS-GJ							{713A7E23-C22E-4B8C-9BE0-6B82C2DC7072}	OK		not available				air	9/22/2016 10:08:32 AM	0	0	96	10/14/2016 1:49:24 PM	No	0	384	384	0.099	0.35	0.425	0.17	0.167	0.193	0.174	0.175	0.179	0.187	0.19	0.102	1.012	1.092	0.108	0.102	0.102
1	Rhodotorula aurantiaca (Saito) Lodder	No ID	38.573	0	96	184/16G1A	G-K	PM24	OPUS-UMCS-GJ							{A14686F8-3355-4296-A535-707A90CE70D1}	OK		not available				air	9/23/2016 10:41:29 AM	0	0	96	10/14/2016 1:49:37 PM	No	0	384	384	0.101	0.495	0.396	0.169	0.166	0.194	0.178	0.175	0.167	0.186	0.197	0.101	1.015	1.169	0.106	0.102	0.101
2	Scopulariopsis brumptii Salvanet-Duval	No ID	16.611	0.161	24	184/16G1B	Michal	PM24	Opus Gj UMCS							{C41B92C0-E4E9-4FCD-9F4A-0283BF82B853}	OK		not available				air	9/19/2016 3:22:32 PM	0	0	24	10/14/2016 1:47:43 PM	No	0	96	96	0.146	0.162	0.138	0.151	0.139	0.24	0.202	0.14	0.14	0.14	0.15	0.152	0.127	0.115	0.194	0.24	0.257
2		No ID: Too Few Positive Reactions	-1	-1	24	184/16G1B	Maciej i Michal	PM24	OPUS-GJ-UMCS							{D808D420-C7B6-4AFD-A295-406DB1541395}	OK		not available				air	9/20/2016 1:56:58 PM	0	0	24	10/14/2016 1:47:55 PM	No	0	96	96	0.148	0.146	0.139	0.147	0.137	0.144	0.153	0.162	0.145	0.148	0.162	0.169	0.115	0.112	0.112	0.115	0.111
2		No ID: Too Few Positive Reactions	-1	-1	48	184/16G1B	Maciej i Michal	PM24	OPUS-GJ-UMCS							{C143142C-B099-40E0-AAA8-403312DC9B8A}	OK		not available				air	9/20/2016 11:31:10 AM	0	0	48	10/14/2016 1:48:07 PM	No	0	192	192	0.161	0.15	0.149	0.152	0.147	0.164	0.151	0.17	0.147	0.152	0.16	0.177	0.118	0.114	0.113	0.115	0.113
2		No ID: Too Few Positive Reactions	-1	-1	72	184/16G1B	Maciej i Michal	PM24	OPUS-GJ-UMCS							{CDD10A2F-4900-4856-8742-BAA484DF9977}	OK		not available				air	9/20/2016 10:52:48 AM	0	0	72	10/14/2016 1:48:21 PM	No	0	288	288	0.165	0.15	0.149	0.151	0.147	0.161	0.151	0.168	0.147	0.17	0.167	0.182	0.123	0.109	0.109	0.11	0.112
2		No ID: Too Few Positive Reactions	-1	-1	96	184/16G1A	MAGDA	PM24	OPUS--GJ-UMCS							{33EF9C64-2A0D-41A6-AC41-67383CAA65B9}	OK		not available				air	9/20/2016 10:37:41 AM	0	0	96	10/14/2016 1:48:32 PM	No	0	384	384	0.177	0.154	0.153	0.155	0.149	0.165	0.153	0.168	0.149	0.159	0.165	0.188	0.21	0.153	0.113	0.115	0.115
2	Eurotium amstelodami Mangin BGC	No ID	15.593	0.138	96	184/16G1B	Giorgia and Karola	PM24	OPUS-GJ-UMCS							{8229936F-D6A2-43D0-B522-A40F5B9A2C44}	OK		not available				air	9/21/2016 10:20:39 AM	0	0	96	10/14/2016 1:48:42 PM	No	0	384	384	0.186	0.158	0.18	0.155	0.148	0.165	0.15	0.168	0.148	0.158	0.165	0.197	0.33	0.288	0.106	0.107	0.102
2	Eurotium amstelodami Mangin BGC	No ID	15.593	0.138	96	184/16G1B	Giorgia and Karola	PM24	OPUS-GJ-UMCS							{8229936F-D6A2-43D0-B522-A40F5B9A2C44}	OK		not available				air	9/21/2016 10:20:39 AM	0	0	96	10/14/2016 1:48:42 PM	No	0	384	384	0.186	0.158	0.18	0.155	0.148	0.165	0.15	0.168	0.148	0.158	0.165	0.197	0.33	0.288	0.106	0.107	0.102
2	Rhodotorula aurantiaca (Saito) Lodder	No ID	36.063	0	96	184/16G1A	MAGDA	PM24	OPUS-GJ-UMCS							{17F63405-12FB-4B90-A50E-5538F2622E75}	OK		not available				air	9/20/2016 8:42:03 AM	0	0	96	10/14/2016 1:49:01 PM	No	0	384	384	0.242	0.175	0.468	0.16	0.154	0.172	0.157	0.17	0.15	0.171	0.168	0.263	0.753	0.542	0.105	0.1	0.101
2	Geomyces pulvereus Hocking & Pitt	No ID	32.739	0.001	96	184/16G1B	MAGDA	PM24	OPUS-GJ-UMCS							{C06B89C2-4E7D-4484-8A74-DAB75E976D2E}	OK		not available				air	9/21/2016 7:40:41 AM	0	0	96	10/14/2016 1:49:12 PM	No	0	384	384	0.166	0.174	0.169	0.164	1.054	0.173	0.173	0.173	0.171	0.17	0.184	0.132	1.034	0.11	0.107	0.108	0.247
2	Rhodotorula aurantiaca (Saito) Lodder	No ID	34.299	0	96	184/16G1B	Karola - Giorgia	PM24	OPUS-UMCS-GJ							{F4443C53-6BFC-4AA5-846E-7B20283518B8}	OK		not available				air	9/22/2016 10:09:05 AM	0	0	96	10/14/2016 1:49:24 PM	No	0	384	384	0.099	0.35	0.425	0.17	0.165	0.193	0.173	0.175	0.178	0.186	0.19	0.102	1.014	1.092	0.108	0.103	0.102
2	Rhodotorula aurantiaca (Saito) Lodder	No ID	38.573	0	96	184/16G1B	G-K	PM24	OPUS-UMCS-GJ							{3A7A1988-F905-4122-8896-9E9DC40F02BE}	OK		not available				air	9/23/2016 10:42:02 AM	0	0	96	10/14/2016 1:49:37 PM	No	0	384	384	0.101	0.495	0.397	0.168	0.166	0.194	0.179	0.175	0.165	0.186	0.198	0.101	1.014	1.17	0.107	0.102	0.101
3		No ID: Too Few Positive Reactions	-1	-1	24	184/16G2A	Maciek	PM24	Opus Gj UMCS							{32F518CC-A7F0-4282-9E6A-FB92CC25F485}	OK		not available				air	9/19/2016 3:24:31 PM	0	0	24	10/14/2016 1:47:43 PM	No	0	96	96	0.158	0.151	0.146	0.143	0.145	0.143	0.145	0.138	0.142	0.147	0.152	0.157	0.131	0.113	0.118	0.113	0.112
3		No ID: Too Few Positive Reactions	-1	-1	24	184/16G2A	Maciej i Michal	PM24	OPUS-GJ-UMCS							{35857A03-4413-49AF-A9F3-6E354EE4A52C}	OK		not available				air	9/20/2016 1:54:58 PM	0	0	24	10/14/2016 1:47:55 PM	No	0	96	96	0.152	0.137	0.133	0.139	0.138	0.137	0.139	0.153	0.138	0.143	0.147	0.152	0.116	0.102	0.108	0.101	0.103
3		No ID: Too Few Positive Reactions	-1	-1	48	184/16G2A	Maciej i Michal	PM24	OPUS-GJ-UMCS							{5AFF99E2-1241-4C67-A0CD-840298C1FBB5}	OK		not available				air	9/20/2016 11:31:48 AM	0	0	48	10/14/2016 1:48:07 PM	No	0	192	192	0.179	0.149	0.138	0.145	0.14	0.15	0.142	0.161	0.141	0.148	0.159	0.173	0.125	0.142	0.117	0.1	0.103
3		No ID: Too Few Positive Reactions	-1	-1	72	184/16G2A	Maciej i Michal	PM24	OPUS-GJ-UMCS							{BDD6AF16-0F13-40F7-AE03-E2007F209FC9}	OK		not available				air	9/20/2016 10:53:36 AM	0	0	72	10/14/2016 1:48:21 PM	No	0	288	288	0.151	0.142	0.136	0.144	0.139	0.143	0.146	0.173	0.146	0.149	0.163	0.189	0.115	0.105	0.112	0.114	0.111
3		No ID: Too Few Positive Reactions	-1	-1	96	184/16G2A	MAGDA	PM24	OPUS--GJ-UMCS							{8420D6ED-9A36-4E82-B07D-229AEC2EA598}	OK		not available				air	9/20/2016 10:36:23 AM	0	0	96	10/14/2016 1:48:32 PM	No	0	384	384	0.246	0.147	0.143	0.15	0.153	0.147	0.153	0.168	0.15	0.164	0.168	0.189	0.145	0.099	0.112	0.102	0.11
3		No ID: Too Few Positive Reactions	-1	-1	96	184/16G2A	Giorgia and Karola	PM24	OPUS-GJ-UMCS							{553087AB-CCDB-48D1-A313-9BC7C35D7034}	OK		not available				air	9/21/2016 10:21:18 AM	0	0	96	10/14/2016 1:48:42 PM	No	0	384	384	0.407	0.146	0.148	0.15	0.152	0.145	0.151	0.166	0.148	0.162	0.17	0.206	0.251	0.098	0.273	0.101	0.14
3		No ID: Too Few Positive Reactions	-1	-1	96	184/16G2A	Giorgia and Karola	PM24	OPUS-GJ-UMCS							{553087AB-CCDB-48D1-A313-9BC7C35D7034}	OK		not available				air	9/21/2016 10:21:18 AM	0	0	96	10/14/2016 1:48:42 PM	No	0	384	384	0.407	0.146	0.148	0.15	0.152	0.145	0.151	0.166	0.148	0.162	0.17	0.206	0.251	0.098	0.273	0.101	0.14
3	Rhodotorula aurantiaca (Saito) Lodder	No ID	36.063	0	96	184/16G1A	MAGDA	PM24	OPUS-GJ-UMCS							{31EDCD03-0994-4152-AD94-2C0EA5DD00FD}	OK		not available				air	9/20/2016 8:42:34 AM	0	0	96	10/14/2016 1:49:01 PM	No	0	384	384	0.242	0.174	0.467	0.16	0.154	0.172	0.158	0.17	0.15	0.172	0.169	0.264	0.753	0.543	0.105	0.1	0.101
3	Geomyces pulvereus Hocking & Pitt	No ID	36.841	0	96	184/16G2A	MAGDA	PM24	OPUS-GJ-UMCS							{FB4F6B32-7342-439D-B2F1-7F657D227377}	OK		not available				air	9/21/2016 7:38:53 AM	0	0	96	10/14/2016 1:49:12 PM	No	0	384	384	0.18	0.168	0.155	0.153	0.605	0.162	0.166	0.179	0.21	0.164	0.167	0.115	1.004	0.105	0.108	0.691	0.107
3	Eurotium chevalieri Mangin BGB	No ID	38.254	0	96	184/16G2A	Karola - Giorgia	PM24	OPUS-UMCS-GJ							{409D7B20-733C-4392-9E76-1947A6E5E62A}	OK		not available				air	9/22/2016 10:07:03 AM	0	0	96	10/14/2016 1:49:24 PM	No	0	384	384	0.658	0.727	0.734	0.812	0.166	0.194	0.183	0.172	0.174	0.181	0.217	0.094	1.119	0.112	1.041	0.101	0.983
3	Scopulariopsis brumptii Salvanet-Duval	No ID	41.377	0	96	184/16G2A	G-K	PM24	OPUS-UMCS-GJ							{B6F2C6B2-31CB-4BB3-8EF0-4E928C3038A4}	OK		not available				air	9/23/2016 10:42:51 AM	0	0	96	10/14/2016 1:49:37 PM	No	0	384	384	0.472	0.898	0.856	0.804	0.174	0.192	0.183	0.174	0.184	0.183	0.201	0.093	1.139	0.105	1.233	0.107	1.155
4		No ID: Too Few Positive Reactions	-1	-1	24	184/16G2B	Maciek	PM24	Opus Gj UMCS							{DEEAFE93-6914-455F-BAB6-C2ABE0469E51}	OK		not available				air	9/19/2016 3:25:12 PM	0	0	24	10/14/2016 1:47:43 PM	No	0	96	96	0.157	0.151	0.146	0.143	0.146	0.143	0.145	0.138	0.143	0.147	0.154	0.157	0.13	0.113	0.118	0.113	0.112
4		No ID: Too Few Positive Reactions	-1	-1	24	184/16G2B	Maciej i Michal	PM24	OPUS-GJ-UMCS							{91F7421C-CBC0-4AED-B410-C70EA271BE7F}	OK		not available				air	9/20/2016 1:55:34 PM	0	0	24	10/14/2016 1:47:55 PM	No	0	96	96	0.149	0.135	0.131	0.137	0.137	0.136	0.138	0.151	0.136	0.142	0.146	0.151	0.114	0.1	0.106	0.099	0.101
4		No ID: Too Few Positive Reactions	-1	-1	48	184/16G2B	Maciej i Michal	PM24	OPUS-GJ-UMCS							{9B76B76E-22C7-49DB-B781-6717009D623F}	OK		not available				air	9/20/2016 11:32:28 AM	0	0	48	10/14/2016 1:48:07 PM	No	0	192	192	0.177	0.148	0.137	0.144	0.14	0.15	0.142	0.161	0.142	0.149	0.16	0.174	0.123	0.14	0.116	0.099	0.103
4		No ID: Too Few Positive Reactions	-1	-1	72	184/16G2B	Maciej i Michal	PM24	OPUS-GJ-UMCS							{D2A4AEBF-F3AE-4830-BC90-9BDD9FB202B7}	OK		not available				air	9/20/2016 10:54:13 AM	0	0	72	10/14/2016 1:48:21 PM	No	0	288	288	0.15	0.141	0.135	0.143	0.139	0.143	0.147	0.173	0.146	0.15	0.163	0.189	0.114	0.103	0.106	0.104	0.102
4		No ID: Too Few Positive Reactions	-1	-1	96	184/16G2B	MAGDA	PM24	OPUS--GJ-UMCS							{578729DC-021C-4B5D-8554-9327F93AD551}	OK		not available				air	9/20/2016 10:36:56 AM	0	0	96	10/14/2016 1:48:32 PM	No	0	384	384	0.246	0.146	0.143	0.15	0.153	0.146	0.152	0.168	0.149	0.162	0.167	0.188	0.145	0.101	0.111	0.101	0.108
4		No ID: Too Few Positive Reactions	-1	-1	96	184/16G2B	Giorgia and Karola	PM24	OPUS-GJ-UMCS							{FD785C32-F60F-42CF-8553-A105208BD1CC}	OK		not available				air	9/21/2016 10:23:11 AM	0	0	96	10/14/2016 1:48:42 PM	No	0	384	384	0.407	0.147	0.149	0.151	0.153	0.146	0.152	0.166	0.148	0.163	0.171	0.207	0.251	0.099	0.277	0.102	0.14
4		No ID: Too Few Positive Reactions	-1	-1	96	184/16G2B	Giorgia and Karola	PM24	OPUS-GJ-UMCS							{FD785C32-F60F-42CF-8553-A105208BD1CC}	OK		not available				air	9/21/2016 10:23:11 AM	0	0	96	10/14/2016 1:48:42 PM	No	0	384	384	0.407	0.147	0.149	0.151	0.153	0.146	0.152	0.166	0.148	0.163	0.171	0.207	0.251	0.099	0.277	0.102	0.14
4	Rhodotorula aurantiaca (Saito) Lodder	No ID	36.063	0	96	184/16G1B	MAGDA	PM24	OPUS-GJ-UMCS							{ACA36655-C4DC-4B7A-96B5-30C3735BFC1D}	OK		not available				air	9/20/2016 8:43:17 AM	0	0	96	10/14/2016 1:49:01 PM	No	0	384	384	0.242	0.173	0.47	0.16	0.155	0.173	0.158	0.17	0.151	0.173	0.169	0.264	0.754	0.543	0.105	0.101	0.101
4	Geomyces pulvereus Hocking & Pitt	No ID	35.841	0	96	184/16G2B	MAGDA	PM24	OPUS-GJ-UMCS							{14E59708-2156-4FAA-BEC6-624BE3D2593D}	OK		not available				air	9/21/2016 7:39:27 AM	0	0	96	10/14/2016 1:49:12 PM	No	0	384	384	0.18	0.167	0.153	0.152	0.606	0.162	0.164	0.179	0.206	0.164	0.167	0.115	1.005	0.104	0.107	0.691	0.106
4	Rhodotorula aurantiaca (Saito) Lodder	No ID	38.839	0	96	184/16G2B	Karola - Giorgia	PM24	OPUS-UMCS-GJ							{E98ED7F5-DB59-45B7-9989-3279F180E2A8}	OK		not available				air	9/22/2016 10:07:44 AM	0	0	96	10/14/2016 1:49:24 PM	No	0	384	384	0.66	0.728	0.734	0.814	0.167	0.194	0.183	0.173	0.176	0.182	0.218	0.094	1.12	0.112	1.041	0.102	0.982
4	Scopulariopsis brumptii Salvanet-Duval	No ID	41.377	0	96	184/16G2B	G-K	PM24	OPUS-UMCS-GJ							{C82C533B-09D7-4F99-A2AF-6EB650A96D00}	OK		not available				air	9/23/2016 10:43:28 AM	0	0	96	10/14/2016 1:49:37 PM	No	0	384	384	0.473	0.899	0.857	0.806	0.173	0.193	0.184	0.174	0.184	0.184	0.203	0.093	1.142	0.106	1.232	0.108	1.154
[truncated: 79 more columns]

## Sheet: 096_PM25
Protocol	Match Details	ID Result	Distance	Similarity	Call Hour	Sample	Name	Strain ID	Other	sample ID	Operator	Source	Research Group	input9	Input10	Plate GUID	Status	Strain	Taxa	Genus	Family	Org Type	Sub Type	Date	Reader	Temperature	Read Details	Import	Flagged: No	Color	CountOfReads	Read Number	1	2	3	4	5	6	7	8	9	10	11	12	13	14	15	16	17
1		No ID: Too Few Positive Reactions	-1	-1	24	180/16W1A	Maciek	PM25	Opus Gj UMCS							{BE5F93DB-D1DC-42CD-B865-8DCFDC0FFEB5}	OK		not available				air	9/19/2016 3:51:52 PM	0	0	24	10/14/2016 1:47:45 PM	No	0	96	96	0.147	0.145	0.145	0.147	0.138	0.15	0.14	0.141	0.144	0.142	0.143	0.148	0.118	0.107	0.116	0.106	0.11
1		No ID: Too Few Positive Reactions	-1	-1	24	180/16W1A	Maciej i Michal	PM25	OPUS-GJ-UMCS							{6F33F8CA-1472-429A-9DE0-5BE7DD69C267}	OK		not available				air	9/20/2016 2:01:42 PM	0	0	24	10/14/2016 1:47:57 PM	No	0	96	96	0.143	0.14	0.138	0.139	0.137	0.147	0.145	0.145	0.14	0.138	0.138	0.151	0.112	0.104	0.112	0.111	0.144
1		No ID: Too Few Positive Reactions	-1	-1	48	180/16W1A	Maciej i Michal	PM25	OPUS-GJ-UMCS							{3A17CCD4-73A2-4BBF-B2CF-0810B5371A17}	OK		not available				air	9/20/2016 11:42:46 AM	0	0	48	10/14/2016 1:48:11 PM	No	0	192	192	0.15	0.143	0.136	0.145	0.141	0.148	0.149	0.15	0.143	0.142	0.143	0.164	0.111	0.102	0.108	0.104	0.102
1		No ID: Too Few Positive Reactions	-1	-1	72	180/16W1A	Maciej i Michal	PM25	OPUS-GJ-UMCS							{CF95270F-2A15-4496-BEF9-3BF305B81244}	OK		not available				air	9/20/2016 11:05:01 AM	0	0	72	10/14/2016 1:48:22 PM	No	0	288	288	0.155	0.145	0.136	0.149	0.14	0.147	0.148	0.151	0.143	0.148	0.147	0.174	0.115	0.103	0.105	0.104	0.1
1		No ID: Too Few Positive Reactions	-1	-1	96	180/16W1A	MAGDA	PM25	OPUS-GJ-UMCS							{0ABD1AA1-1B77-4F73-A44D-B835DA396F49}	OK		not available				air	9/20/2016 10:47:47 AM	0	0	96	10/14/2016 1:48:33 PM	No	0	384	384	0.16	0.146	0.137	0.15	0.142	0.147	0.149	0.154	0.147	0.15	0.153	0.183	0.119	0.103	0.104	0.104	0.099
1		No ID: Too Few Positive Reactions	-1	-1	96	180/16W1A	Giorgia and Karola	PM25	OPUS-GJ-UMCS							{80546982-B4D9-458B-ADE4-E48362E4B5D2}	OK		not available				air	9/21/2016 10:29:24 AM	0	0	96	10/14/2016 1:48:44 PM	No	0	384	384	0.166	0.145	0.137	0.151	0.141	0.147	0.148	0.154	0.145	0.151	0.159	0.205	0.122	0.102	0.101	0.104	0.104
1		No ID: Too Few Positive Reactions	-1	-1	96	180/16W1A	MAGDA	PM25	OPUS-GJ-UMCS							{9DFAA969-2DAB-48CA-B16D-5F2274FBC00D}	OK		not available				air	9/19/2016 7:53:28 AM	0	0	96	10/14/2016 1:48:54 PM	No	0	384	384	0.176	0.151	0.141	0.153	0.145	0.152	0.154	0.157	0.152	0.158	0.17	0.218	0.131	0.197	0.101	0.105	0.096
1	Geomyces pulvereus Hocking & Pitt	No ID	19.939	0.011	96	180/16W1A	MAGDA	PM25	OPUS-GJ-UMCS							{0560EEE9-EB65-4A47-B740-C4702649167A}	OK		not available				air	9/20/2016 8:55:37 AM	0	0	96	10/14/2016 1:49:04 PM	No	0	384	384	0.173	0.152	0.14	0.151	0.144	0.148	0.154	0.157	0.15	0.152	0.175	0.237	0.133	0.363	0.098	0.103	0.095
1	Eurotium amstelodami Mangin BGC	No ID	19.72	0.019	96	180/16W2A	MAGDA	PM25	OPUS-GJ-UMCS							{382B1947-8515-4246-ADAF-C142E37BDAEB}	OK		not available				air	9/21/2016 7:49:55 AM	0	0	96	10/14/2016 1:49:13 PM	No	0	384	384	0.197	0.178	0.899	0.371	0.903	0.171	0.179	0.174	0.171	0.178	0.193	0.096	0.163	0.102	0.102	0.108	0.107
1	Geomyces pulvereus Hocking & Pitt	No ID	21.122	0.007	96	180/16W1A	Karola - Giorgia	PM25	OPUS-UMCS-GJ							{0EA129D6-2E8F-4A93-9412-0294C869376B}	OK		not available				air	9/22/2016 9:48:51 AM	0	0	96	10/14/2016 1:49:27 PM	No	0	384	384	0.145	0.163	0.147	0.154	0.151	0.155	0.16	0.161	0.153	0.159	0.182	0.105	0.149	1.068	0.099	0.105	0.096
1	Geomyces pulvereus Hocking & Pitt	No ID	21.122	0.007	96	180/16W1A	Karola - Giorgia	PM25	OPUS-UMCS-GJ							{0EA129D6-2E8F-4A93-9412-0294C869376B}	OK		not available				air	9/22/2016 9:48:51 AM	0	0	96	10/14/2016 1:49:27 PM	No	0	384	384	0.145	0.163	0.147	0.154	0.151	0.155	0.16	0.161	0.153	0.159	0.182	0.105	0.149	1.068	0.099	0.105	0.096
2		No ID: Too Few Positive Reactions	-1	-1	24	180/16W1B	Maciek	PM25	Opus Gj UMCS							{ECD661BF-5A33-4472-AC15-40FD382E5F6F}	OK		not available				air	9/19/2016 3:52:30 PM	0	0	24	10/14/2016 1:47:45 PM	No	0	96	96	0.143	0.142	0.142	0.147	0.137	0.147	0.139	0.14	0.142	0.142	0.142	0.148	0.116	0.105	0.113	0.105	0.107
2		No ID: Too Few Positive Reactions	-1	-1	24	180/16W1B	Maciej i Michal	PM25	OPUS-GJ-UMCS							{049EEFC4-EB4C-4CE6-AEB7-B1F609428C07}	OK		not available				air	9/20/2016 2:02:20 PM	0	0	24	10/14/2016 1:47:57 PM	No	0	96	96	0.14	0.137	0.135	0.137	0.136	0.145	0.143	0.145	0.138	0.137	0.137	0.15	0.109	0.101	0.109	0.103	0.135
2		No ID: Too Few Positive Reactions	-1	-1	48	180/16W1B	Maciej i Michal	PM25	OPUS-GJ-UMCS							{0B7750D9-4E18-40D1-B6DE-4886C005E4C8}	OK		not available				air	9/20/2016 11:43:21 AM	0	0	48	10/14/2016 1:48:11 PM	No	0	192	192	0.15	0.143	0.136	0.145	0.141	0.148	0.148	0.15	0.143	0.143	0.143	0.164	0.112	0.102	0.104	0.104	0.102
2		No ID: Too Few Positive Reactions	-1	-1	72	180/16W1B	Maciej i Michal	PM25	OPUS-GJ-UMCS							{A042A34D-C7BD-4B1B-96C4-503BE1E17FE7}	OK		not available				air	9/20/2016 11:05:36 AM	0	0	72	10/14/2016 1:48:22 PM	No	0	288	288	0.154	0.144	0.136	0.149	0.139	0.146	0.148	0.152	0.143	0.148	0.147	0.175	0.115	0.102	0.105	0.104	0.1
2		No ID: Too Few Positive Reactions	-1	-1	96	180/16W1B	MAGDA	PM25	OPUS-GJ-UMCS							{C54FC4C4-2273-4D39-93D3-3084F8793BC0}	OK		not available				air	9/20/2016 10:48:20 AM	0	0	96	10/14/2016 1:48:33 PM	No	0	384	384	0.159	0.146	0.137	0.149	0.141	0.147	0.149	0.153	0.146	0.149	0.152	0.183	0.119	0.102	0.104	0.104	0.099
2		No ID: Too Few Positive Reactions	-1	-1	96	180/16W1B	Giorgia and Karola	PM25	OPUS-GJ-UMCS							{AD65A786-ECCC-4F22-9250-936D9EF4ADBE}	OK		not available				air	9/21/2016 10:29:57 AM	0	0	96	10/14/2016 1:48:44 PM	No	0	384	384	0.166	0.146	0.137	0.151	0.142	0.147	0.149	0.155	0.146	0.152	0.159	0.205	0.123	0.102	0.1	0.104	0.096
2		No ID: Too Few Positive Reactions	-1	-1	96	180/16W1B	MAGDA	PM25	OPUS-GJ-UMCS							{33D681E4-AF54-432B-92DB-EAFAFF5B6398}	OK		not available				air	9/19/2016 7:54:02 AM	0	0	96	10/14/2016 1:48:54 PM	No	0	384	384	0.176	0.151	0.141	0.152	0.145	0.152	0.154	0.157	0.15	0.157	0.171	0.219	0.131	0.198	0.101	0.105	0.097
2	Geomyces pulvereus Hocking & Pitt	No ID	19.939	0.011	96	180/16W1B	MAGDA	PM25	OPUS-GJ-UMCS							{ED653C12-92C5-4C06-A147-BEF5ADCA7016}	OK		not available				air	9/20/2016 8:56:12 AM	0	0	96	10/14/2016 1:49:04 PM	No	0	384	384	0.173	0.152	0.14	0.152	0.145	0.148	0.154	0.157	0.15	0.153	0.176	0.237	0.133	0.363	0.098	0.103	0.095
2	Eurotium amstelodami Mangin BGC	No ID	19.72	0.019	96	180/16W2A	MAGDA	PM25	OPUS-GJ-UMCS							{833DC607-35CE-4064-906A-9AECCAF85BC1}	OK		not available				air	9/21/2016 7:52:38 AM	0	0	96	10/14/2016 1:49:14 PM	No	0	384	384	0.195	0.176	0.898	0.368	0.903	0.171	0.177	0.17	0.17	0.178	0.192	0.096	0.164	0.106	0.105	0.103	0.104
2	Geomyces pulvereus Hocking & Pitt	No ID	21.122	0.007	96	180/16W1B	Karola - Giorgia	PM25	OPUS-UMCS-GJ							{4219B0CA-E371-4CE2-976A-5D91BD9B5F55}	OK		not available				air	9/22/2016 9:49:28 AM	0	0	96	10/14/2016 1:49:27 PM	No	0	384	384	0.146	0.163	0.148	0.155	0.152	0.156	0.16	0.162	0.153	0.16	0.182	0.105	0.148	1.067	0.1	0.105	0.096
2	Geomyces pulvereus Hocking & Pitt	No ID	21.122	0.007	96	180/16W1B	Karola - Giorgia	PM25	OPUS-UMCS-GJ							{4219B0CA-E371-4CE2-976A-5D91BD9B5F55}	OK		not available				air	9/22/2016 9:49:28 AM	0	0	96	10/14/2016 1:49:27 PM	No	0	384	384	0.146	0.163	0.148	0.155	0.152	0.156	0.16	0.162	0.153	0.16	0.182	0.105	0.148	1.067	0.1	0.105	0.096
3		No ID: Too Few Positive Reactions	-1	-1	24	180/16W2A	Maciek	PM25	Opus Gj UMCS							{466CBAB1-5B67-4DB8-84D5-959DE3D7B37D}	OK		not available				air	9/19/2016 3:53:20 PM	0	0	24	10/14/2016 1:47:45 PM	No	0	96	96	0.145	0.14	0.146	0.14	0.14	0.139	0.141	0.142	0.141	0.14	0.142	0.157	0.114	0.103	0.128	0.123	0.14
3		No ID: Too Few Positive Reactions	-1	-1	24	180/16W2A	Maciej i Michal	PM25	OPUS-GJ-UMCS							{193D1A51-E5A7-4594-B4E3-D1FA69419330}	OK		not available				air	9/20/2016 2:03:17 PM	0	0	24	10/14/2016 1:47:57 PM	No	0	96	96	0.138	0.136	0.134	0.134	0.133	0.14	0.144	0.145	0.136	0.136	0.136	0.156	0.107	0.101	0.111	0.102	0.099
3		No ID: Too Few Positive Reactions	-1	-1	48	180/16W2A	Maciej i Michal	PM25	OPUS-GJ-UMCS							{35DDCE95-457C-4458-8D11-E39AF405CA1D}	OK		not available				air	9/20/2016 11:44:00 AM	0	0	48	10/14/2016 1:48:11 PM	No	0	192	192	0.15	0.144	0.136	0.142	0.145	0.165	0.153	0.156	0.147	0.145	0.15	0.169	0.108	0.102	0.107	0.101	0.099
3		No ID: Too Few Positive Reactions	-1	-1	72	180/16W2A	Maciej i Michal	PM25	OPUS-GJ-UMCS							{1AA12E51-FB04-48B3-B556-8874531B1045}	OK		not available				air	9/20/2016 11:06:18 AM	0	0	72	10/14/2016 1:48:22 PM	No	0	288	288	0.152	0.146	0.137	0.144	0.147	0.17	0.155	0.159	0.153	0.148	0.147	0.179	0.109	0.103	0.105	0.101	0.098
3		No ID: Too Few Positive Reactions	-1	-1	96	180/16W2A	MAGDA	PM25	OPUS-GJ-UMCS							{200D43F0-5FB8-4EF8-83C6-8D9389279798}	OK		not available				air	9/20/2016 10:49:07 AM	0	0	96	10/14/2016 1:48:33 PM	No	0	384	384	0.165	0.152	0.142	0.15	0.153	0.175	0.16	0.163	0.16	0.154	0.162	0.185	0.115	0.105	0.107	0.103	0.102
3		No ID: Too Few Positive Reactions	-1	-1	96	180/16W2A	Giorgia and Karola	PM25	OPUS-GJ-UMCS							{7254FC15-E9B7-4962-9023-25E1ADE72BD4}	OK		not available				air	9/21/2016 10:30:37 AM	0	0	96	10/14/2016 1:48:44 PM	No	0	384	384	0.164	0.148	0.14	0.146	0.156	0.17	0.164	0.163	0.16	0.164	0.167	0.207	0.11	0.1	0.099	0.1	0.099
3		No ID: Too Few Positive Reactions	-1	-1	96	180/16W2A	MAGDA	PM25	OPUS-GJ-UMCS							{F952E708-6581-48CE-86EB-DB4DCBAA3069}	OK		not available				air	9/19/2016 7:52:14 AM	0	0	96	10/14/2016 1:48:54 PM	No	0	384	384	0.173	0.159	0.148	0.153	0.156	0.168	0.163	0.163	0.159	0.161	0.171	0.209	0.12	0.104	0.102	0.189	0.1
3		No ID: Too Few Positive Reactions	-1	-1	96	180/16W2A	MAGDA	PM25	OPUS-GJ-UMCS							{25ED3E7C-E026-4B13-96B2-C2D1D0060BF2}	OK		not available				air	9/20/2016 8:54:25 AM	0	0	96	10/14/2016 1:49:04 PM	No	0	384	384	0.17	0.163	0.148	0.153	0.16	0.171	0.166	0.165	0.163	0.165	0.182	0.194	0.126	0.104	0.1	0.31	0.099
3	Eurotium amstelodami Mangin BGC	No ID	19.72	0.019	96	180/16W2A	MAGDA	PM25	OPUS-GJ-UMCS							{833DC607-35CE-4064-906A-9AECCAF85BC1}	OK		not available				air	9/21/2016 7:52:38 AM	0	0	96	10/14/2016 1:49:14 PM	No	0	384	384	0.195	0.176	0.898	0.368	0.903	0.171	0.177	0.17	0.17	0.178	0.192	0.096	0.164	0.106	0.105	0.103	0.104
3	Eurotium amstelodami Mangin BGC	No ID	16.769	0.136	96	180/16W2A	Karola - Giorgia	PM25	OPUS-UMCS-GJ							{6026395E-4AE6-4FDE-9F38-A2776A027108}	OK		not available				air	9/22/2016 9:50:08 AM	0	0	96	10/14/2016 1:49:27 PM	No	0	384	384	0.155	0.17	0.156	0.16	0.167	0.175	0.171	0.166	0.178	0.179	0.201	0.102	0.136	0.105	0.101	0.943	0.102
3	Eurotium amstelodami Mangin BGC	No ID	16.769	0.136	96	180/16W2A	Karola - Giorgia	PM25	OPUS-UMCS-GJ							{6026395E-4AE6-4FDE-9F38-A2776A027108}	OK		not available				air	9/22/2016 9:50:08 AM	0	0	96	10/14/2016 1:49:27 PM	No	0	384	384	0.155	0.17	0.156	0.16	0.167	0.175	0.171	0.166	0.178	0.179	0.201	0.102	0.136	0.105	0.101	0.943	0.102
4		No ID: Too Few Positive Reactions	-1	-1	24	180/16W2B	Maciek	PM25	Opus Gj UMCS							{0EBD2D92-FFFA-4467-945B-40F485BD1BF7}	OK		not available				air	9/19/2016 3:53:55 PM	0	0	24	10/14/2016 1:47:45 PM	No	0	96	96	0.142	0.138	0.143	0.138	0.137	0.138	0.14	0.141	0.14	0.139	0.141	0.156	0.111	0.102	0.112	0.106	0.124
4		No ID: Too Few Positive Reactions	-1	-1	24	180/16W2B	Maciej i Michal	PM25	OPUS-GJ-UMCS							{2628525D-53EA-466F-B5E7-8D9B191B4FFA}	OK		not available				air	9/20/2016 2:03:53 PM	0	0	24	10/14/2016 1:47:57 PM	No	0	96	96	0.137	0.135	0.132	0.133	0.133	0.14	0.143	0.145	0.135	0.136	0.135	0.156	0.106	0.1	0.109	0.101	0.098
4		No ID: Too Few Positive Reactions	-1	-1	48	180/16W2B	Maciej i Michal	PM25	OPUS-GJ-UMCS							{83D13188-40EB-4903-8007-42BD3F4E1EA0}	OK		not available				air	9/20/2016 11:44:33 AM	0	0	48	10/14/2016 1:48:11 PM	No	0	192	192	0.148	0.143	0.135	0.141	0.144	0.164	0.153	0.156	0.147	0.145	0.148	0.169	0.107	0.101	0.107	0.1	0.098
4		No ID: Too Few Positive Reactions	-1	-1	72	180/16W2B	Maciej i Michal	PM25	OPUS-GJ-UMCS							{75A8B6F7-3B8E-4669-ACC1-02F93EA12BE6}	OK		not available				air	9/20/2016 11:06:53 AM	0	0	72	10/14/2016 1:48:22 PM	No	0	288	288	0.152	0.146	0.137	0.143	0.147	0.17	0.155	0.159	0.152	0.147	0.146	0.179	0.108	0.102	0.104	0.1	0.098
4		No ID: Too Few Positive Reactions	-1	-1	96	180/16W2B	MAGDA	PM25	OPUS-GJ-UMCS							{14131614-190E-4EB6-98C6-A00EEE3706F3}	OK		not available				air	9/20/2016 10:49:40 AM	0	0	96	10/14/2016 1:48:33 PM	No	0	384	384	0.163	0.151	0.141	0.148	0.151	0.173	0.158	0.161	0.158	0.152	0.161	0.183	0.114	0.104	0.105	0.102	0.1
4		No ID: Too Few Positive Reactions	-1	-1	96	180/16W2B	Giorgia and Karola	PM25	OPUS-GJ-UMCS							{B8547A5A-225D-42F3-9F45-98349CC27651}	OK		not available				air	9/21/2016 10:31:10 AM	0	0	96	10/14/2016 1:48:44 PM	No	0	384	384	0.164	0.149	0.14	0.146	0.155	0.17	0.163	0.164	0.158	0.161	0.167	0.208	0.111	0.1	0.099	0.1	0.098
4		No ID: Too Few Positive Reactions	-1	-1	96	180/16W2B	MAGDA	PM25	OPUS-GJ-UMCS							{CADF39A5-E356-4CE5-98A6-00FBEAFE0F8F}	OK		not available				air	9/19/2016 7:52:48 AM	0	0	96	10/14/2016 1:48:54 PM	No	0	384	384	0.174	0.159	0.148	0.152	0.156	0.169	0.164	0.164	0.159	0.161	0.172	0.211	0.121	0.104	0.101	0.189	0.099
4		No ID: Too Few Positive Reactions	-1	-1	96	180/16W2B	MAGDA	PM25	OPUS-GJ-UMCS							{835A7166-B2D9-48E1-9C18-8CBA7875365A}	OK		not available				air	9/20/2016 8:54:57 AM	0	0	96	10/14/2016 1:49:04 PM	No	0	384	384	0.17	0.163	0.149	0.153	0.159	0.171	0.165	0.164	0.163	0.165	0.182	0.194	0.125	0.104	0.1	0.31	0.099
4	Eurotium amstelodami Mangin BGC	No ID	20.839	0.008	96	180/16W2B	MAGDA	PM25	OPUS-GJ-UMCS							{1D585861-E1EE-43BF-B1B4-FE7F29B3F247}	OK		not available				air	9/21/2016 7:53:21 AM	0	0	96	10/14/2016 1:49:14 PM	No	0	384	384	0.196	0.176	0.899	0.368	0.903	0.17	0.176	0.17	0.169	0.177	0.192	0.096	0.163	0.105	0.103	0.098	0.101
4	Eurotium amstelodami Mangin BGC	No ID	16.769	0.136	96	180/16W2B	Karola - Giorgia	PM25	OPUS-UMCS-GJ							{F45547BD-8CBC-4B7E-9FCE-DD44CF1C3EC7}	OK		not available				air	9/22/2016 9:50:40 AM	0	0	96	10/14/2016 1:49:27 PM	No	0	384	384	0.156	0.169	0.156	0.16	0.167	0.175	0.171	0.166	0.177	0.179	0.202	0.102	0.136	0.106	0.101	0.943	0.102
4	Eurotium amstelodami Mangin BGC	No ID	16.769	0.136	96	180/16W2B	Karola - Giorgia	PM25	OPUS-UMCS-GJ							{F45547BD-8CBC-4B7E-9FCE-DD44CF1C3EC7}	OK		not available				air	9/22/2016 9:50:40 AM	0	0	96	10/14/2016 1:49:27 PM	No	0	384	384	0.156	0.169	0.156	0.16	0.167	0.175	0.171	0.166	0.177	0.179	0.202	0.102	0.136	0.106	0.101	0.943	0.102
1		No ID: Too Few Positive Reactions	-1	-1	24	181/16D1A	Maciek	PM25	Opus Gj UMCS							{D1664384-E8CA-4E8F-A3D3-EE9EA530919D}	OK		not available				air	9/19/2016 3:50:14 PM	0	0	24	10/14/2016 1:47:45 PM	No	0	96	96	0.143	0.146	0.143	0.161	0.141	0.14	0.152	0.148	0.141	0.137	0.144	0.149	0.12	0.108	0.11	0.109	0.109
1	Scopulariopsis brumptii Salvanet-Duval	No ID	16.065	0.175	24	181/16D1A	Maciej i Michal	PM25	OPUS-GJ-UMCS							{74922D4A-E193-4FD9-8D83-9A2F60F208C4}	OK		not available				air	9/20/2016 2:00:12 PM	0	0	24	10/14/2016 1:47:57 PM	No	0	96	96	0.144	0.139	0.135	0.136	0.135	0.14	0.154	0.155	0.137	0.136	0.147	0.157	0.115	0.106	0.259	0.287	0.301
1	Scopulariopsis brumptii Salvanet-Duval	No ID	17.097	0.149	48	181/16D1A	Maciej i Michal	PM25	OPUS-GJ-UMCS							{BC42883C-E08D-4C6E-B70E-ED27762DEA3F}	OK		not available				air	9/20/2016 11:33:52 AM	0	0	48	10/14/2016 1:48:11 PM	No	0	192	192	0.15	0.167	0.248	0.299	0.339	0.331	0.309	0.372	0.356	0.316	0.195	0.178	0.114	0.366	0.38	0.374	0.382
1	Scopulariopsis brumptii Salvanet-Duval	No ID	21.633	0.007	72	181/16D1A	Maciej i Michal	PM25	OPUS-GJ-UMCS							{5A9E5577-2A0D-426A-AB19-C3AB0D3A243E}	OK		not available				air	9/20/2016 10:55:58 AM	0	0	72	10/14/2016 1:48:22 PM	No	0	288	288	0.155	0.147	0.142	0.139	0.213	0.182	0.17	0.269	0.259	0.163	0.157	0.195	0.113	0.317	0.334	0.314	0.322
1	Scopulariopsis brumptii Salvanet-Duval	No ID	27.89	0.002	96	181/16D1A	MAGDA	PM25	OPUS-GJ-UMCS							{7358698B-B63D-44FC-953F-B72CECDC7BFB}	OK		not available				air	9/20/2016 10:39:43 AM	0	0	96	10/14/2016 1:48:33 PM	No	0	384	384	0.203	0.148	0.146	0.143	0.174	0.16	0.163	0.207	0.199	0.245	0.236	0.209	0.117	0.22	0.262	0.271	0.273
1	Chrysosporium pannicola (Corda) vanOorschot & Stalpers	No ID	28.313	0.002	96	181/16D1A	Giorgia and Karola	PM25	OPUS-GJ-UMCS							{4DE07F6C-6715-4885-9ED6-BA19A648D0E5}	OK		not available				air	9/21/2016 10:24:07 AM	0	0	96	10/14/2016 1:48:44 PM	No	0	384	384	0.164	0.252	0.278	0.313	0.37	0.306	0.297	0.331	0.352	0.15	0.169	0.241	0.199	0.323	0.309	0.408	0.303
1	Geomyces pulvereus Hocking & Pitt	No ID	19.477	0.034	96	181/16D1A	MAGDA	PM25	OPUS-GJ-UMCS							{13985C0C-982F-4644-B895-16EBD0931D82}	OK		not available				air	9/19/2016 7:46:35 AM	0	0	96	10/14/2016 1:48:54 PM	No	0	384	384	0.178	0.152	0.148	0.152	0.262	0.155	0.158	0.159	0.373	0.164	0.176	0.18	0.334	0.273	0.172	0.354	0.167
1	Aspergillus restrictus G.Sm. BGB	No ID	29.292	0.001	96	181/16D1A	MAGDA	PM25	OPUS-GJ-UMCS							{BCF3EA13-B8CE-4AC7-A8E0-ACCCBAF4162B}	OK		not available				air	9/20/2016 8:46:11 AM	0	0	96	10/14/2016 1:49:03 PM	No	0	384	384	0.184	0.16	0.146	0.152	0.35	0.159	0.155	0.157	0.149	0.153	0.175	0.13	0.456	0.154	0.22	0.243	0.479
1	Geotrichum klebahnii (Stautz) Morenz	No ID	41.224	0	96	181/16D1A	MAGDA	PM25	OPUS-GJ-UMCS							{9B94BA70-A7F6-49CE-842E-1C5DC84326C4}	OK		not available				air	9/21/2016 7:43:11 AM	0	0	96	10/14/2016 1:49:13 PM	No	0	384	384	0.184	0.936	0.767	0.16	0.151	0.178	0.164	0.165	0.158	0.161	0.189	0.092	0.964	0.109	0.598	0.174	0.581
1	Geomyces pulvereus Hocking & Pitt	No ID	41.186	0	96	181/16D1A	Karola - Giorgia	PM25	OPUS-UMCS-GJ							{7FE73237-6208-481E-840C-F9FA9512421D}	OK		not available				air	9/22/2016 9:41:35 AM	0	0	96	10/14/2016 1:49:27 PM	No	0	384	384	0.181	0.175	0.168	0.151	0.708	0.167	0.167	0.165	0.969	0.173	0.185	0.092	1.109	1.007	0.124	1.05	0.134
1	Geomyces pulvereus Hocking & Pitt	No ID	41.186	0	96	181/16D1A	Karola - Giorgia	PM25	OPUS-UMCS-GJ							{7FE73237-6208-481E-840C-F9FA9512421D}	OK		not available				air	9/22/2016 9:41:35 AM	0	0	96	10/14/2016 1:49:27 PM	No	0	384	384	0.181	0.175	0.168	0.151	0.708	0.167	0.167	0.165	0.969	0.173	0.185	0.092	1.109	1.007	0.124	1.05	0.134
2		No ID: Too Few Positive Reactions	-1	-1	24	181/16D1B	Maciek	PM25	Opus Gj UMCS							{C7E1AAA2-71FC-4789-A2FE-889EF5C239D6}	OK		not available				air	9/19/2016 3:50:47 PM	0	0	24	10/14/2016 1:47:45 PM	No	0	96	96	0.143	0.146	0.143	0.161	0.141	0.141	0.152	0.148	0.142	0.138	0.144	0.15	0.121	0.109	0.111	0.11	0.11
2	Scopulariopsis brumptii Salvanet-Duval	No ID	17.611	0.136	24	181/16D1B	Maciej i Michal	PM25	OPUS-GJ-UMCS							{2FAD0B20-789B-4456-B484-FFEB8BEA3541}	OK		not available				air	9/20/2016 2:00:50 PM	0	0	24	10/14/2016 1:47:57 PM	No	0	96	96	0.141	0.137	0.133	0.134	0.134	0.139	0.15	0.153	0.135	0.136	0.144	0.157	0.112	0.103	0.25	0.282	0.298
2	Scopulariopsis brumptii Salvanet-Duval	No ID	16.627	0.161	48	181/16D1B	Maciej i Michal	PM25	OPUS-GJ-UMCS							{46248AE8-0D00-410F-B858-B709E131035E}	OK		not available				air	9/20/2016 11:34:37 AM	0	0	48	10/14/2016 1:48:11 PM	No	0	192	192	0.149	0.154	0.24	0.292	0.334	0.326	0.302	0.369	0.353	0.311	0.188	0.18	0.112	0.366	0.379	0.374	0.381
2	Scopulariopsis brumptii Salvanet-Duval	No ID	21.633	0.007	72	181/16D1B	Maciej i Michal	PM25	OPUS-GJ-UMCS							{F9911C80-F02F-4A42-91B8-0CC677209081}	OK		not available				air	9/20/2016 10:56:50 AM	0	0	72	10/14/2016 1:48:22 PM	No	0	288	288	0.153	0.146	0.141	0.139	0.203	0.174	0.163	0.263	0.255	0.154	0.157	0.196	0.112	0.314	0.332	0.314	0.32
2	Chrysosporium pannicola (Corda) vanOorschot & Stalpers	No ID	26.567	0.002	96	181/16D1B	MAGDA	PM25	OPUS-GJ-UMCS							{2A335663-7FF1-44EB-8021-417E4B40FB03}	OK		not available				air	9/20/2016 10:40:17 AM	0	0	96	10/14/2016 1:48:33 PM	No	0	384	384	0.198	0.147	0.144	0.142	0.167	0.154	0.158	0.201	0.193	0.237	0.234	0.209	0.115	0.22	0.262	0.272	0.272
2	Chrysosporium pannicola (Corda) vanOorschot & Stalpers	No ID	28.313	0.002	96	181/16D1B	Giorgia and Karola	PM25	OPUS-GJ-UMCS							{5ECC16CA-2775-4217-AF48-55255A115803}	OK		not available				air	9/21/2016 10:24:51 AM	0	0	96	10/14/2016 1:48:44 PM	No	0	384	384	0.165	0.246	0.275	0.311	0.369	0.305	0.29	0.331	0.35	0.152	0.17	0.242	0.199	0.322	0.309	0.408	0.304
2	Geomyces pulvereus Hocking & Pitt	No ID	18.73	0.085	96	181/16D1B	MAGDA	PM25	OPUS-GJ-UMCS							{66FB5876-9860-4ABF-B74E-1D96FED730C5}	OK		not available				air	9/19/2016 7:47:11 AM	0	0	96	10/14/2016 1:48:54 PM	No	0	384	384	0.177	0.152	0.148	0.146	0.262	0.154	0.157	0.159	0.373	0.164	0.176	0.18	0.334	0.271	0.168	0.354	0.168
2	Aspergillus restrictus G.Sm. BGB	No ID	29.177	0.001	96	181/16D1B	MAGDA	PM25	OPUS-GJ-UMCS							{654E1E6C-2740-40DC-8A3D-454749631497}	OK		not available				air	9/20/2016 8:46:43 AM	0	0	96	10/14/2016 1:49:03 PM	No	0	384	384	0.184	0.16	0.146	0.151	0.347	0.158	0.154	0.156	0.149	0.155	0.175	0.13	0.457	0.15	0.218	0.242	0.48
2	Geotrichum klebahnii (Stautz) Morenz	No ID	43.224	0	96	181/16D1B	MAGDA	PM25	OPUS-GJ-UMCS							{477B3617-8AF0-4A2A-8858-31AAAECE137A}	OK		not available				air	9/21/2016 7:43:47 AM	0	0	96	10/14/2016 1:49:13 PM	No	0	384	384	0.184	0.937	0.767	0.16	0.149	0.178	0.163	0.165	0.157	0.16	0.189	0.092	0.965	0.109	0.601	0.174	0.581
2	Geomyces pulvereus Hocking & Pitt	No ID	41.186	0	96	181/16D1B	Karola - Giorgia	PM25	OPUS-UMCS-GJ							{1A7FBEB7-3883-4CD6-B671-7DBB52A11760}	OK		not available				air	9/22/2016 9:42:13 AM	0	0	96	10/14/2016 1:49:27 PM	No	0	384	384	0.18	0.171	0.165	0.151	0.708	0.164	0.165	0.163	0.969	0.172	0.186	0.092	1.108	1.006	0.123	1.05	0.133
2	Geomyces pulvereus Hocking & Pitt	No ID	41.186	0	96	181/16D1B	Karola - Giorgia	PM25	OPUS-UMCS-GJ							{1A7FBEB7-3883-4CD6-B671-7DBB52A11760}	OK		not available				air	9/22/2016 9:42:13 AM	0	0	96	10/14/2016 1:49:27 PM	No	0	384	384	0.18	0.171	0.165	0.151	0.708	0.164	0.165	0.163	0.969	0.172	0.186	0.092	1.108	1.006	0.123	1.05	0.133
3		No ID: Too Few Positive Reactions	-1	-1	24	181/16D2A	Maciek	PM25	Opus Gj UMCS							{7D64E38C-2A6F-45B6-AE8D-694A8CB0D890}	OK		not available				air	9/19/2016 3:48:36 PM	0	0	24	10/14/2016 1:47:45 PM	No	0	96	96	0.148	0.147	0.153	0.161	0.148	0.144	0.147	0.144	0.141	0.138	0.152	0.147	0.118	0.116	0.116	0.113	0.107
3	Scopulariopsis brumptii Salvanet-Duval	No ID	8.826	0.456	24	181/16D2A	Maciej i Michal	PM25	OPUS-GJ-UMCS							{4E151F20-56CC-4C6D-B296-144E7D8D0FA4}	OK		not available				air	9/20/2016 1:58:40 PM	0	0	24	10/14/2016 1:47:57 PM	No	0	96	96	0.143	0.142	0.142	0.168	0.29	0.183	0.252	0.269	0.215	0.137	0.137	0.151	0.112	0.357	0.389	0.398	0.384
3	Scopulariopsis brumptii Salvanet-Duval	No ID	14.271	0.229	48	181/16D2A	Maciej i Michal	PM25	OPUS-GJ-UMCS							{B141C9B1-296B-4B32-B872-28A4416B0003}	OK		not available				air	9/20/2016 11:35:20 AM	0	0	48	10/14/2016 1:48:11 PM	No	0	192	192	0.147	0.144	0.14	0.142	0.148	0.149	0.156	0.17	0.142	0.148	0.147	0.17	0.109	0.153	0.202	0.23	0.23
3	Scopulariopsis brumptii Salvanet-Duval	No ID	23.495	0.005	72	181/16D2A	Maciej i Michal	PM25	OPUS-GJ-UMCS							{A1429848-79D8-4DD6-AB95-98204D9F4EA4}	OK		not available				air	9/20/2016 10:57:42 AM	0	0	72	10/14/2016 1:48:22 PM	No	0	288	288	0.156	0.148	0.141	0.144	0.144	0.152	0.149	0.152	0.144	0.151	0.152	0.182	0.115	0.105	0.17	0.215	0.214
3	Chrysosporium pannicola (Corda) vanOorschot & Stalpers	No ID	23.193	0.005	96	181/16D2A	MAGDA	PM25	OPUS-GJ-UMCS							{D4438AB7-88A2-4DCC-893C-6A091406D37B}	OK		not available				air	9/20/2016 10:40:58 AM	0	0	96	10/14/2016 1:48:33 PM	No	0	384	384	0.164	0.153	0.143	0.146	0.151	0.152	0.15	0.154	0.146	0.155	0.157	0.195	0.12	0.106	0.135	0.195	0.193
3	Chrysosporium pannicola (Corda) vanOorschot & Stalpers	No ID	19.328	0.046	96	181/16D2A	Giorgia and Karola	PM25	OPUS-GJ-UMCS							{A7780B0E-1951-4186-9B15-122E484EADED}	OK		not available				air	9/21/2016 10:25:35 AM	0	0	96	10/14/2016 1:48:44 PM	No	0	384	384	0.166	0.151	0.142	0.145	0.193	0.154	0.15	0.154	0.144	0.151	0.155	0.212	0.169	0.136	0.183	0.215	0.227
3	Aspergillus restrictus G.Sm. BGB	No ID	35.721	0	96	181/16D2A	MAGDA	PM25	OPUS-GJ-UMCS							{94E68D65-37BC-47FB-8DBB-273F58E3318A}	OK		not available				air	9/19/2016 7:47:49 AM	0	0	96	10/14/2016 1:48:54 PM	No	0	384	384	0.179	0.174	0.212	0.265	0.374	0.255	0.261	0.256	0.216	0.158	0.167	0.163	0.267	0.288	0.292	0.306	0.317
3	Aspergillus restrictus G.Sm. BGB	No ID	39.757	0	96	181/16D2A	MAGDA	PM25	OPUS-GJ-UMCS							{486B3B1A-F2B6-4E8D-B860-B6B5AD8B4670}	OK		not available				air	9/20/2016 8:44:31 AM	0	0	96	10/14/2016 1:49:03 PM	No	0	384	384	0.188	0.17	0.247	0.281	0.635	0.288	0.247	0.283	0.596	0.161	0.185	0.095	0.681	0.574	0.312	0.662	0.307
3	Fusarium chlamydosporum var chlamydosporum Wollenw. & Reinking	No ID	45.181	0	96	181/16D2A	MAGDA	PM25	OPUS-GJ-UMCS							{0EABDA98-8755-4A8D-AC99-D78B7F3EE95E}	OK		not available				air	9/21/2016 7:41:58 AM	0	0	96	10/14/2016 1:49:13 PM	No	0	384	384	0.166	1.079	0.269	0.833	0.9	0.977	0.29	0.522	0.298	0.263	0.194	0.137	0.527	0.635	0.287	0.287	0.85
3	Aspergillus restrictus G.Sm. BGB	No ID	40.215	0	96	181/16D2A	Karola - Giorgia	PM25	OPUS-UMCS-GJ							{977A3A54-3A98-4471-A6E4-7C61C706828B}	OK		not available				air	9/22/2016 9:40:11 AM	0	0	96	10/14/2016 1:49:27 PM	No	0	384	384	0.222	0.169	0.154	0.213	1.009	0.221	0.225	0.183	0.153	0.17	0.213	0.097	1.02	0.223	0.252	0.307	0.67
3	Aspergillus restrictus G.Sm. BGB	No ID	40.215	0	96	181/16D2A	Karola - Giorgia	PM25	OPUS-UMCS-GJ							{977A3A54-3A98-4471-A6E4-7C61C706828B}	OK		not available				air	9/22/2016 9:40:11 AM	0	0	96	10/14/2016 1:49:27 PM	No	0	384	384	0.222	0.169	0.154	0.213	1.009	0.221	0.225	0.183	0.153	0.17	0.213	0.097	1.02	0.223	0.252	0.307	0.67
4		No ID: Too Few Positive Reactions	-1	-1	24	181/16D2B	Maciek	PM25	Opus Gj UMCS							{6D1031B8-DB5E-4942-9E75-24552865EBB1}	OK		not available				air	9/19/2016 3:49:16 PM	0	0	24	10/14/2016 1:47:45 PM	No	0	96	96	0.148	0.147	0.152	0.161	0.148	0.144	0.147	0.144	0.141	0.138	0.152	0.148	0.118	0.116	0.117	0.114	0.108
4	Scopulariopsis brumptii Salvanet-Duval	No ID	8.826	0.456	24	181/16D2B	Maciej i Michal	PM25	OPUS-GJ-UMCS							{EA72FABA-EBE0-4315-B938-B5D8094E9D75}	OK		not available				air	9/20/2016 1:59:25 PM	0	0	24	10/14/2016 1:47:57 PM	No	0	96	96	0.141	0.141	0.14	0.155	0.282	0.17	0.246	0.26	0.205	0.137	0.136	0.151	0.11	0.349	0.385	0.394	0.383
4	Scopulariopsis brumptii Salvanet-Duval	No ID	14.271	0.229	48	181/16D2B	Maciej i Michal	PM25	OPUS-GJ-UMCS							{86DB5CCC-8694-4EC2-A022-B027876AD917}	OK		not available				air	9/20/2016 11:35:59 AM	0	0	48	10/14/2016 1:48:11 PM	No	0	192	192	0.146	0.142	0.139	0.142	0.142	0.148	0.151	0.164	0.141	0.147	0.143	0.17	0.108	0.146	0.198	0.226	0.226
4	Scopulariopsis brumptii Salvanet-Duval	No ID	23.495	0.005	72	181/16D2B	Maciej i Michal	PM25	OPUS-GJ-UMCS							{4C50572A-848A-47C6-9681-1652BBADD17B}	OK		not available				air	9/20/2016 10:58:31 AM	0	0	72	10/14/2016 1:48:22 PM	No	0	288	288	0.154	0.147	0.14	0.143	0.141	0.15	0.148	0.151	0.142	0.149	0.149	0.183	0.113	0.104	0.168	0.211	0.211
4	Chrysosporium pannicola (Corda) vanOorschot & Stalpers	No ID	23.193	0.005	96	181/16D2B	MAGDA	PM25	OPUS-GJ-UMCS							{9B8DCE70-356C-4782-80EA-05D91332C2B3}	OK		not available				air	9/20/2016 10:41:31 AM	0	0	96	10/14/2016 1:48:33 PM	No	0	384	384	0.163	0.15	0.141	0.145	0.149	0.15	0.149	0.153	0.143	0.153	0.156	0.196	0.118	0.104	0.13	0.194	0.192
4	Chrysosporium pannicola (Corda) vanOorschot & Stalpers	No ID	19.328	0.046	96	181/16D2B	Giorgia and Karola	PM25	OPUS-GJ-UMCS							{89C28026-E100-4EE9-BD7B-9DBCDC3F9AB9}	OK		not available				air	9/21/2016 10:26:07 AM	0	0	96	10/14/2016 1:48:44 PM	No	0	384	384	0.166	0.152	0.142	0.145	0.193	0.154	0.15	0.154	0.145	0.152	0.155	0.212	0.169	0.135	0.183	0.215	0.227
4	Aspergillus restrictus G.Sm. BGB	No ID	35.721	0	96	181/16D2B	MAGDA	PM25	OPUS-GJ-UMCS							{41C13D51-8E83-4ECD-BCE7-B32C8DAAF899}	OK		not available				air	9/19/2016 7:48:27 AM	0	0	96	10/14/2016 1:48:54 PM	No	0	384	384	0.179	0.173	0.205	0.258	0.37	0.25	0.256	0.251	0.21	0.157	0.167	0.164	0.268	0.283	0.291	0.303	0.315
4	Aspergillus restrictus G.Sm. BGB	No ID	39.757	0	96	181/16D2B	MAGDA	PM25	OPUS-GJ-UMCS							{3946201C-63E4-41CF-B7E4-BCCA8161FD36}	OK		not available				air	9/20/2016 8:45:15 AM	0	0	96	10/14/2016 1:49:03 PM	No	0	384	384	0.185	0.16	0.239	0.274	0.636	0.28	0.242	0.279	0.59	0.159	0.186	0.095	0.678	0.573	0.309	0.662	0.304
4	Fusarium chlamydosporum var chlamydosporum Wollenw. & Reinking	No ID	45.181	0	96	181/16D2B	MAGDA	PM25	OPUS-GJ-UMCS							{C2441FF3-72F7-42EF-B5E3-F1FE1C103A61}	OK		not available				air	9/21/2016 7:42:31 AM	0	0	96	10/14/2016 1:49:13 PM	No	0	384	384	0.166	1.075	0.266	0.834	0.901	0.978	0.289	0.521	0.298	0.26	0.194	0.137	0.524	0.635	0.287	0.285	0.85
4	Aspergillus restrictus G.Sm. BGB	No ID	40.215	0	96	181/16D2B	Karola - Giorgia	PM25	OPUS-UMCS-GJ							{84EEB42E-1576-45FE-9AD5-525EF25FD844}	OK		not available				air	9/22/2016 9:40:44 AM	0	0	96	10/14/2016 1:49:27 PM	No	0	384	384	0.222	0.168	0.154	0.209	1.008	0.217	0.221	0.178	0.153	0.167	0.214	0.097	1.019	0.222	0.251	0.307	0.67
4	Aspergillus restrictus G.Sm. BGB	No ID	40.215	0	96	181/16D2B	Karola - Giorgia	PM25	OPUS-UMCS-GJ							{84EEB42E-1576-45FE-9AD5-525EF25FD844}	OK		not available				air	9/22/2016 9:40:44 AM	0	0	96	10/14/2016 1:49:27 PM	No	0	384	384	0.222	0.168	0.154	0.209	1.008	0.217	0.221	0.178	0.153	0.167	0.214	0.097	1.019	0.222	0.251	0.307	0.67
1		No ID: Too Few Positive Reactions	-1	-1	24	182/16R1A	Maciek	PM25	Opus Gj UMCS							{8869921B-B934-44A7-9868-A05147C224E5}	OK		not available				air	9/19/2016 3:47:06 PM	0	0	24	10/14/2016 1:47:45 PM	No	0	96	96	0.143	0.14	0.145	0.142	0.141	0.144	0.145	0.145	0.146	0.143	0.143	0.166	0.119	0.11	0.117	0.114	0.105
1		No ID: Too Few Positive Reactions	-1	-1	24	182/16R1A	Maciej i Michal	PM25	OPUS-GJ-UMCS							{7D1583A9-5B57-4876-987C-18B8BFC77E19}	OK		not available				air	9/20/2016 2:05:07 PM	0	0	24	10/14/2016 1:47:57 PM	No	0	96	96	0.141	0.14	0.143	0.137	0.141	0.14	0.148	0.146	0.14	0.14	0.143	0.175	0.112	0.107	0.115	0.115	0.109
1	Aspergillus candidus Link BGB	No ID	18.441	0.107	48	182/16R1A	Maciej i Michal	PM25	OPUS-GJ-UMCS							{3F11A4C4-C5B3-445D-8F42-AB5B069DF667}	OK		not available				air	9/20/2016 11:36:53 AM	0	0	48	10/14/2016 1:48:11 PM	No	0	192	192	0.145	0.143	0.14	0.143	0.142	0.142	0.152	0.151	0.143	0.146	0.148	0.194	0.112	0.107	0.112	0.114	0.126
1		No ID: Too Few Positive Reactions	-1	-1	72	182/16R1A	Maciej i Michal	PM25	OPUS-GJ-UMCS							{3189A90A-B21D-4C68-A790-18C76D9AF026}	OK		not available				air	9/20/2016 11:01:04 AM	0	0	72	10/14/2016 1:48:22 PM	No	0	288	288	0.155	0.153	0.144	0.148	0.16	0.143	0.155	0.158	0.147	0.151	0.154	0.201	0.122	0.11	0.114	0.115	0.108
1	Chrysosporium pannicola (Corda) vanOorschot & Stalpers	No ID	20.701	0.008	96	182/16R1A	MAGDA	PM25	OPUS-GJ-UMCS							{4B2E7CC8-DA10-4A64-9533-73B609F35E08}	OK		not available				air	9/20/2016 10:42:22 AM	0	0	96	10/14/2016 1:48:33 PM	No	0	384	384	0.163	0.153	0.144	0.143	0.24	0.146	0.158	0.158	0.155	0.154	0.161	0.212	0.127	0.114	0.11	0.15	0.211
1	Chrysosporium pannicola (Corda) vanOorschot & Stalpers	No ID	17.955	0.127	96	182/16R1A	Giorgia and Karola	PM25	OPUS-GJ-UMCS							{43E18A8A-16D2-426D-B074-FE87896406A2}	OK		not available				air	9/21/2016 10:26:48 AM	0	0	96	10/14/2016 1:48:44 PM	No	0	384	384	0.167	0.153	0.144	0.145	0.389	0.151	0.158	0.159	0.284	0.155	0.164	0.225	0.174	0.274	0.113	0.18	0.163
1	Chrysosporium pannicola (Corda) vanOorschot & Stalpers	No ID	17.955	0.127	96	182/16R1A	Giorgia and Karola	PM25	OPUS-GJ-UMCS							{43E18A8A-16D2-426D-B074-FE87896406A2}	OK		not available				air	9/21/2016 10:26:48 AM	0	0	96	10/14/2016 1:48:44 PM	No	0	384	384	0.167	0.153	0.144	0.145	0.389	0.151	0.158	0.159	0.284	0.155	0.164	0.225	0.174	0.274	0.113	0.18	0.163
1	Eurotium herbariorum (Wiggers:Fries) Link BGC	No ID	21.084	0.008	96	182/16R1A	MAGDA	PM25	OPUS-GJ-UMCS							{06078486-7037-4CBE-8A3D-EA034E0D7D86}	OK		not available				air	9/20/2016 8:49:04 AM	0	0	96	10/14/2016 1:49:03 PM	No	0	384	384	0.19	0.162	0.151	0.151	0.967	0.164	0.166	0.166	0.555	0.166	0.183	0.118	0.567	0.643	0.106	0.395	0.111
1	Rhodotorula aurantiaca (Saito) Lodder	No ID	38.598	0	96	182/16R1B	MAGDA	PM25	OPUS-GJ-UMCS							{F2A37E1C-328F-4CE8-A8F4-AECB3EAFE0D6}	OK		not available				air	9/21/2016 7:45:10 AM	0	0	96	10/14/2016 1:49:13 PM	No	0	384	384	0.165	0.18	0.157	0.165	0.168	0.157	0.162	0.18	0.159	0.164	0.184	0.212	1.008	0.657	0.147	0.212	0.958
1	Eurotium herbariorum (Wiggers:Fries) Link BGC	No ID	20.687	0.008	96	182/16R1A	Karola - Giorgia	PM25	OPUS-UMCS-GJ							{53C22A77-FED2-4767-B062-7167E2B849D2}	OK		not available				air	9/22/2016 9:44:12 AM	0	0	96	10/14/2016 1:49:27 PM	No	0	384	384	0.184	0.19	0.17	0.17	1.169	0.179	0.182	0.179	0.974	0.192	0.165	0.11	1.142	1.176	0.139	0.892	0.133
1	Eurotium herbariorum (Wiggers:Fries) Link BGC	No ID	20.687	0.008	96	182/16R1A	Karola - Giorgia	PM25	OPUS-UMCS-GJ							{53C22A77-FED2-4767-B062-7167E2B849D2}	OK		not available				air	9/22/2016 9:44:12 AM	0	0	96	10/14/2016 1:49:27 PM	No	0	384	384	0.184	0.19	0.17	0.17	1.169	0.179	0.182	0.179	0.974	0.192	0.165	0.11	1.142	1.176	0.139	0.892	0.133
2		No ID: Too Few Positive Reactions	-1	-1	24	182/16R1B	Maciek	PM25	Opus Gj UMCS							{2EC966DA-7B70-4D9C-A3D6-2D6FB98C4F2E}	OK		not available				air	9/19/2016 3:47:39 PM	0	0	24	10/14/2016 1:47:45 PM	No	0	96	96	0.142	0.14	0.145	0.141	0.14	0.144	0.145	0.145	0.146	0.143	0.144	0.167	0.119	0.109	0.116	0.114	0.105
2		No ID: Too Few Positive Reactions	-1	-1	24	182/16R1B	Maciej i Michal	PM25	OPUS-GJ-UMCS							{7A1851BF-537C-4ED5-8E81-04BFD1A49AA6}	OK		not available				air	9/20/2016 2:05:50 PM	0	0	24	10/14/2016 1:47:57 PM	No	0	96	96	0.14	0.138	0.14	0.136	0.14	0.138	0.146	0.146	0.139	0.14	0.142	0.174	0.112	0.107	0.113	0.113	0.108
2	Aspergillus candidus Link BGB	No ID	18.441	0.107	48	182/16R1B	Maciej i Michal	PM25	OPUS-GJ-UMCS							{C3809DA6-C7EE-482F-9DC6-31DB7E1AC973}	OK		not available				air	9/20/2016 11:37:33 AM	0	0	48	10/14/2016 1:48:11 PM	No	0	192	192	0.145	0.143	0.14	0.143	0.141	0.141	0.151	0.151	0.143	0.146	0.149	0.193	0.111	0.106	0.111	0.113	0.118
2		No ID: Too Few Positive Reactions	-1	-1	72	182/16R1B	Maciej i Michal	PM25	OPUS-GJ-UMCS							{74E7CBCB-2D04-44C0-8674-BAA03F9B5067}	OK		not available				air	9/20/2016 11:01:37 AM	0	0	72	10/14/2016 1:48:22 PM	No	0	288	288	0.153	0.151	0.143	0.147	0.16	0.143	0.153	0.156	0.147	0.151	0.155	0.201	0.121	0.109	0.112	0.114	0.107
2	Chrysosporium pannicola (Corda) vanOorschot & Stalpers	No ID	21.701	0.007	96	182/16R1B	MAGDA	PM25	OPUS-GJ-UMCS							{0731A923-06E7-4CDC-AD21-9CA5A754A47F}	OK		not available				air	9/20/2016 10:42:55 AM	0	0	96	10/14/2016 1:48:33 PM	No	0	384	384	0.163	0.153	0.144	0.144	0.241	0.147	0.156	0.158	0.153	0.154	0.163	0.212	0.127	0.115	0.11	0.14	0.205
2	Chrysosporium pannicola (Corda) vanOorschot & Stalpers	No ID	17.955	0.127	96	182/16R1B	Giorgia and Karola	PM25	OPUS-GJ-UMCS							{34C113B2-821A-469C-9D30-EAE26EC6EF8C}	OK		not available				air	9/21/2016 10:27:24 AM	0	0	96	10/14/2016 1:48:44 PM	No	0	384	384	0.167	0.154	0.145	0.145	0.389	0.151	0.158	0.159	0.285	0.156	0.165	0.226	0.174	0.274	0.107	0.169	0.157
2	Chrysosporium pannicola (Corda) vanOorschot & Stalpers	No ID	17.955	0.127	96	182/16R1B	Giorgia and Karola	PM25	OPUS-GJ-UMCS							{34C113B2-821A-469C-9D30-EAE26EC6EF8C}	OK		not available				air	9/21/2016 10:27:24 AM	0	0	96	10/14/2016 1:48:44 PM	No	0	384	384	0.167	0.154	0.145	0.145	0.389	0.151	0.158	0.159	0.285	0.156	0.165	0.226	0.174	0.274	0.107	0.169	0.157
2	Eurotium herbariorum (Wiggers:Fries) Link BGC	No ID	16.664	0.159	96	182/16R1B	MAGDA	PM25	OPUS-GJ-UMCS							{8E7320FE-8DF2-49A1-8CC5-3EB569D55684}	OK		not available				air	9/20/2016 8:49:36 AM	0	0	96	10/14/2016 1:49:03 PM	No	0	384	384	0.189	0.162	0.151	0.15	0.966	0.164	0.166	0.166	0.556	0.167	0.182	0.118	0.566	0.644	0.104	0.394	0.109
2	Rhodotorula aurantiaca (Saito) Lodder	No ID	40.145	0	96	182/16R1A	MAGDA	PM25	OPUS-GJ-UMCS							{22784D9E-4B37-46CA-9A56-C0CDC288B364}	OK		not available				air	9/21/2016 7:44:35 AM	0	0	96	10/14/2016 1:49:13 PM	No	0	384	384	0.165	0.18	0.157	0.169	0.176	0.16	0.164	0.18	0.16	0.163	0.185	0.209	1.005	0.658	0.147	0.211	0.957
2	Eurotium herbariorum (Wiggers:Fries) Link BGC	No ID	20.687	0.008	96	182/16R1B	Karola - Giorgia	PM25	OPUS-UMCS-GJ							{38256E7D-0BC4-41BF-89A9-B530DC5100A0}	OK		not available				air	9/22/2016 9:44:47 AM	0	0	96	10/14/2016 1:49:27 PM	No	0	384	384	0.183	0.189	0.169	0.169	1.169	0.176	0.179	0.177	0.974	0.188	0.165	0.11	1.142	1.177	0.141	0.892	0.132
2	Eurotium herbariorum (Wiggers:Fries) Link BGC	No ID	20.687	0.008	96	182/16R1B	Karola - Giorgia	PM25	OPUS-UMCS-GJ							{38256E7D-0BC4-41BF-89A9-B530DC5100A0}	OK		not available				air	9/22/2016 9:44:47 AM	0	0	96	10/14/2016 1:49:27 PM	No	0	384	384	0.183	0.189	0.169	0.169	1.169	0.176	0.179	0.177	0.974	0.188	0.165	0.11	1.142	1.177	0.141	0.892	0.132
3		No ID: Too Few Positive Reactions	-1	-1	24	182/16R2A	Maciek	PM25	Opus Gj UMCS							{2D6E75AF-522B-4A54-A391-32798986ABB3}	OK		not available				air	9/19/2016 3:45:36 PM	0	0	24	10/14/2016 1:47:45 PM	No	0	96	96	0.139	0.141	0.137	0.161	0.153	0.147	0.151	0.168	0.145	0.147	0.144	0.15	0.115	0.105	0.104	0.107	0.105
3		No ID: Too Few Positive Reactions	-1	-1	24	182/16R2A	Maciej i Michal	PM25	OPUS-GJ-UMCS							{61F70BDE-D3D4-4466-9D5B-F4B02CEE97A6}	OK		not available				air	9/20/2016 2:06:46 PM	0	0	24	10/14/2016 1:47:57 PM	No	0	96	96	0.144	0.14	0.137	0.138	0.139	0.144	0.144	0.165	0.139	0.141	0.14	0.158	0.11	0.104	0.106	0.111	0.105
3		No ID: Too Few Positive Reactions	-1	-1	48	182/16R2A	Maciej i Michal	PM25	OPUS-GJ-UMCS							{49FB448C-AB2E-4CE1-85DA-753A08C23516}	OK		not available				air	9/20/2016 11:38:24 AM	0	0	48	10/14/2016 1:48:11 PM	No	0	192	192	0.15	0.147	0.144	0.146	0.149	0.154	0.171	0.18	0.146	0.155	0.156	0.16	0.11	0.104	0.105	0.109	0.106
3	Aspergillus restrictus G.Sm. BGB	No ID	19.564	0.027	72	182/16R2A	Maciej i Michal	PM25	OPUS-GJ-UMCS							{EA16D2AC-9389-4668-BD6D-3B507A0E841B}	OK		not available				air	9/20/2016 10:59:32 AM	0	0	72	10/14/2016 1:48:22 PM	No	0	288	288	0.156	0.15	0.144	0.147	0.151	0.157	0.182	0.178	0.146	0.15	0.153	0.165	0.113	0.105	0.11	0.11	0.107
3	Chrysosporium pannicola (Corda) vanOorschot & Stalpers	No ID	21.343	0.007	96	182/16R2A	MAGDA	PM25	OPUS-GJ-UMCS							{2801D427-6801-4AE7-8A9E-27B83125CEAE}	OK		not available				air	9/20/2016 10:43:38 AM	0	0	96	10/14/2016 1:48:33 PM	No	0	384	384	0.173	0.162	0.158	0.156	0.155	0.159	0.186	0.179	0.237	0.203	0.189	0.179	0.138	0.114	0.113	0.114	0.109
3	Chrysosporium pannicola (Corda) vanOorschot & Stalpers	No ID	16.597	0.157	96	182/16R2A	Giorgia and Karola	PM25	OPUS-GJ-UMCS							{EE406DEB-C755-4C70-8FF9-A7CB9999AF6D}	OK		not available				air	9/21/2016 10:28:04 AM	0	0	96	10/14/2016 1:48:44 PM	No	0	384	384	0.157	0.149	0.149	0.148	0.154	0.163	0.173	0.177	0.3	0.151	0.159	0.199	0.11	0.103	0.112	0.109	0.103
3	Chrysosporium pannicola (Corda) vanOorschot & Stalpers	No ID	16.597	0.157	96	182/16R2A	Giorgia and Karola	PM25	OPUS-GJ-UMCS							{EE406DEB-C755-4C70-8FF9-A7CB9999AF6D}	OK		not available				air	9/21/2016 10:28:04 AM	0	0	96	10/14/2016 1:48:44 PM	No	0	384	384	0.157	0.149	0.149	0.148	0.154	0.163	0.173	0.177	0.3	0.151	0.159	0.199	0.11	0.103	0.112	0.109	0.103
3	Geomyces pulvereus Hocking & Pitt	No ID	25.816	0.003	96	182/16R2A	MAGDA	PM25	OPUS-GJ-UMCS							{6D202FA3-6248-42C1-AE0E-8540B721CECE}	OK		not available				air	9/20/2016 8:47:43 AM	0	0	96	10/14/2016 1:49:03 PM	No	0	384	384	0.184	0.162	0.159	0.157	0.162	0.17	0.174	0.178	0.625	0.155	0.175	0.187	0.122	0.107	0.318	0.317	0.144
3	Geomyces pulvereus Hocking & Pitt	No ID	30.235	0.001	96	182/16R2A	MAGDA	PM25	OPUS-GJ-UMCS							{B2D73CBB-77BC-485A-B8D4-5846A21A5F70}	OK		not available				air	9/21/2016 7:45:55 AM	0	0	96	10/14/2016 1:49:13 PM	No	0	384	384	0.626	0.167	0.156	0.167	0.172	0.185	0.18	0.185	0.162	0.168	0.191	0.232	0.13	0.524	0.112	0.71	0.115
3	Geomyces pulvereus Hocking & Pitt	No ID	22.969	0.005	96	182/16R2A	Karola - Giorgia	PM25	OPUS-UMCS-GJ							{8A173C8A-4A80-4126-AF6E-02F48164665F}	OK		not available				air	9/22/2016 9:42:58 AM	0	0	96	10/14/2016 1:49:27 PM	No	0	384	384	0.186	0.179	0.178	0.164	0.177	0.182	0.188	0.184	0.878	0.18	0.119	0.098	0.145	0.219	0.973	0.733	0.112
3	Geomyces pulvereus Hocking & Pitt	No ID	22.969	0.005	96	182/16R2A	Karola - Giorgia	PM25	OPUS-UMCS-GJ							{8A173C8A-4A80-4126-AF6E-02F48164665F}	OK		not available				air	9/22/2016 9:42:58 AM	0	0	96	10/14/2016 1:49:27 PM	No	0	384	384	0.186	0.179	0.178	0.164	0.177	0.182	0.188	0.184	0.878	0.18	0.119	0.098	0.145	0.219	0.973	0.733	0.112
4		No ID: Too Few Positive Reactions	-1	-1	24	182/16R2B	Maciek	PM25	Opus Gj UMCS							{71A81A14-5C36-4D1E-829B-142139283BF5}	OK		not available				air	9/19/2016 3:46:16 PM	0	0	24	10/14/2016 1:47:45 PM	No	0	96	96	0.139	0.141	0.136	0.161	0.153	0.146	0.151	0.168	0.144	0.147	0.143	0.15	0.114	0.105	0.104	0.107	0.105
4		No ID: Too Few Positive Reactions	-1	-1	24	182/16R2B	Maciej i Michal	PM25	OPUS-GJ-UMCS							{B5A742C8-EE1F-4300-92E7-CD863B1CDA85}	OK		not available				air	9/20/2016 2:07:24 PM	0	0	24	10/14/2016 1:47:57 PM	No	0	96	96	0.141	0.139	0.135	0.138	0.138	0.141	0.143	0.164	0.138	0.14	0.14	0.157	0.107	0.103	0.104	0.109	0.103
4		No ID: Too Few Positive Reactions	-1	-1	48	182/16R2B	Maciej i Michal	PM25	OPUS-GJ-UMCS							{0D66B0B6-F541-401D-8873-0063615DDC21}	OK		not available				air	9/20/2016 11:39:02 AM	0	0	48	10/14/2016 1:48:11 PM	No	0	192	192	0.15	0.146	0.143	0.145	0.149	0.154	0.17	0.179	0.145	0.153	0.154	0.16	0.11	0.104	0.106	0.109	0.106
4	Eurotium spiculosum Blaser BGA	No ID	19.965	0.01	72	182/16R2B	Maciej i Michal	PM25	OPUS-GJ-UMCS							{3065BF78-9FC1-40BC-BCE3-8FDDEE37D300}	OK		not available				air	9/20/2016 11:00:15 AM	0	0	72	10/14/2016 1:48:22 PM	No	0	288	288	0.152	0.147	0.142	0.145	0.149	0.155	0.18	0.176	0.144	0.149	0.149	0.165	0.11	0.103	0.108	0.107	0.104
4	Aspergillus restrictus G.Sm. BGB	No ID	20.013	0.009	96	182/16R2B	MAGDA	PM25	OPUS-GJ-UMCS							{FC125CE9-46D6-4751-8D19-8EC2E10A624B}	OK		not available				air	9/20/2016 10:44:19 AM	0	0	96	10/14/2016 1:48:33 PM	No	0	384	384	0.175	0.161	0.158	0.155	0.154	0.157	0.185	0.177	0.219	0.204	0.188	0.186	0.143	0.113	0.112	0.112	0.108
4	Chrysosporium pannicola (Corda) vanOorschot & Stalpers	No ID	16.597	0.157	96	182/16R2B	Giorgia and Karola	PM25	OPUS-GJ-UMCS							{77EA693C-3E8E-428A-A77A-E8732551236E}	OK		not available				air	9/21/2016 10:28:36 AM	0	0	96	10/14/2016 1:48:44 PM	No	0	384	384	0.157	0.15	0.15	0.148	0.154	0.163	0.173	0.178	0.301	0.152	0.159	0.2	0.11	0.103	0.111	0.108	0.102
4	Chrysosporium pannicola (Corda) vanOorschot & Stalpers	No ID	16.597	0.157	96	182/16R2B	Giorgia and Karola	PM25	OPUS-GJ-UMCS							{77EA693C-3E8E-428A-A77A-E8732551236E}	OK		not available				air	9/21/2016 10:28:36 AM	0	0	96	10/14/2016 1:48:44 PM	No	0	384	384	0.157	0.15	0.15	0.148	0.154	0.163	0.173	0.178	0.301	0.152	0.159	0.2	0.11	0.103	0.111	0.108	0.102
4	Geomyces pulvereus Hocking & Pitt	No ID	25.816	0.003	96	182/16R2B	MAGDA	PM25	OPUS-GJ-UMCS							{6C13C87D-92F5-4CB8-BEAE-0FB33025DF01}	OK		not available				air	9/20/2016 8:48:22 AM	0	0	96	10/14/2016 1:49:03 PM	No	0	384	384	0.183	0.162	0.16	0.158	0.163	0.171	0.174	0.178	0.626	0.157	0.176	0.188	0.123	0.108	0.318	0.317	0.137
4	Geomyces pulvereus Hocking & Pitt	No ID	30.235	0.001	96	182/16R2B	MAGDA	PM25	OPUS-GJ-UMCS							{1F56A17B-D6BF-44F0-B8B9-E80E4DE4D90A}	OK		not available				air	9/21/2016 7:46:30 AM	0	0	96	10/14/2016 1:49:13 PM	No	0	384	384	0.627	0.167	0.156	0.167	0.171	0.183	0.178	0.185	0.16	0.166	0.191	0.232	0.129	0.514	0.11	0.71	0.113
4	Geomyces pulvereus Hocking & Pitt	No ID	22.969	0.005	96	182/16R2B	Karola - Giorgia	PM25	OPUS-UMCS-GJ							{10867695-AEEF-41A0-B61D-1B5D81E01695}	OK		not available				air	9/22/2016 9:43:31 AM	0	0	96	10/14/2016 1:49:27 PM	No	0	384	384	0.186	0.178	0.178	0.165	0.176	0.182	0.189	0.185	0.879	0.181	0.119	0.098	0.146	0.22	0.975	0.734	0.112
4	Geomyces pulvereus Hocking & Pitt	No ID	22.969	0.005	96	182/16R2B	Karola - Giorgia	PM25	OPUS-UMCS-GJ							{10867695-AEEF-41A0-B61D-1B5D81E01695}	OK		not available				air	9/22/2016 9:43:31 AM	0	0	96	10/14/2016 1:49:27 PM	No	0	384	384	0.186	0.178	0.178	0.165	0.176	0.182	0.189	0.185	0.879	0.181	0.119	0.098	0.146	0.22	0.975	0.734	0.112
1		No ID: Too Few Positive Reactions	-1	-1	24	183/16B1A	Maciek	PM25	Opus Gj UMCS							{FC63013E-FB86-4F20-98B7-0F87633AAB11}	OK		not available				air	9/19/2016 3:43:50 PM	0	0	24	10/14/2016 1:47:45 PM	No	0	96	96	0.144	0.144	0.136	0.222	0.138	0.134	0.137	0.142	0.139	0.145	0.148	0.153	0.152	0.114	0.118	0.13	0.12
1		No ID: Too Few Positive Reactions	-1	-1	24	183/16B1A	Maciej i Michal	PM25	OPUS-GJ-UMCS							{BA97CBA2-94EC-4525-9688-89F1B971F9CB}	OK		not available				air	9/20/2016 2:08:15 PM	0	0	24	10/14/2016 1:47:57 PM	No	0	96	96	0.153	0.201	0.176	0.241	0.22	0.147	0.153	0.152	0.142	0.143	0.147	0.158	0.152	0.173	0.225	0.125	0.112
1		No ID: Too Few Positive Reactions	-1	-1	48	183/16B1A	Maciej i Michal	PM25	OPUS-GJ-UMCS							{FCBDBB7D-E7DD-4A61-BF45-B953DADB5D48}	OK		not available				air	9/20/2016 11:39:55 AM	0	0	48	10/14/2016 1:48:11 PM	No	0	192	192	0.143	0.144	0.136	0.191	0.167	0.151	0.157	0.157	0.148	0.148	0.149	0.172	0.107	0.117	0.125	0.113	0.111
1		No ID: Too Few Positive Reactions	-1	-1	72	183/16B1A	Maciej i Michal	PM25	OPUS-GJ-UMCS							{713FBDAB-987D-4272-A24C-344FD7D9C682}	OK		not available				air	9/20/2016 11:03:39 AM	0	0	72	10/14/2016 1:48:22 PM	No	0	288	288	0.158	0.269	0.144	0.205	0.172	0.165	0.161	0.163	0.155	0.153	0.156	0.174	0.24	0.116	0.189	0.119	0.116
1		No ID: Too Few Positive Reactions	-1	-1	96	183/16B1A	MAGDA	PM25	OPUS-GJ-UMCS							{B9C5BB05-F391-4041-971B-528EAB0389DE}	OK		not available				air	9/20/2016 10:46:28 AM	0	0	96	10/14/2016 1:48:33 PM	No	0	384	384	0.157	0.15	0.14	0.198	0.159	0.165	0.165	0.164	0.162	0.16	0.186	0.18	0.128	0.139	0.127	0.112	0.113
1	Chrysosporium pannicola (Corda) vanOorschot & Stalpers	No ID	10.85	0.342	96	183/16B1A	Giorgia and Karola	PM25	OPUS-GJ-UMCS							{C517B0A4-CB15-46C8-A777-09E83711E230}	OK		not available				air	9/21/2016 10:31:58 AM	0	0	96	10/14/2016 1:48:44 PM	No	0	384	384	0.155	0.147	0.14	0.205	0.159	0.178	0.176	0.17	0.159	0.146	0.153	0.205	0.247	0.305	0.223	0.107	0.108
1	Geomyces pulvereus Hocking & Pitt	No ID	30.935	0.001	96	183/16B1B	MAGDA	PM25	OPUS-GJ-UMCS							{F746C74C-9100-4490-8EFD-D0170E101A8A}	OK		not available				air	9/19/2016 7:49:53 AM	0	0	96	10/14/2016 1:48:54 PM	No	0	384	384	0.177	0.159	0.15	0.214	0.175	0.185	0.177	0.174	0.163	0.156	0.162	0.21	0.44	0.534	0.35	0.113	0.151
1	Geomyces pulvereus Hocking & Pitt	No ID	23.687	0.005	96	183/16B1A	MAGDA	PM25	OPUS-GJ-UMCS							{C23C955C-0AF4-43BB-B6B2-FA0CB45B86BC}	OK		not available				air	9/20/2016 8:50:21 AM	0	0	96	10/14/2016 1:49:03 PM	No	0	384	384	0.176	0.158	0.15	0.213	0.172	0.18	0.168	0.169	0.163	0.157	0.161	0.204	0.842	0.885	0.571	0.109	0.11
1	Eurotium herbariorum (Wiggers:Fries) Link BGC	No ID	32.746	0.001	96	183/16B1A	MAGDA	PM25	OPUS-GJ-UMCS							{EB162F10-4167-40F1-A013-E956FC307FA2}	OK		not available				air	9/21/2016 7:48:33 AM	0	0	96	10/14/2016 1:49:13 PM	No	0	384	384	0.341	0.187	0.167	0.174	0.182	0.193	0.193	0.189	0.166	0.169	0.183	0.229	0.149	1.164	0.694	0.344	0.56
1	Geomyces pulvereus Hocking & Pitt	No ID	25.295	0.003	96	183/16B1B	Karola - Giorgia	PM25	OPUS-UMCS-GJ							{EC18E641-FE2E-4C5E-9774-8C22D68918B0}	OK		not available				air	9/22/2016 9:48:02 AM	0	0	96	10/14/2016 1:49:27 PM	No	0	384	384	0.141	0.174	0.173	0.229	0.177	0.187	0.182	0.179	0.174	0.177	0.193	0.099	1.185	1.096	1.13	0.115	0.113
1	Geomyces pulvereus Hocking & Pitt	No ID	25.295	0.003	96	183/16B1B	Karola - Giorgia	PM25	OPUS-UMCS-GJ							{EC18E641-FE2E-4C5E-9774-8C22D68918B0}	OK		not available				air	9/22/2016 9:48:02 AM	0	0	96	10/14/2016 1:49:27 PM	No	0	384	384	0.141	0.174	0.173	0.229	0.177	0.187	0.182	0.179	0.174	0.177	0.193	0.099	1.185	1.096	1.13	0.115	0.113
2		No ID: Too Few Positive Reactions	-1	-1	24	183/16B1B	Maciek	PM25	Opus Gj UMCS							{B29368A4-A6A4-4CBA-B1E8-007AC3D5A768}	OK		not available				air	9/19/2016 3:44:27 PM	0	0	24	10/14/2016 1:47:45 PM	No	0	96	96	0.141	0.143	0.135	0.224	0.137	0.134	0.137	0.141	0.138	0.144	0.147	0.151	0.147	0.112	0.116	0.127	0.118
2		No ID: Too Few Positive Reactions	-1	-1	24	183/16B1B	Maciej i Michal	PM25	OPUS-GJ-UMCS							{29C6F28A-ED34-43FD-8167-1084D9CCC5DD}	OK		not available				air	9/20/2016 2:08:55 PM	0	0	24	10/14/2016 1:47:57 PM	No	0	96	96	0.149	0.198	0.174	0.241	0.207	0.145	0.15	0.151	0.141	0.142	0.144	0.158	0.148	0.171	0.212	0.122	0.11
2		No ID: Too Few Positive Reactions	-1	-1	48	183/16B1B	Maciej i Michal	PM25	OPUS-GJ-UMCS							{EA37BD68-ED33-4B84-8F0E-3D9FCCD23C4C}	OK		not available				air	9/20/2016 11:40:36 AM	0	0	48	10/14/2016 1:48:11 PM	No	0	192	192	0.143	0.143	0.136	0.191	0.167	0.151	0.156	0.157	0.147	0.147	0.149	0.172	0.107	0.115	0.125	0.113	0.11
2		No ID: Too Few Positive Reactions	-1	-1	72	183/16B1B	Maciej i Michal	PM25	OPUS-GJ-UMCS							{10069A9A-FD5A-4210-8626-B8B17F9FFFB7}	OK		not available				air	9/20/2016 11:04:17 AM	0	0	72	10/14/2016 1:48:22 PM	No	0	288	288	0.155	0.274	0.142	0.203	0.17	0.163	0.16	0.161	0.153	0.151	0.155	0.175	0.236	0.114	0.186	0.117	0.114
2		No ID: Too Few Positive Reactions	-1	-1	96	183/16B1B	MAGDA	PM25	OPUS-GJ-UMCS							{CCA695D4-4E31-4C82-B407-9B871A1B28E4}	OK		not available				air	9/20/2016 10:47:01 AM	0	0	96	10/14/2016 1:48:33 PM	No	0	384	384	0.154	0.148	0.138	0.198	0.157	0.162	0.163	0.162	0.158	0.159	0.187	0.179	0.127	0.141	0.123	0.11	0.11
2	Chrysosporium pannicola (Corda) vanOorschot & Stalpers	No ID	11.224	0.294	96	183/16B1B	Giorgia and Karola	PM25	OPUS-GJ-UMCS							{805DFC1D-6385-49DE-A0AF-3A334BFF5632}	OK		not available				air	9/21/2016 10:32:30 AM	0	0	96	10/14/2016 1:48:44 PM	No	0	384	384	0.155	0.148	0.14	0.205	0.16	0.179	0.177	0.17	0.159	0.147	0.155	0.205	0.247	0.305	0.223	0.106	0.108
2	Eurotium herbariorum (Wiggers:Fries) Link BGC	No ID	20.853	0.008	96	183/16B2A	MAGDA	PM25	OPUS-GJ-UMCS							{823522A9-C293-45D1-B4C6-686C50C17001}	OK		not available				air	9/19/2016 7:50:43 AM	0	0	96	10/14/2016 1:48:54 PM	No	0	384	384	0.185	0.156	0.148	0.149	0.154	0.159	0.161	0.161	0.162	0.158	0.165	0.203	0.136	0.105	0.109	0.296	0.312
2	Geomyces pulvereus Hocking & Pitt	No ID	23.687	0.005	96	183/16B1B	MAGDA	PM25	OPUS-GJ-UMCS							{E78E6830-389D-4470-856E-79D2B24764C2}	OK		not available				air	9/20/2016 8:50:53 AM	0	0	96	10/14/2016 1:49:03 PM	No	0	384	384	0.176	0.159	0.15	0.213	0.172	0.179	0.169	0.17	0.164	0.158	0.162	0.205	0.843	0.886	0.573	0.109	0.11
2	Eurotium herbariorum (Wiggers:Fries) Link BGC	No ID	30.976	0.001	96	183/16B1B	MAGDA	PM25	OPUS-GJ-UMCS							{884E0121-1DA6-40F9-A14F-238D3E713C66}	OK		not available				air	9/21/2016 7:49:09 AM	0	0	96	10/14/2016 1:49:13 PM	No	0	384	384	0.342	0.187	0.166	0.174	0.181	0.195	0.193	0.189	0.165	0.168	0.182	0.229	0.149	1.163	0.694	0.34	0.553
2	Aspergillus restrictus G.Sm. BGB	No ID	25.721	0.003	96	183/16B2A	Karola - Giorgia	PM25	OPUS-UMCS-GJ							{751F2701-828D-4F38-BF77-88E93244014C}	OK		not available				air	9/22/2016 9:45:50 AM	0	0	96	10/14/2016 1:49:27 PM	No	0	384	384	0.115	0.177	0.166	0.16	0.169	0.173	0.177	0.174	0.631	0.171	0.194	0.104	0.155	0.109	0.111	1.076	0.968
2	Aspergillus restrictus G.Sm. BGB	No ID	25.721	0.003	96	183/16B2A	Karola - Giorgia	PM25	OPUS-UMCS-GJ							{751F2701-828D-4F38-BF77-88E93244014C}	OK		not available				air	9/22/2016 9:45:50 AM	0	0	96	10/14/2016 1:49:27 PM	No	0	384	384	0.115	0.177	0.166	0.16	0.169	0.173	0.177	0.174	0.631	0.171	0.194	0.104	0.155	0.109	0.111	1.076	0.968
3		No ID: Too Few Positive Reactions	-1	-1	24	183/16B2A	Maciek	PM25	Opus Gj UMCS							{2F0EEA96-7B7C-4770-BCA8-11BCF86A26E2}	OK		not available				air	9/19/2016 3:42:15 PM	0	0	24	10/14/2016 1:47:45 PM	No	0	96	96	0.143	0.151	0.149	0.236	0.151	0.15	0.149	0.152	0.15	0.147	0.148	0.156	0.11	0.109	0.106	0.106	0.111
3		No ID: Too Few Positive Reactions	-1	-1	24	183/16B2A	Maciej i Michal	PM25	OPUS-GJ-UMCS							{D38CDEB2-4FDB-4749-93F1-1D4C28274BC2}	OK		not available				air	9/20/2016 2:09:41 PM	0	0	24	10/14/2016 1:47:57 PM	No	0	96	96	0.151	0.147	0.14	0.141	0.144	0.145	0.151	0.15	0.142	0.139	0.142	0.15	0.116	0.108	0.11	0.114	0.119
3		No ID: Too Few Positive Reactions	-1	-1	48	183/16B2A	Maciej i Michal	PM25	OPUS-GJ-UMCS							{65E674B1-C764-4883-9CEE-B263F427867F}	OK		not available				air	9/20/2016 11:41:20 AM	0	0	48	10/14/2016 1:48:11 PM	No	0	192	192	0.157	0.15	0.144	0.145	0.147	0.151	0.158	0.154	0.149	0.145	0.15	0.159	0.121	0.109	0.111	0.112	0.117
3		No ID: Too Few Positive Reactions	-1	-1	72	183/16B2A	Maciej i Michal	PM25	OPUS-GJ-UMCS							{FC67B63B-3672-4DA6-9AD9-9131ED227613}	OK		not available				air	9/20/2016 11:02:19 AM	0	0	72	10/14/2016 1:48:22 PM	No	0	288	288	0.161	0.147	0.143	0.144	0.149	0.152	0.161	0.153	0.152	0.149	0.154	0.163	0.119	0.104	0.11	0.11	0.111
3		No ID: Too Few Positive Reactions	-1	-1	96	183/16B2A	MAGDA	PM25	OPUS-GJ-UMCS							{F2B89E50-1663-4D6C-A1CF-8C62D57FD7FD}	OK		not available				air	9/20/2016 10:45:09 AM	0	0	96	10/14/2016 1:48:33 PM	No	0	384	384	0.177	0.156	0.15	0.149	0.153	0.159	0.167	0.16	0.158	0.152	0.163	0.171	0.131	0.109	0.113	0.114	0.119
3	Chrysosporium pannicola (Corda) vanOorschot & Stalpers	No ID	19.85	0.013	96	183/16B2	Giorgia and Karola	PM25	OPUS-GJ-UMCS							{41797C06-DE14-4C50-9E0F-3E6494A69715}	OK		not available				air	9/21/2016 10:33:11 AM	0	0	96	10/14/2016 1:48:44 PM	No	0	384	384	0.175	0.152	0.146	0.147	0.151	0.156	0.162	0.158	0.159	0.149	0.156	0.195	0.125	0.104	0.11	0.191	0.208
3	Geomyces pulvereus Hocking & Pitt	No ID	30.935	0.001	96	183/16B1A	MAGDA	PM25	OPUS-GJ-UMCS							{207805B0-713D-405F-9AA2-44E6622C5FFD}	OK		not available				air	9/19/2016 7:49:18 AM	0	0	96	10/14/2016 1:48:54 PM	No	0	384	384	0.179	0.16	0.151	0.217	0.175	0.187	0.178	0.174	0.162	0.155	0.161	0.21	0.439	0.533	0.351	0.115	0.167
3	Geomyces pulvereus Hocking & Pitt	No ID	22.752	0.005	96	183/16B2A	MAGDA	PM25	OPUS-GJ-UMCS							{D4DA86B4-7FFC-4F8C-9DE2-C760AA625C96}	OK		not available				air	9/20/2016 8:51:35 AM	0	0	96	10/14/2016 1:49:03 PM	No	0	384	384	0.198	0.162	0.153	0.152	0.157	0.162	0.166	0.16	0.228	0.158	0.162	0.208	0.138	0.107	0.112	0.446	0.463
3	Rhodotorula aurantiaca (Saito) Lodder	No ID	32.417	0.001	96	183/16B2A	MAGDA	PM25	OPUS-GJ-UMCS							{E90055CB-C1F1-416B-9892-39B7B17AAC02}	OK		not available				air	9/21/2016 7:47:18 AM	0	0	96	10/14/2016 1:49:13 PM	No	0	384	384	0.189	1.104	1.112	0.565	0.178	0.188	0.186	0.185	0.177	0.18	0.184	0.2	0.667	0.109	0.114	0.123	0.12
3	Geomyces pulvereus Hocking & Pitt	No ID	25.295	0.003	96	183/16B1A	Karola - Giorgia	PM25	OPUS-UMCS-GJ							{1F8FD7F1-108A-4C3A-B296-E14E92456A4A}	OK		not available				air	9/22/2016 9:47:06 AM	0	0	96	10/14/2016 1:49:27 PM	No	0	384	384	0.141	0.174	0.173	0.229	0.176	0.186	0.182	0.178	0.173	0.175	0.192	0.099	1.184	1.095	1.13	0.115	0.113
3	Geomyces pulvereus Hocking & Pitt	No ID	25.295	0.003	96	183/16B1A	Karola - Giorgia	PM25	OPUS-UMCS-GJ							{1F8FD7F1-108A-4C3A-B296-E14E92456A4A}	OK		not available				air	9/22/2016 9:47:06 AM	0	0	96	10/14/2016 1:49:27 PM	No	0	384	384	0.141	0.174	0.173	0.229	0.176	0.186	0.182	0.178	0.173	0.175	0.192	0.099	1.184	1.095	1.13	0.115	0.113
4		No ID: Too Few Positive Reactions	-1	-1	24	183/16B2B	Maciek	PM25	Opus Gj UMCS							{97AF15A6-C327-4E47-B3C7-8E273167A713}	OK		not available				air	9/19/2016 3:42:48 PM	0	0	24	10/14/2016 1:47:45 PM	No	0	96	96	0.142	0.151	0.148	0.236	0.151	0.149	0.149	0.151	0.149	0.147	0.148	0.156	0.109	0.108	0.106	0.106	0.111
4		No ID: Too Few Positive Reactions	-1	-1	24	183/16B2B	Maciej i Michal	PM25	OPUS-GJ-UMCS							{922F265E-41FC-443A-AD40-AEE07966E3B3}	OK		not available				air	9/20/2016 2:10:23 PM	0	0	24	10/14/2016 1:47:57 PM	No	0	96	96	0.149	0.145	0.14	0.14	0.142	0.143	0.149	0.149	0.14	0.138	0.139	0.148	0.115	0.107	0.108	0.113	0.117
4		No ID: Too Few Positive Reactions	-1	-1	48	183/16B2B	Maciej i Michal	PM25	OPUS-GJ-UMCS							{59D2BD9F-DDD1-4A61-AD03-EFA09B6F989B}	OK		not available				air	9/20/2016 11:41:58 AM	0	0	48	10/14/2016 1:48:11 PM	No	0	192	192	0.157	0.149	0.144	0.145	0.146	0.15	0.158	0.154	0.149	0.145	0.147	0.16	0.122	0.109	0.112	0.115	0.118
4		No ID: Too Few Positive Reactions	-1	-1	72	183/16B2B	Maciej i Michal	PM25	OPUS-GJ-UMCS							{9AC2A615-900F-4ABD-9DA8-62384BA02A58}	OK		not available				air	9/20/2016 11:02:56 AM	0	0	72	10/14/2016 1:48:22 PM	No	0	288	288	0.161	0.147	0.143	0.144	0.148	0.151	0.159	0.153	0.152	0.148	0.153	0.164	0.119	0.105	0.11	0.111	0.112
4		No ID: Too Few Positive Reactions	-1	-1	96	183/16B2B	MAGDA	PM25	OPUS-GJ-UMCS							{836B234F-E51C-4427-BBB6-7D83E5BC3A55}	OK		not available				air	9/20/2016 10:45:44 AM	0	0	96	10/14/2016 1:48:33 PM	No	0	384	384	0.173	0.153	0.148	0.147	0.151	0.156	0.164	0.158	0.156	0.151	0.162	0.171	0.128	0.107	0.113	0.113	0.118
4	Aspergillus restrictus G.Sm. BGB	No ID	19.37	0.034	96	183/16B3	Giorgia and Karola	PM25	OPUS-GJ-UMCS							{0EB1DA3E-E4D6-43FC-B132-D38160A10CF1}	OK		not available				air	9/21/2016 10:33:46 AM	0	0	96	10/14/2016 1:48:44 PM	No	0	384	384	0.175	0.153	0.146	0.147	0.152	0.157	0.163	0.158	0.16	0.151	0.159	0.196	0.126	0.105	0.111	0.192	0.208
4	Eurotium herbariorum (Wiggers:Fries) Link BGC	No ID	20.853	0.008	96	183/16B2B	MAGDA	PM25	OPUS-GJ-UMCS							{9735C4A8-B9CF-402C-9169-A32D9EA00686}	OK		not available				air	9/19/2016 7:51:18 AM	0	0	96	10/14/2016 1:48:54 PM	No	0	384	384	0.187	0.157	0.149	0.15	0.155	0.16	0.162	0.161	0.161	0.157	0.165	0.204	0.135	0.107	0.112	0.297	0.314
4	Geomyces pulvereus Hocking & Pitt	No ID	20.248	0.009	96	183/16B2B	MAGDA	PM25	OPUS-GJ-UMCS							{6CCFA2D1-F43B-49E1-8113-806129B2F2EB}	OK		not available				air	9/20/2016 8:52:08 AM	0	0	96	10/14/2016 1:49:03 PM	No	0	384	384	0.163	0.154	0.152	0.158	0.163	0.166	0.16	0.229	0.158	0.163	0.209	0.139	0.108	0.113	0.446	0.463	0.114
4	Rhodotorula aurantiaca (Saito) Lodder	No ID	34.199	0	96	183/16B2B	MAGDA	PM25	OPUS-GJ-UMCS							{5E06BEB4-F3F5-4A5E-BCA7-111B892278C4}	OK		not available				air	9/21/2016 7:47:52 AM	0	0	96	10/14/2016 1:49:13 PM	No	0	384	384	0.188	1.107	1.113	0.566	0.177	0.187	0.185	0.185	0.176	0.179	0.183	0.199	0.67	0.109	0.11	0.119	0.117
4	Eurotium herbariorum (Wiggers:Fries) Link BGC	No ID	26.049	0.003	96	183/16B2B	Karola - Giorgia	PM25	OPUS-UMCS-GJ							{E2541B9E-2D41-451F-909C-1992CFD35477}	OK		not available				air	9/22/2016 9:46:27 AM	0	0	96	10/14/2016 1:49:27 PM	No	0	384	384	0.115	0.177	0.167	0.16	0.17	0.173	0.178	0.172	0.633	0.172	0.195	0.104	0.154	0.11	0.115	1.079	0.972
4	Eurotium herbariorum (Wiggers:Fries) Link BGC	No ID	26.049	0.003	96	183/16B2B	Karola - Giorgia	PM25	OPUS-UMCS-GJ							{E2541B9E-2D41-451F-909C-1992CFD35477}	OK		not available				air	9/22/2016 9:46:27 AM	0	0	96	10/14/2016 1:49:27 PM	No	0	384	384	0.115	0.177	0.167	0.16	0.17	0.173	0.178	0.172	0.633	0.172	0.195	0.104	0.154	0.11	0.115	1.079	0.972
1		No ID: Too Few Positive Reactions	-1	-1	24	184/16G1A	Maciek	PM25	Opus Gj UMCS							{558F3C85-BEF6-4AE7-B8EE-05AFF934C3DD}	OK		not available				air	9/19/2016 3:40:35 PM	0	0	24	10/14/2016 1:47:45 PM	No	0	96	96	0.144	0.147	0.137	0.153	0.141	0.156	0.149	0.149	0.144	0.148	0.145	0.152	0.112	0.107	0.107	0.107	0.104
1		No ID: Too Few Positive Reactions	-1	-1	24	184/16G1A	Maciej i Michal	PM25	OPUS-GJ-UMCS							{445ECFD9-822A-446D-BBE5-26E6F4768E07}	OK		not available				air	9/20/2016 2:12:39 PM	0	0	24	10/14/2016 1:47:57 PM	No	0	96	96	0.145	0.135	0.134	0.136	0.143	0.145	0.153	0.154	0.143	0.14	0.141	0.149	0.108	0.1	0.101	0.104	0.102
1		No ID: Too Few Positive Reactions	-1	-1	48	184/16G1A	Maciej i Michal	PM25	OPUS-GJ-UMCS							{4F76F115-5050-4A58-9979-6A3CA1B9EF17}	OK		not available				air	9/20/2016 11:49:17 AM	0	0	48	10/14/2016 1:48:13 PM	No	0	192	192	0.152	0.137	0.137	0.14	0.148	0.153	0.161	0.159	0.152	0.143	0.146	0.167	0.111	0.1	0.101	0.103	0.101
1		No ID: Too Few Positive Reactions	-1	-1	72	184/16G2A	Maciej i Michal	PM25	OPUS-GJ-UMCS							{FD9D8587-758E-4341-9B9D-7DEF520B96B6}	OK		not available				air	9/20/2016 11:07:41 AM	0	0	72	10/14/2016 1:48:22 PM	No	0	288	288	0.152	0.148	0.138	0.141	0.139	0.155	0.167	0.164	0.143	0.153	0.149	0.178	0.11	0.101	0.106	0.11	0.101
1		No ID: Too Few Positive Reactions	-1	-1	96	184/16G1B	MAGDA	PM25	OPUS-GJ-UMCS							{33F6158A-B8EB-4404-B9FC-7DA29A3C8104}	OK		not available				air	9/20/2016 10:52:19 AM	0	0	96	10/14/2016 1:48:33 PM	No	0	384	384	0.171	0.15	0.144	0.146	0.255	0.16	0.161	0.163	0.156	0.148	0.152	0.187	0.13	0.105	0.105	0.105	0.101
1	Chrysosporium pannicola (Corda) vanOorschot & Stalpers	No ID	10.477	0.377	96	184/16G1A	Giorgia and Karola	PM25	OPUS-GJ-UMCS							{62EDB0C6-D1C6-4A17-95FE-9D209D52CD36}	OK		not available				air	9/21/2016 10:34:32 AM	0	0	96	10/14/2016 1:48:44 PM	No	0	384	384	0.176	0.156	0.15	0.153	0.348	0.169	0.169	0.171	0.163	0.157	0.164	0.21	0.214	0.107	0.108	0.107	0.099
1	Geomyces pulvereus Hocking & Pitt	No ID	24.511	0.004	96	184/16G1B	MAGDA	PM25	OPUS-GJ-UMCS							{EEFBCE52-30FD-4450-98E7-452AB46D368B}	OK		not available				air	9/19/2016 7:56:40 AM	0	0	96	10/14/2016 1:48:54 PM	No	0	384	384	0.18	0.163	0.159	0.156	0.529	0.172	0.172	0.17	0.165	0.158	0.173	0.217	0.353	0.106	0.106	0.111	0.104
1	Geomyces pulvereus Hocking & Pitt	No ID	29.694	0.001	96	184/16G1A	MAGDA	PM25	OPUS-GJ-UMCS							{C99A0FB0-3E3F-4C20-BF97-9BC96C63B2DE}	OK		not available				air	9/20/2016 8:58:09 AM	0	0	96	10/14/2016 1:49:04 PM	No	0	384	384	0.182	0.164	0.159	0.154	0.931	0.17	0.171	0.17	0.169	0.16	0.177	0.191	0.69	0.106	0.104	0.106	0.123
1	Geomyces pulvereus Hocking & Pitt	No ID	29.694	0.001	96	184/16G1A	MAGDA	PM25	OPUS-GJ-UMCS							{C99A0FB0-3E3F-4C20-BF97-9BC96C63B2DE}	OK		not available				air	9/20/2016 8:58:09 AM	0	0	96	10/14/2016 1:49:04 PM	No	0	384	384	0.182	0.164	0.159	0.154	0.931	0.17	0.171	0.17	0.169	0.16	0.177	0.191	0.69	0.106	0.104	0.106	0.123
1	Scopulariopsis brumptii Salvanet-Duval	No ID	44.031	0	96	184/16G1A	Karola - Giorgia	PM25	OPUS-UMCS-GJ							{D34E0530-BE99-488C-93E1-38A04AE5617F}	OK		not available				air	9/22/2016 9:51:26 AM	0	0	96	10/14/2016 1:49:27 PM	No	0	384	384	4	0.19	0.169	0.174	1.098	0.157	0.164	0.175	0.178	0.179	0.205	0.1	1.12	0.112	0.11	0.114	0.444
1	Scopulariopsis brumptii Salvanet-Duval	No ID	44.031	0	96	184/16G1A	Karola - Giorgia	PM25	OPUS-UMCS-GJ							{D34E0530-BE99-488C-93E1-38A04AE5617F}	OK		not available				air	9/22/2016 9:51:26 AM	0	0	96	10/14/2016 1:49:27 PM	No	0	384	384	4	0.19	0.169	0.174	1.098	0.157	0.164	0.175	0.178	0.179	0.205	0.1	1.12	0.112	0.11	0.114	0.444
2		No ID: Too Few Positive Reactions	-1	-1	24	184/16G1B	Maciek	PM25	Opus Gj UMCS							{AB11F969-E921-48EA-9642-15FCE8CB42CE}	OK		not available				air	9/19/2016 3:41:13 PM	0	0	24	10/14/2016 1:47:45 PM	No	0	96	96	0.143	0.147	0.137	0.154	0.141	0.158	0.149	0.148	0.144	0.149	0.146	0.153	0.112	0.107	0.108	0.108	0.105
2		No ID: Too Few Positive Reactions	-1	-1	24	184/16G1B	Maciej i Michal	PM25	OPUS-GJ-UMCS							{B2A8253B-03BF-486E-882B-2D4CAAFDD6C4}	OK		not available				air	9/20/2016 2:13:14 PM	0	0	24	10/14/2016 1:47:57 PM	No	0	96	96	0.144	0.134	0.134	0.136	0.142	0.144	0.152	0.153	0.143	0.14	0.139	0.149	0.107	0.1	0.101	0.104	0.102
2		No ID: Too Few Positive Reactions	-1	-1	48	184/16G1B	Maciej i Michal	PM25	OPUS-GJ-UMCS							{17751352-206F-47A6-B3C0-E3F13911B356}	OK		not available				air	9/20/2016 11:49:50 AM	0	0	48	10/14/2016 1:48:13 PM	No	0	192	192	0.152	0.137	0.137	0.14	0.148	0.152	0.161	0.159	0.152	0.143	0.145	0.168	0.111	0.1	0.101	0.104	0.101
2		No ID: Too Few Positive Reactions	-1	-1	72	184/16G2B	Maciej i Michal	PM25	OPUS-GJ-UMCS							{FF854D38-B04E-4C84-9823-B0D2C7128F29}	OK		not available				air	9/20/2016 11:08:15 AM	0	0	72	10/14/2016 1:48:22 PM	No	0	288	288	0.15	0.147	0.138	0.14	0.138	0.152	0.165	0.165	0.141	0.153	0.147	0.177	0.108	0.1	0.105	0.109	0.099
2		No ID: Too Few Positive Reactions	-1	-1	96	184/16G2A	MAGDA	PM25	OPUS-GJ-UMCS							{1364FF80-2EEA-45A7-8D2D-004C8FA4850E}	OK		not available				air	9/20/2016 10:50:29 AM	0	0	96	10/14/2016 1:48:33 PM	No	0	384	384	0.162	0.154	0.142	0.145	0.146	0.156	0.168	0.165	0.146	0.152	0.154	0.191	0.117	0.104	0.108	0.12	0.103
2	Chrysosporium pannicola (Corda) vanOorschot & Stalpers	No ID	11.477	0.333	96	184/16G1B	Giorgia and Karola	PM25	OPUS-GJ-UMCS							{30CDBC50-7883-409E-A947-3560D8A8C70E}	OK		not available				air	9/21/2016 10:35:12 AM	0	0	96	10/14/2016 1:48:44 PM	No	0	384	384	0.175	0.153	0.148	0.151	0.348	0.168	0.168	0.172	0.164	0.157	0.166	0.212	0.212	0.105	0.106	0.107	0.098
2	Geomyces pulvereus Hocking & Pitt	No ID	24.373	0.004	96	184/16G1A	MAGDA	PM25	OPUS-GJ-UMCS							{2A90E61E-2BA9-42B3-A1E3-84E001F9B607}	OK		not available				air	9/19/2016 7:56:08 AM	0	0	96	10/14/2016 1:48:54 PM	No	0	384	384	0.183	0.166	0.163	0.16	0.53	0.175	0.174	0.172	0.168	0.161	0.173	0.219	0.353	0.107	0.108	0.113	0.105
2	Geomyces pulvereus Hocking & Pitt	No ID	29.406	0.001	96	184/16G1B	MAGDA	PM25	OPUS-GJ-UMCS							{AA6735BB-4FE6-4CB0-ACA6-7A0D00CBE50A}	OK		not available				air	9/20/2016 8:58:43 AM	0	0	96	10/14/2016 1:49:04 PM	No	0	384	384	0.182	0.164	0.159	0.154	0.931	0.17	0.171	0.17	0.168	0.16	0.178	0.192	0.691	0.106	0.104	0.106	0.123
2	Geomyces pulvereus Hocking & Pitt	No ID	29.406	0.001	96	184/16G1B	MAGDA	PM25	OPUS-GJ-UMCS							{AA6735BB-4FE6-4CB0-ACA6-7A0D00CBE50A}	OK		not available				air	9/20/2016 8:58:43 AM	0	0	96	10/14/2016 1:49:04 PM	No	0	384	384	0.182	0.164	0.159	0.154	0.931	0.17	0.171	0.17	0.168	0.16	0.178	0.192	0.691	0.106	0.104	0.106	0.123
2	Geomyces pulvereus Hocking & Pitt	No ID	35.485	0	96	184/16G1B	Karola - Giorgia	PM25	OPUS-UMCS-GJ							{247DEB43-41FA-405C-B352-B1E1AEEBEB65}	OK		not available				air	9/22/2016 9:52:00 AM	0	0	96	10/14/2016 1:49:27 PM	No	0	384	384	0.115	0.189	0.169	0.173	1.099	0.157	0.164	0.175	0.178	0.178	0.205	0.1	1.12	0.111	0.109	0.113	0.445
2	Geomyces pulvereus Hocking & Pitt	No ID	35.485	0	96	184/16G1B	Karola - Giorgia	PM25	OPUS-UMCS-GJ							{247DEB43-41FA-405C-B352-B1E1AEEBEB65}	OK		not available				air	9/22/2016 9:52:00 AM	0	0	96	10/14/2016 1:49:27 PM	No	0	384	384	0.115	0.189	0.169	0.173	1.099	0.157	0.164	0.175	0.178	0.178	0.205	0.1	1.12	0.111	0.109	0.113	0.445
3	Aspergillus flavus var flavus Link BGB	No ID	17.462	0.089	24	184/16G2A	Maciek	PM25	Opus Gj UMCS							{C602C944-EF59-4478-9F5B-68C86CC73EB2}	OK		not available				air	9/19/2016 3:38:56 PM	0	0	24	10/14/2016 1:47:45 PM	No	0	96	96	0.152	0.15	0.141	0.184	0.142	0.145	0.153	0.147	0.149	0.147	0.158	0.155	0.131	0.113	0.14	0.231	0.249
3		No ID: Too Few Positive Reactions	-1	-1	24	184/16G2A	Maciej i Michal	PM25	OPUS-GJ-UMCS							{5FFDE244-7A7B-4855-9A67-816E24882F3A}	OK		not available				air	9/20/2016 2:11:16 PM	0	0	24	10/14/2016 1:47:57 PM	No	0	96	96	0.141	0.143	0.132	0.136	0.136	0.143	0.146	0.156	0.139	0.144	0.141	0.16	0.113	0.103	0.106	0.109	0.101
3		No ID: Too Few Positive Reactions	-1	-1	48	184/16G2A	Maciej i Michal	PM25	OPUS-GJ-UMCS							{1EF098F2-F023-4E95-9C2E-CFC746C678A5}	OK		not available				air	9/20/2016 11:47:51 AM	0	0	48	10/14/2016 1:48:13 PM	No	0	192	192	0.154	0.155	0.143	0.146	0.147	0.156	0.163	0.17	0.149	0.155	0.151	0.181	0.122	0.112	0.118	0.12	0.111
3		No ID: Too Few Positive Reactions	-1	-1	72	184/16G1A	Maciej i Michal	PM25	OPUS-GJ-UMCS							{D159A364-C629-439E-BE33-F489B98BD76B}	OK		not available				air	9/20/2016 11:11:34 AM	0	0	72	10/14/2016 1:48:24 PM	No	0	288	288	0.165	0.144	0.144	0.146	0.168	0.159	0.163	0.165	0.161	0.148	0.15	0.183	0.121	0.103	0.105	0.108	0.105
3		No ID: Too Few Positive Reactions	-1	-1	96	184/16G1A	MAGDA	PM25	OPUS-GJ-UMCS							{27C9BE6F-BD0A-4FCB-8D9E-D6F73D36F3C7}	OK		not available				air	9/20/2016 10:51:46 AM	0	0	96	10/14/2016 1:48:33 PM	No	0	384	384	0.172	0.151	0.145	0.147	0.257	0.161	0.162	0.164	0.157	0.15	0.153	0.187	0.129	0.106	0.106	0.106	0.102
3	Chrysosporium pannicola (Corda) vanOorschot & Stalpers	No ID	11.224	0.344	96	184/16G2A	Giorgia and Karola	PM25	OPUS-GJ-UMCS							{4923903D-F731-4440-A40A-D478ECE37183}	OK		not available				air	9/21/2016 10:35:58 AM	0	0	96	10/14/2016 1:48:44 PM	No	0	384	384	0.165	0.156	0.144	0.144	0.201	0.152	0.162	0.172	0.146	0.155	0.154	0.211	0.163	0.103	0.105	0.189	0.1
3	Geomyces pulvereus Hocking & Pitt	No ID	15.926	0.179	96	184/16G2A	MAGDA	PM25	OPUS-GJ-UMCS							{F5E356EF-E980-420B-AC63-3C5AFA096B5A}	OK		not available				air	9/19/2016 7:54:51 AM	0	0	96	10/14/2016 1:48:54 PM	No	0	384	384	0.184	0.215	0.166	0.18	0.257	0.16	0.167	0.177	0.169	0.167	0.192	0.215	0.281	0.111	0.113	0.263	0.11
3	Geomyces pulvereus Hocking & Pitt	No ID	26.556	0.003	96	184/16G2A	MAGDA	PM25	OPUS-GJ-UMCS							{A7CC2DA5-3105-4C23-96D4-C15AE0B1A5AC}	OK		not available				air	9/20/2016 8:56:55 AM	0	0	96	10/14/2016 1:49:04 PM	No	0	384	384	0.185	0.16	0.147	0.146	0.373	0.157	0.163	0.175	0.148	0.155	0.158	0.214	0.58	0.101	0.103	0.393	0.101
3	Geomyces pulvereus Hocking & Pitt	No ID	26.556	0.003	96	184/16G2A	MAGDA	PM25	OPUS-GJ-UMCS							{A7CC2DA5-3105-4C23-96D4-C15AE0B1A5AC}	OK		not available				air	9/20/2016 8:56:55 AM	0	0	96	10/14/2016 1:49:04 PM	No	0	384	384	0.185	0.16	0.147	0.146	0.373	0.157	0.163	0.175	0.148	0.155	0.158	0.214	0.58	0.101	0.103	0.393	0.101
3	Geomyces pulvereus Hocking & Pitt	No ID	31.818	0.001	96	184/16G2A	Karola - Giorgia	PM25	OPUS-UMCS-GJ							{0950375C-AC9F-4E35-81BB-24DFCBB8625C}	OK		not available				air	9/22/2016 9:52:56 AM	0	0	96	10/14/2016 1:49:27 PM	No	0	384	384	0.177	0.168	0.154	0.152	0.784	0.164	0.166	0.18	0.154	0.166	0.181	0.1	1.206	0.104	0.107	0.973	0.104
3	Geomyces pulvereus Hocking & Pitt	No ID	31.818	0.001	96	184/16G2A	Karola - Giorgia	PM25	OPUS-UMCS-GJ							{0950375C-AC9F-4E35-81BB-24DFCBB8625C}	OK		not available				air	9/22/2016 9:52:56 AM	0	0	96	10/14/2016 1:49:27 PM	No	0	384	384	0.177	0.168	0.154	0.152	0.784	0.164	0.166	0.18	0.154	0.166	0.181	0.1	1.206	0.104	0.107	0.973	0.104
4	Aspergillus flavus var flavus Link BGB	No ID	17.462	0.133	24	184/16G2B	Maciek	PM25	Opus Gj UMCS							{1D5A0F2F-AB5D-475C-80AD-A1228C08D8BA}	OK		not available				air	9/19/2016 3:39:32 PM	0	0	24	10/14/2016 1:47:45 PM	No	0	96	96	0.151	0.15	0.141	0.184	0.142	0.145	0.153	0.147	0.149	0.146	0.158	0.155	0.13	0.113	0.119	0.213	0.237
4		No ID: Too Few Positive Reactions	-1	-1	24	184/16G2B	Maciej i Michal	PM25	OPUS-GJ-UMCS							{FBACCEA5-96E9-4158-A1C3-A1426810420B}	OK		not available				air	9/20/2016 2:11:53 PM	0	0	24	10/14/2016 1:47:57 PM	No	0	96	96	0.14	0.142	0.132	0.136	0.136	0.142	0.145	0.156	0.139	0.142	0.14	0.16	0.111	0.102	0.105	0.108	0.101
4		No ID: Too Few Positive Reactions	-1	-1	48	184/16G2B	Maciej i Michal	PM25	OPUS-GJ-UMCS							{2308AF4E-781A-4757-AF21-F3C9EAAE7CA0}	OK		not available				air	9/20/2016 11:48:31 AM	0	0	48	10/14/2016 1:48:13 PM	No	0	192	192	0.154	0.154	0.143	0.146	0.146	0.156	0.163	0.17	0.148	0.155	0.151	0.181	0.122	0.112	0.117	0.12	0.111
4		No ID: Too Few Positive Reactions	-1	-1	72	184/16G1B	Maciej i Michal	PM25	OPUS-GJ-UMCS							{FDF18F3E-9A27-41C7-AC8C-8665E0C3CFEA}	OK		not available				air	9/20/2016 11:12:15 AM	0	0	72	10/14/2016 1:48:24 PM	No	0	288	288	0.164	0.143	0.144	0.145	0.167	0.158	0.162	0.165	0.16	0.148	0.15	0.183	0.12	0.103	0.104	0.107	0.105
4		No ID: Too Few Positive Reactions	-1	-1	96	184/16G2B	MAGDA	PM25	OPUS-GJ-UMCS							{8BC84B51-B6B9-4988-901D-8558A89EE7F0}	OK		not available				air	9/20/2016 10:51:05 AM	0	0	96	10/14/2016 1:48:33 PM	No	0	384	384	0.158	0.151	0.14	0.143	0.143	0.154	0.167	0.166	0.143	0.151	0.15	0.191	0.114	0.102	0.106	0.118	0.101
4	Chrysosporium pannicola (Corda) vanOorschot & Stalpers	No ID	11.224	0.344	96	184/16G2B	Giorgia and Karola	PM25	OPUS-GJ-UMCS							{E1C11E8D-272E-4E7B-AF96-966B35E92BC6}	OK		not available				air	9/21/2016 10:36:31 AM	0	0	96	10/14/2016 1:48:44 PM	No	0	384	384	0.165	0.155	0.143	0.143	0.201	0.153	0.161	0.172	0.146	0.155	0.155	0.211	0.162	0.102	0.104	0.188	0.1
4	Geomyces pulvereus Hocking & Pitt	No ID	15.926	0.179	96	184/16G2B	MAGDA	PM25	OPUS-GJ-UMCS							{9556C475-0C75-47F5-A60C-2FE889781588}	OK		not available				air	9/19/2016 7:55:27 AM	0	0	96	10/14/2016 1:48:54 PM	No	0	384	384	0.183	0.209	0.165	0.179	0.256	0.159	0.166	0.176	0.172	0.167	0.192	0.216	0.28	0.109	0.111	0.263	0.109
4	Geomyces pulvereus Hocking & Pitt	No ID	26.556	0.003	96	184/16G2B	MAGDA	PM25	OPUS-GJ-UMCS							{0EC909DA-E865-4200-B0EA-DBB7DE3D2C8E}	OK		not available				air	9/20/2016 8:57:29 AM	0	0	96	10/14/2016 1:49:04 PM	No	0	384	384	0.184	0.16	0.146	0.146	0.372	0.156	0.162	0.173	0.147	0.154	0.157	0.212	0.579	0.1	0.103	0.392	0.101
4	Geomyces pulvereus Hocking & Pitt	No ID	26.556	0.003	96	184/16G2B	MAGDA	PM25	OPUS-GJ-UMCS							{0EC909DA-E865-4200-B0EA-DBB7DE3D2C8E}	OK		not available				air	9/20/2016 8:57:29 AM	0	0	96	10/14/2016 1:49:04 PM	No	0	384	384	0.184	0.16	0.146	0.146	0.372	0.156	0.162	0.173	0.147	0.154	0.157	0.212	0.579	0.1	0.103	0.392	0.101
4	Scopulariopsis brumptii Salvanet-Duval	No ID	44.031	0	96	184/16G1A	Karola - Giorgia	PM25	OPUS-UMCS-GJ							{D34E0530-BE99-488C-93E1-38A04AE5617F}	OK		not available				air	9/22/2016 9:51:26 AM	0	0	96	10/14/2016 1:49:27 PM	No	0	384	384	4	0.19	0.169	0.174	1.098	0.157	0.164	0.175	0.178	0.179	0.205	0.1	1.12	0.112	0.11	0.114	0.444
4	Scopulariopsis brumptii Salvanet-Duval	No ID	44.031	0	96	184/16G1A	Karola - Giorgia	PM25	OPUS-UMCS-GJ							{D34E0530-BE99-488C-93E1-38A04AE5617F}	OK		not available				air	9/22/2016 9:51:26 AM	0	0	96	10/14/2016 1:49:27 PM	No	0	384	384	4	0.19	0.169	0.174	1.098	0.157	0.164	0.175	0.178	0.179	0.205	0.1	1.12	0.112	0.11	0.114	0.444
[truncated: 79 more columns]
